# Supplementary material for: Determinants of Staphylococcus aureus carriage in the developing infant nasal microbiome
Source: Genome Biol. 2020 Dec 11;21:301. doi: 10.1186/s13059-020-02209-7 (PMC7731505; doi:10.1186/s13059-020-02209-7)
Supplement: Supplementary file 2 — Additional file 2: Table S1. Sample sizes for boxplots. [file 13059_2020_2209_MOESM2_ESM.xlsx]

## Sheet: Figure 2
A	Infant	Mother		B	1) Self-dissimilarity: birth	2) Self-dissimilarity: last timepoint	3) Mothers		4) S. aureus status
					Self birth	Self last recorded timepoint	Related mother	Unrelated mothers	Infants same SA status	Infants different SA status
0	22	19		0	22	0	19	641	119	112
1	28	24		1	17	17	27	813	186	192
2	11	NA		2	6	11	11	319	27	28
3	15	NA		3	11	15	14	436	49	56
4	11	NA		4	8	11	11	319	27	28
5	9	NA		5	5	9	8	262	16	20
6	12	NA		6	7	12	12	348	30	36
7	13	NA		7	9	13	13	377	36	42
8	5	NA		8	5	5	4	146	4	6
9	5	NA		9	3	5	5	145	4	6
10	6	NA		10	5	6	6	174	6	9
11	5	NA		11	3	5	5	145	6	4
12	2	NA		12	2	2	1	59	1	0
Later (L)	NA	21

## Sheet: Figure 5
	Overall strain diversity	Instant S. aureus ever acquisition		Infant S. aureus loss		Infant-mother strain similarity		Infant strain conservation		Mother-infant adapted strains
	Between subject	Different SA status	Same SA status	Different SA status	Same SA status	Unrelated mothers	Related mother	Other infants	Self	Different age	Same age
C. accolens	136	14	22	8	7	68	4	36	5	68	64
C. propinquum	55	15	13	5	4	22	2	28	5	22	31
C. pseudodiphtheriticum	276	32	121	29	28	104	4	153	11	104	168
C. acnes	990	105	126	29	33	489	17	231	9	489	484
D. pigrum	703	160	218	75	79	270	10	378	22	270	423
M. catarrhalis	153	48	72	4	2	31	1	120	8	31	121
S. aureus	136	10	45	20	16	62	4	55	1	62	70
S. epidermidis	190	18	37	4	6	95	4	55	5	95	91
