# Supplementary material for: Determinants of Staphylococcus aureus carriage in the developing infant nasal microbiome
Source: Genome Biol. 2020 Dec 11;21:301. doi: 10.1186/s13059-020-02209-7 (PMC7731505; doi:10.1186/s13059-020-02209-7)
Supplement: Supplementary file 3 — Additional file 3: Table S2. Full linear model results for Fig. 3. [file 13059_2020_2209_MOESM3_ESM.xlsx]

## Sheet: Species
Predictor dataset	Response dataset	S. aureus phenotype	Feature	Metadata	Level	Coef	Stderr	N	N.not.0	P-value	Q-value	Plot value
Infant Species	Infant Metadata	staph_cult	Corynebacterium_pseudogenitalium	human_contam	human_contam	-0.0124928	0.00209276	144	13	3.52337e-08	1.05701e-06	-5.97592
Infant Species	Infant Metadata	staph_cult	Other	final_total	final_total	0.0378568	0.00637617	144	83	3.52741e-08	1.05822e-06	5.97542
Infant Species	Infant Metadata	staph_cult	Moraxella_catarrhalis	daycare_f	yes_daycare	0.157239	0.0344638	144	42	1.65092e-05	0.000495277	3.30515
Infant Species	Infant Metadata	staph_cult	Staphylococcus_aureus	staph_cult_t_f	pos	0.0941119	0.0233754	144	46	0.000105066	0.00315197	2.50142
Infant Species	Infant Metadata	staph_cult	Streptococcus_salivarius	breastfeed_month_f	yes_breastfeed	-0.00486938	0.00140718	144	18	0.000771097	0.0231329	-1.63577
Infant Species	Infant Metadata	staph_cult	Other	human_contam	human_contam	-0.0218048	0.00687562	144	83	0.00197141	0.0295711	-1.52913
Infant Species	Infant Metadata	staph_cult	Streptococcus_parasanguinis	breastfeed_month_f	yes_breastfeed	-0.00540822	0.00183908	144	22	0.0039994	0.059991	-1.22191
Infant Species	Infant Metadata	staph_cult	Haemophilus_influenzae	daycare_f	yes_daycare	0.108747	0.0363166	144	25	0.00369378	0.0554067	1.25644
Infant Species	Infant Metadata	staph_cult	Propionibacteriaceae_unclassified	human_contam	human_contam	-0.0199484	0.00663643	144	67	0.00329096	0.0329096	-1.48268
Infant Species	Infant Metadata	staph_cult	Corynebacterium_pseudogenitalium	final_total	final_total	-0.00537008	0.00193022	144	13	0.00645944	0.090003	-1.04574
Infant Species	Infant Metadata	staph_cult	Streptococcus_salivarius	time	time	-0.00203399	0.000738962	144	18	0.00692941	0.207882	-0.682183
Infant Species	Infant Metadata	staph_cult	Streptococcus_peroris	final_total	final_total	-0.00280244	0.00105218	144	14	0.0090003	0.090003	-1.04574
Infant Species	Infant Metadata	staph_cult	Dolosigranulum_pigrum	human_contam	human_contam	0.0654504	0.0266196	144	96	0.01553	0.116475	0.933767
Infant Species	Infant Metadata	staph_cult	Corynebacterium_tuberculostearicum	human_contam	human_contam	-0.00637686	0.00277028	144	19	0.0232424	0.120683	-0.918355
Infant Species	Infant Metadata	staph_cult	Streptococcus_salivarius	human_contam	human_contam	-0.00143609	0.00062798	144	18	0.0241366	0.120683	-0.918355
Infant Species	Infant Metadata	staph_cult	Streptococcus_salivarius	final_total	final_total	-0.00134383	0.000584987	144	18	0.0235176	0.141106	-0.850455
Infant Species	Infant Metadata	staph_cult	Acinetobacter_unclassified	final_total	final_total	0.00206086	0.000876288	144	21	0.0204785	0.141106	0.850455
Infant Species	Infant Metadata	staph_cult	Propionibacteriaceae_unclassified	final_total	final_total	-0.0131081	0.00617796	144	67	0.0361245	0.180622	-0.743228
Infant Species	Infant Metadata	staph_cult	Propionibacteriaceae_unclassified	time	time	0.0162691	0.00781962	144	67	0.0399086	0.325255	0.487776
Infant Species	Infant Metadata	staph_cult	Other	time	time	-0.0170652	0.00817032	144	83	0.0390682	0.325255	-0.487776
Infant Species	Infant Metadata	staph_cult	Corynebacterium_tuberculostearicum	time	time	-0.00666307	0.00325987	144	19	0.0433674	0.325255	-0.487776
Infant Species	Infant Metadata	staph_cult	Other	breastfeed_month_f	yes_breastfeed	-0.0342989	0.0169133	144	83	0.0463448	0.360758	-0.442784
Infant Species	Infant Metadata	staph_cult	Corynebacterium_pseudodiphtheriticum	daycare_f	yes_daycare	-0.0290749	0.0150336	144	58	0.0570664	0.570664	-0.243619
Infant Species	Infant Metadata	staph_cult	Cutibacterium_acnes	time	time	0.0421352	0.0219451	144	108	0.0576416	0.345849	0.461113
Infant Species	Infant Metadata	staph_cult	Corynebacterium_pseudodiphtheriticum	human_contam	human_contam	0.0102023	0.00550796	144	58	0.0667003	0.285859	0.543849
Infant Species	Infant Metadata	staph_cult	Corynebacterium_tuberculostearicum	final_total	final_total	-0.00484655	0.00258062	144	19	0.0630463	0.270198	-0.568317
Infant Species	Infant Metadata	staph_cult	Veillonella_unclassified	breastfeed_month_f	yes_breastfeed	-0.00497002	0.00266754	144	33	0.0651335	0.360758	-0.442784
Infant Species	Infant Metadata	staph_cult	Corynebacterium_tuberculostearicum	breastfeed_month_f	yes_breastfeed	-0.011317	0.00620765	144	19	0.0710316	0.360758	-0.442784
Infant Species	Infant Metadata	staph_cult	Granulicatella_unclassified	time	time	0.00153669	0.000880562	144	18	0.0838805	0.387973	0.411198
Infant Species	Infant Metadata	staph_cult	Acinetobacter_unclassified	breastfeed_month_f	yes_breastfeed	-0.00368373	0.0021079	144	21	0.083352	0.360758	-0.442784
Infant Species	Infant Metadata	staph_cult	Moraxella_catarrhalis	human_contam	human_contam	0.0214697	0.0122748	144	42	0.0830913	0.311593	0.506413
Infant Species	Infant Metadata	staph_cult	Corynebacterium_accolens	time	time	-0.0211335	0.013802	144	32	0.128732	0.387973	-0.411198
Infant Species	Infant Metadata	staph_cult	Corynebacterium_pseudogenitalium	breastfeed_month_f	yes_breastfeed	0.0094407	0.00564302	144	13	0.0972019	0.360758	0.442784
Infant Species	Infant Metadata	staph_cult	Cutibacterium_acnes	staph_cult_t_f	pos	0.0512988	0.0319413	144	108	0.111329	0.87593	0.0575305
Infant Species	Infant Metadata	staph_cult	Cutibacterium_acnes	human_contam	human_contam	-0.0291546	0.0184207	144	108	0.116547	0.358932	-0.444988
Infant Species	Infant Metadata	staph_cult	Cutibacterium_acnes	final_total	final_total	-0.0265775	0.0170179	144	108	0.121457	0.332535	-0.478163
Infant Species	Infant Metadata	staph_cult	Cutibacterium_acnes	daycare_f	yes_daycare	-0.0898044	0.0540657	144	108	0.0996453	0.659845	-0.180558
Infant Species	Infant Metadata	staph_cult	Cutibacterium_acnes	breastfeed_month_f	yes_breastfeed	0.0792587	0.0489331	144	108	0.108227	0.360758	0.442784
Infant Species	Infant Metadata	staph_cult	Propionibacterium_granulosum	time	time	0.000317713	0.000207042	144	18	0.127796	0.387973	0.411198
Infant Species	Infant Metadata	staph_cult	Staphylococcus_epidermidis	human_contam	human_contam	-0.0200267	0.0127674	144	45	0.119644	0.358932	-0.444988
Infant Species	Infant Metadata	staph_cult	Staphylococcus_epidermidis	time	time	-0.0229614	0.0150237	144	45	0.129324	0.387973	-0.411198
Infant Species	Infant Metadata	staph_cult	Dolosigranulum_pigrum	final_total	final_total	0.0384344	0.0246529	144	96	0.121929	0.332535	0.478163
Infant Species	Infant Metadata	staph_cult	Streptococcus_parasanguinis	final_total	final_total	-0.00128449	0.000764536	144	22	0.0958024	0.321866	-0.492325
Infant Species	Infant Metadata	staph_cult	Streptococcus_tigurinus	final_total	final_total	-0.000434747	0.000259294	144	9	0.0965598	0.321866	-0.492325
Infant Species	Infant Metadata	staph_cult	Neisseria_unclassified	breastfeed_month_f	yes_breastfeed	-0.0154435	0.00900982	144	16	0.0911303	0.360758	-0.442784
Infant Species	Infant Metadata	staph_cult	Escherichia_unclassified	daycare_f	yes_daycare	-0.00202882	0.001259	144	13	0.109974	0.659845	-0.180558
Infant Species	Infant Metadata	staph_cult	Malassezia_globosa	time	time	-0.00718254	0.00450369	144	14	0.113656	0.387973	-0.411198
Infant Species	Infant Metadata	staph_cult	Staphylococcus_aureus	human_contam	human_contam	0.0205173	0.0135964	144	46	0.134184	0.365956	0.436571
Infant Species	Infant Metadata	staph_cult	Acinetobacter_unclassified	staph_cult_t_f	pos	-0.00235703	0.00161727	144	21	0.147878	0.87593	-0.0575305
Infant Species	Infant Metadata	staph_cult	Micrococcus_luteus	daycare_f	yes_daycare	-0.00243088	0.00167668	144	18	0.151299	0.716663	-0.144685
Infant Species	Infant Metadata	staph_cult	Escherichia_unclassified	staph_cult_t_f	pos	-0.00114776	0.00080961	144	13	0.159138	0.87593	-0.0575305
Infant Species	Infant Metadata	staph_cult	Prevotella_melaninogenica	time	time	0.000554275	0.000396348	144	9	0.16516	0.428006	0.36855
Infant Species	Infant Metadata	staph_cult	Dolosigranulum_pigrum	daycare_f	yes_daycare	-0.10701	0.076947	144	96	0.167221	0.716663	-0.144685
Infant Species	Infant Metadata	staph_cult	Propionibacterium_granulosum	breastfeed_month_f	yes_breastfeed	0.000532253	0.000394262	144	18	0.179813	0.53944	0.268057
Infant Species	Infant Metadata	staph_cult	Staphylococcus_epidermidis	final_total	final_total	-0.0160938	0.0118933	144	45	0.178798	0.446996	-0.349696
Infant Species	Infant Metadata	staph_cult	Streptococcus_parasanguinis	human_contam	human_contam	-0.00112797	0.000820725	144	22	0.172151	0.430377	-0.366151
Infant Species	Infant Metadata	staph_cult	Moraxella_catarrhalis	time	time	-0.0196284	0.0145584	144	42	0.180392	0.428006	-0.36855
Infant Species	Infant Metadata	staph_cult	Malassezia_globosa	human_contam	human_contam	-0.00489313	0.00378942	144	14	0.199349	0.458123	-0.339018
Infant Species	Infant Metadata	staph_cult	Corynebacterium_propinquum	breastfeed_month_f	yes_breastfeed	0.0472348	0.0381102	144	29	0.218624	0.563494	0.249111
Infant Species	Infant Metadata	staph_cult	Rothia_unclassified	time	time	0.000865211	0.000710991	144	17	0.226299	0.428006	0.36855
Infant Species	Infant Metadata	staph_cult	Dolosigranulum_pigrum	time	time	0.0389022	0.031704	144	96	0.22246	0.428006	0.36855
Infant Species	Infant Metadata	staph_cult	Granulicatella_unclassified	daycare_f	yes_daycare	0.00253039	0.00204867	144	18	0.221297	0.71798	0.143888
Infant Species	Infant Metadata	staph_cult	Streptococcus_mitis_oralis_pneumoniae	human_contam	human_contam	0.0137118	0.0109648	144	97	0.213791	0.458123	0.339018
Infant Species	Infant Metadata	staph_cult	Streptococcus_mitis_oralis_pneumoniae	daycare_f	yes_daycare	0.0378747	0.031408	144	97	0.230717	0.71798	0.143888
Infant Species	Infant Metadata	staph_cult	Streptococcus_parasanguinis	time	time	-0.00121901	0.00096577	144	22	0.209564	0.428006	-0.36855
Infant Species	Infant Metadata	staph_cult	Propionibacteriaceae_unclassified	breastfeed_month_f	yes_breastfeed	0.0184566	0.015038	144	67	0.225397	0.563494	0.249111
Infant Species	Infant Metadata	staph_cult	Staphylococcus_aureus	time	time	-0.0193853	0.0159992	144	46	0.22827	0.428006	-0.36855
Infant Species	Infant Metadata	staph_cult	Prevotella_melaninogenica	daycare_f	yes_daycare	0.00108607	0.000907171	144	9	0.239327	0.71798	0.143888
Infant Species	Infant Metadata	staph_cult	Haemophilus_influenzae	human_contam	human_contam	0.0157202	0.0131919	144	25	0.23599	0.471979	0.326077
Infant Species	Infant Metadata	staph_cult	Micrococcus_luteus	breastfeed_month_f	yes_breastfeed	-0.00161919	0.00141264	144	18	0.256343	0.59156	-0.228001
Infant Species	Infant Metadata	staph_cult	Staphylococcus_epidermidis	staph_cult_t_f	pos	0.0251104	0.0219503	144	45	0.255143	0.87593	0.0575305
Infant Species	Infant Metadata	staph_cult	Streptococcus_tigurinus	time	time	0.00037356	0.000333172	144	9	0.264667	0.467059	0.330628
Infant Species	Infant Metadata	staph_cult	Pseudomonas_unclassified	daycare_f	yes_daycare	0.00338818	0.00311023	144	8	0.278395	0.75926	0.11961
Infant Species	Infant Metadata	staph_cult	Escherichia_unclassified	time	time	0.00059337	0.000554133	144	13	0.286622	0.477703	0.320842
Infant Species	Infant Metadata	staph_cult	Corynebacterium_pseudodiphtheriticum	breastfeed_month_f	yes_breastfeed	-0.0126564	0.0126972	144	58	0.323307	0.692801	-0.159391
Infant Species	Infant Metadata	staph_cult	Streptococcus_peroris	staph_cult_t_f	pos	0.00198028	0.00197285	144	14	0.317831	0.87593	0.0575305
Infant Species	Infant Metadata	staph_cult	Neisseria_unclassified	daycare_f	yes_daycare	-0.0106045	0.0103818	144	16	0.309659	0.774147	-0.111177
Infant Species	Infant Metadata	staph_cult	Moraxella_catarrhalis	staph_cult_t_f	pos	-0.0212026	0.0211923	144	42	0.319299	0.87593	-0.0575305
Infant Species	Infant Metadata	staph_cult	Malassezia_globosa	staph_cult_t_f	pos	-0.00647125	0.00655173	144	14	0.32548	0.87593	-0.0575305
Infant Species	Infant Metadata	staph_cult	Malassezia_globosa	final_total	final_total	-0.00348839	0.00351388	144	14	0.32305	0.745499	-0.127553
Infant Species	Infant Metadata	staph_cult	Corynebacterium_accolens	breastfeed_month_f	yes_breastfeed	-0.0282863	0.0307077	144	32	0.359038	0.718075	-0.14383
Infant Species	Infant Metadata	staph_cult	Rothia_unclassified	final_total	final_total	-0.000512316	0.000555765	144	17	0.358665	0.768568	-0.114318
Infant Species	Infant Metadata	staph_cult	Escherichia_unclassified	human_contam	human_contam	0.000412683	0.000470911	144	13	0.382767	0.717687	0.144065
Infant Species	Infant Metadata	staph_cult	Corynebacterium_propinquum	time	time	-0.0149984	0.0180997	144	29	0.409112	0.613669	-0.212066
Infant Species	Infant Metadata	staph_cult	Streptococcus_mitis_oralis_pneumoniae	time	time	0.0111125	0.0130442	144	97	0.396129	0.613669	0.212066
Infant Species	Infant Metadata	staph_cult	Streptococcus_tigurinus	breastfeed_month_f	yes_breastfeed	0.000582048	0.000705877	144	9	0.413057	0.774482	0.110989
Infant Species	Infant Metadata	staph_cult	Neisseria_unclassified	staph_cult_t_f	pos	-0.00532935	0.00629649	144	16	0.399183	0.87593	-0.0575305
Infant Species	Infant Metadata	staph_cult	Propionibacteriaceae_unclassified	daycare_f	yes_daycare	-0.0149535	0.0178917	144	67	0.406315	0.785564	-0.104818
Infant Species	Infant Metadata	staph_cult	Corynebacterium_accolens	staph_cult_t_f	pos	-0.0149454	0.0200873	144	32	0.45852	0.87593	-0.0575305
Infant Species	Infant Metadata	staph_cult	Corynebacterium_accolens	final_total	final_total	-0.00638015	0.0107039	144	32	0.552424	0.893699	-0.0488089
Infant Species	Infant Metadata	staph_cult	Corynebacterium_accolens	daycare_f	yes_daycare	-0.0232872	0.0339822	144	32	0.494641	0.785564	-0.104818
Infant Species	Infant Metadata	staph_cult	Corynebacterium_propinquum	staph_cult_t_f	pos	-0.0195209	0.0263239	144	29	0.459946	0.87593	-0.0575305
Infant Species	Infant Metadata	staph_cult	Corynebacterium_pseudodiphtheriticum	staph_cult_t_f	pos	0.00737736	0.00948446	144	58	0.438372	0.87593	0.0575305
Infant Species	Infant Metadata	staph_cult	Corynebacterium_pseudogenitalium	staph_cult_t_f	pos	-0.00199232	0.00362639	144	13	0.583953	0.87593	-0.0575305
Infant Species	Infant Metadata	staph_cult	Corynebacterium_pseudogenitalium	daycare_f	yes_daycare	0.00388135	0.00615906	144	13	0.529972	0.785564	0.104818
Infant Species	Infant Metadata	staph_cult	Rothia_unclassified	human_contam	human_contam	-0.000363675	0.000598994	144	17	0.545018	0.743206	-0.128891
Infant Species	Infant Metadata	staph_cult	Rothia_unclassified	daycare_f	yes_daycare	0.00095676	0.00169023	144	17	0.573155	0.785564	0.104818
Infant Species	Infant Metadata	staph_cult	Prevotella_melaninogenica	staph_cult_t_f	pos	-0.000393631	0.000578642	144	9	0.497859	0.87593	-0.0575305
Infant Species	Infant Metadata	staph_cult	Staphylococcus_epidermidis	daycare_f	yes_daycare	-0.0215762	0.0341342	144	45	0.528645	0.785564	-0.104818
Infant Species	Infant Metadata	staph_cult	Staphylococcus_epidermidis	breastfeed_month_f	yes_breastfeed	-0.0168212	0.0286092	144	45	0.557773	0.901824	-0.0448781
Infant Species	Infant Metadata	staph_cult	Dolosigranulum_pigrum	staph_cult_t_f	pos	-0.0298693	0.0461064	144	96	0.518461	0.87593	-0.0575305
Infant Species	Infant Metadata	staph_cult	Streptococcus_mitis_oralis_pneumoniae	staph_cult_t_f	pos	0.0143251	0.018972	144	97	0.451836	0.87593	0.0575305
Infant Species	Infant Metadata	staph_cult	Streptococcus_parasanguinis	daycare_f	yes_daycare	-0.00131678	0.00219425	144	22	0.549682	0.785564	-0.104818
Infant Species	Infant Metadata	staph_cult	Streptococcus_peroris	human_contam	human_contam	-0.000727122	0.0011378	144	14	0.524202	0.743206	-0.128891
Infant Species	Infant Metadata	staph_cult	Streptococcus_salivarius	staph_cult_t_f	pos	-0.000737775	0.00107965	144	18	0.495838	0.87593	-0.0575305
Infant Species	Infant Metadata	staph_cult	Streptococcus_tigurinus	human_contam	human_contam	-0.000175149	0.000279876	144	9	0.532771	0.743206	-0.128891
Infant Species	Infant Metadata	staph_cult	Veillonella_unclassified	staph_cult_t_f	pos	-0.00114278	0.00204666	144	33	0.57774	0.87593	-0.0575305
Infant Species	Infant Metadata	staph_cult	Veillonella_unclassified	time	time	0.00102533	0.00140083	144	33	0.465771	0.665388	0.176925
Infant Species	Infant Metadata	staph_cult	Neisseria_unclassified	human_contam	human_contam	-0.0025636	0.00364091	144	16	0.482869	0.743206	-0.128891
Infant Species	Infant Metadata	staph_cult	Neisseria_unclassified	final_total	final_total	-0.00265391	0.00337566	144	16	0.433471	0.866943	-0.0620096
Infant Species	Infant Metadata	staph_cult	Neisseria_unclassified	time	time	0.00273441	0.00432856	144	16	0.528898	0.689868	0.161234
Infant Species	Infant Metadata	staph_cult	Haemophilus_influenzae	breastfeed_month_f	yes_breastfeed	-0.0171165	0.0307935	144	25	0.580445	0.901824	-0.0448781
Infant Species	Infant Metadata	staph_cult	Haemophilus_parainfluenzae	staph_cult_t_f	pos	-0.000304249	0.00047103	144	8	0.519722	0.87593	-0.0575305
Infant Species	Infant Metadata	staph_cult	Haemophilus_parainfluenzae	human_contam	human_contam	0.000181845	0.000272883	144	8	0.506574	0.743206	0.128891
Infant Species	Infant Metadata	staph_cult	Haemophilus_parainfluenzae	time	time	0.000205738	0.000323544	144	8	0.526255	0.689868	0.161234
Infant Species	Infant Metadata	staph_cult	Haemophilus_parainfluenzae	daycare_f	yes_daycare	-0.00043098	0.00076462	144	8	0.57608	0.785564	-0.104818
Infant Species	Infant Metadata	staph_cult	Acinetobacter_unclassified	human_contam	human_contam	0.000749053	0.00094069	144	21	0.4276	0.743206	0.128891
Infant Species	Infant Metadata	staph_cult	Acinetobacter_unclassified	daycare_f	yes_daycare	-0.00146718	0.00251498	144	21	0.560846	0.785564	-0.104818
Infant Species	Infant Metadata	staph_cult	Pseudomonas_unclassified	staph_cult_t_f	pos	0.0011618	0.00200005	144	8	0.562516	0.87593	0.0575305
Infant Species	Infant Metadata	staph_cult	Pseudomonas_unclassified	final_total	final_total	-0.000716813	0.00108369	144	8	0.509716	0.893699	-0.0488089
Infant Species	Infant Metadata	staph_cult	Pseudomonas_unclassified	breastfeed_month_f	yes_breastfeed	0.00141641	0.0026068	144	8	0.587996	0.901824	0.0448781
Infant Species	Infant Metadata	staph_cult	Malassezia_globosa	daycare_f	yes_daycare	0.00693234	0.0107821	144	14	0.522026	0.785564	0.104818
Infant Species	Infant Metadata	staph_cult	Other	daycare_f	yes_daycare	0.0137537	0.0195427	144	83	0.4833	0.785564	0.104818
Infant Species	Infant Metadata	staph_cult	Micrococcus_luteus	final_total	final_total	-0.00029667	0.000574966	144	18	0.606915	0.893699	-0.0488089
Infant Species	Infant Metadata	staph_cult	Rothia_unclassified	breastfeed_month_f	yes_breastfeed	0.000766137	0.00145455	144	17	0.601216	0.901824	0.0448781
Infant Species	Infant Metadata	staph_cult	Acinetobacter_unclassified	time	time	-0.000568319	0.00110694	144	21	0.608699	0.760874	-0.118687
Infant Species	Infant Metadata	staph_cult	Streptococcus_peroris	time	time	0.000619995	0.00135605	144	14	0.648487	0.778184	0.108918
Infant Species	Infant Metadata	staph_cult	Streptococcus_tigurinus	daycare_f	yes_daycare	-0.000370719	0.000805687	144	9	0.646477	0.843231	-0.0740536
Infant Species	Infant Metadata	staph_cult	Moraxella_catarrhalis	final_total	final_total	0.00511814	0.0113929	144	42	0.654152	0.893699	0.0488089
Infant Species	Infant Metadata	staph_cult	Pseudomonas_unclassified	human_contam	human_contam	-0.000496691	0.00116333	144	8	0.670254	0.874245	-0.058367
Infant Species	Infant Metadata	staph_cult	Streptococcus_mitis_oralis_pneumoniae	final_total	final_total	-0.00417852	0.0101625	144	97	0.68176	0.893699	-0.0488089
Infant Species	Infant Metadata	staph_cult	Corynebacterium_tuberculostearicum	staph_cult_t_f	pos	-0.00174715	0.00476279	144	19	0.714454	0.951701	-0.0214997
Infant Species	Infant Metadata	staph_cult	Rothia_unclassified	staph_cult_t_f	pos	0.000358524	0.00103469	144	17	0.729637	0.951701	0.0214997
Infant Species	Infant Metadata	staph_cult	Prevotella_melaninogenica	final_total	final_total	0.000120254	0.000313108	144	9	0.701678	0.893699	0.0488089
Infant Species	Infant Metadata	staph_cult	Veillonella_unclassified	final_total	final_total	-0.00043524	0.00110894	144	33	0.695468	0.893699	-0.0488089
Infant Species	Infant Metadata	staph_cult	Escherichia_unclassified	final_total	final_total	0.0001518	0.000438671	144	13	0.729976	0.893699	0.0488089
Infant Species	Infant Metadata	staph_cult	Haemophilus_influenzae	final_total	final_total	0.00439969	0.0122612	144	25	0.720416	0.893699	0.0488089
Infant Species	Infant Metadata	staph_cult	Malassezia_globosa	breastfeed_month_f	yes_breastfeed	0.00372613	0.00933978	144	14	0.691599	0.939091	0.0272925
Infant Species	Infant Metadata	staph_cult	Other	staph_cult_t_f	pos	-0.00440975	0.0118862	144	83	0.711361	0.951701	-0.0214997
Infant Species	Infant Metadata	staph_cult	Staphylococcus_aureus	breastfeed_month_f	yes_breastfeed	-0.0105633	0.0304667	144	46	0.729474	0.939091	-0.0272925
Infant Species	Infant Metadata	staph_cult	Corynebacterium_accolens	human_contam	human_contam	-0.00390231	0.0115842	144	32	0.736887	0.921109	-0.0356892
Infant Species	Infant Metadata	staph_cult	Corynebacterium_pseudodiphtheriticum	final_total	final_total	0.00166979	0.0051226	144	58	0.745075	0.893699	0.0488089
Infant Species	Infant Metadata	staph_cult	Corynebacterium_pseudodiphtheriticum	time	time	-0.00199046	0.00650284	144	58	0.760136	0.873352	-0.0588105
Infant Species	Infant Metadata	staph_cult	Corynebacterium_pseudogenitalium	time	time	0.000677706	0.00248956	144	13	0.786017	0.873352	0.0588105
Infant Species	Infant Metadata	staph_cult	Propionibacterium_granulosum	daycare_f	yes_daycare	-0.000139097	0.000470403	144	18	0.768024	0.925382	-0.0336788
Infant Species	Infant Metadata	staph_cult	Granulicatella_unclassified	human_contam	human_contam	0.000209721	0.000744931	144	18	0.778839	0.92282	0.0348828
Infant Species	Infant Metadata	staph_cult	Escherichia_unclassified	breastfeed_month_f	yes_breastfeed	-0.00027992	0.00105522	144	13	0.7913	0.939091	-0.0272925
Infant Species	Infant Metadata	staph_cult	Haemophilus_parainfluenzae	final_total	final_total	6.57843e-05	0.000253313	144	8	0.79559	0.893699	0.0488089
Infant Species	Infant Metadata	staph_cult	Moraxella_catarrhalis	breastfeed_month_f	yes_breastfeed	-0.00764408	0.0295544	144	42	0.796739	0.939091	-0.0272925
Infant Species	Infant Metadata	staph_cult	Staphylococcus_aureus	daycare_f	yes_daycare	-0.0105996	0.0363505	144	46	0.771152	0.925382	-0.0336788
Infant Species	Infant Metadata	staph_cult	Staphylococcus_aureus	final_total	final_total	0.00314552	0.0126655	144	46	0.804329	0.893699	0.0488089
Infant Species	Infant Metadata	staph_cult	Corynebacterium_propinquum	human_contam	human_contam	-0.00361996	0.0152107	144	29	0.812339	0.92282	-0.0348828
Infant Species	Infant Metadata	staph_cult	Corynebacterium_propinquum	final_total	final_total	-0.00206644	0.0140958	144	29	0.88372	0.946843	-0.0237219
Infant Species	Infant Metadata	staph_cult	Micrococcus_luteus	staph_cult_t_f	pos	-0.000161665	0.00106356	144	18	0.879468	0.967056	-0.0145483
Infant Species	Infant Metadata	staph_cult	Micrococcus_luteus	time	time	0.000145937	0.000728861	144	18	0.841686	0.901807	0.0448864
Infant Species	Infant Metadata	staph_cult	Propionibacterium_granulosum	human_contam	human_contam	3.68302e-05	0.000175947	144	18	0.834585	0.92282	0.0348828
Infant Species	Infant Metadata	staph_cult	Prevotella_melaninogenica	human_contam	human_contam	5.12961e-05	0.000336355	144	9	0.879075	0.92282	0.0348828
Infant Species	Infant Metadata	staph_cult	Dolosigranulum_pigrum	breastfeed_month_f	yes_breastfeed	0.0148367	0.0677436	144	96	0.827143	0.939091	0.0272925
Infant Species	Infant Metadata	staph_cult	Streptococcus_mitis_oralis_pneumoniae	breastfeed_month_f	yes_breastfeed	0.00412269	0.0273741	144	97	0.880689	0.943596	0.025214
Infant Species	Infant Metadata	staph_cult	Streptococcus_peroris	breastfeed_month_f	yes_breastfeed	0.000583928	0.00298242	144	14	0.845182	0.939091	0.0272925
Infant Species	Infant Metadata	staph_cult	Streptococcus_salivarius	daycare_f	yes_daycare	-0.000262523	0.00167894	144	18	0.876036	0.973374	-0.0117204
Infant Species	Infant Metadata	staph_cult	Streptococcus_tigurinus	staph_cult_t_f	pos	9.21481e-05	0.000484534	144	9	0.849524	0.967056	0.0145483
Infant Species	Infant Metadata	staph_cult	Veillonella_unclassified	daycare_f	yes_daycare	-0.000528885	0.0031827	144	33	0.868327	0.973374	-0.0117204
Infant Species	Infant Metadata	staph_cult	Haemophilus_influenzae	staph_cult_t_f	pos	0.00352757	0.0227326	144	25	0.876972	0.967056	0.0145483
Infant Species	Infant Metadata	staph_cult	Haemophilus_parainfluenzae	breastfeed_month_f	yes_breastfeed	0.000142585	0.000654827	144	8	0.829837	0.939091	0.0272925
Infant Species	Infant Metadata	staph_cult	Propionibacteriaceae_unclassified	staph_cult_t_f	pos	-0.00164312	0.0114165	144	67	0.88583	0.967056	-0.0145483
Infant Species	Infant Metadata	staph_cult	Pseudomonas_unclassified	time	time	0.00018049	0.00136893	144	8	0.895348	0.920084	0.0361725
Infant Species	Infant Metadata	staph_cult	Micrococcus_luteus	human_contam	human_contam	7.54586e-05	0.000617942	144	18	0.903035	0.92282	0.0348828
Infant Species	Infant Metadata	staph_cult	Propionibacterium_granulosum	staph_cult_t_f	pos	2.47955e-05	0.000302496	144	18	0.934821	0.967056	0.0145483
Infant Species	Infant Metadata	staph_cult	Prevotella_melaninogenica	breastfeed_month_f	yes_breastfeed	-6.2904e-05	0.000762584	144	9	0.934975	0.967216	-0.0144767
Infant Species	Infant Metadata	staph_cult	Streptococcus_parasanguinis	staph_cult_t_f	pos	-0.000134408	0.00141103	144	22	0.924287	0.967056	-0.0145483
Infant Species	Infant Metadata	staph_cult	Veillonella_unclassified	human_contam	human_contam	0.000115599	0.00119044	144	33	0.92282	0.92282	0.0348828
Infant Species	Infant Metadata	staph_cult	Haemophilus_influenzae	time	time	-0.00156845	0.0155963	144	25	0.920084	0.920084	-0.0361725
Infant Species	Infant Metadata	staph_cult	Corynebacterium_propinquum	daycare_f	yes_daycare	0.00202973	0.0436479	144	29	0.963	0.992382	0.00332102
Infant Species	Infant Metadata	staph_cult	Corynebacterium_tuberculostearicum	daycare_f	yes_daycare	-0.000376062	0.00740649	144	19	0.959598	0.992382	-0.00332102
Infant Species	Infant Metadata	staph_cult	Propionibacterium_granulosum	final_total	final_total	6.34052e-06	0.000163901	144	18	0.969212	0.969212	0.0135811
Infant Species	Infant Metadata	staph_cult	Granulicatella_unclassified	staph_cult_t_f	pos	-3.228e-05	0.00128357	144	18	0.979983	0.979983	-0.0087814
Infant Species	Infant Metadata	staph_cult	Granulicatella_unclassified	final_total	final_total	2.69228e-05	0.000692426	144	18	0.969056	0.969212	0.0135811
Infant Species	Infant Metadata	staph_cult	Granulicatella_unclassified	breastfeed_month_f	yes_breastfeed	5.42379e-05	0.00173625	144	18	0.97522	0.97522	0.0108972
Infant Species	Infant Metadata	staph_cult	Streptococcus_peroris	daycare_f	yes_daycare	-3.18363e-05	0.00332682	144	14	0.992382	0.992382	-0.00332102
Infant Species	Infant Metadata	staph_seq	Staphylococcus_aureus	staph_seq_f	pos	0.141157	0.0230521	144	46	1.47797e-08	4.43392e-07	6.35321
Infant Species	Infant Metadata	staph_seq	Corynebacterium_pseudogenitalium	human_contam	human_contam	-0.0124874	0.00209561	144	13	3.73088e-08	1.11926e-06	-5.95107
Infant Species	Infant Metadata	staph_seq	Other	final_total	final_total	0.0370214	0.00634121	144	83	5.53792e-08	1.66138e-06	5.77953
Infant Species	Infant Metadata	staph_seq	Moraxella_catarrhalis	daycare_f	yes_daycare	0.155237	0.0343623	144	42	2.07984e-05	0.000623951	3.20485
Infant Species	Infant Metadata	staph_seq	Streptococcus_salivarius	breastfeed_month_f	yes_breastfeed	-0.00477415	0.00145551	144	18	0.00139393	0.041818	-1.37864
Infant Species	Infant Metadata	staph_seq	Other	human_contam	human_contam	-0.0213769	0.00685505	144	83	0.00232735	0.0334818	-1.47519
Infant Species	Infant Metadata	staph_seq	Propionibacteriaceae_unclassified	human_contam	human_contam	-0.019881	0.0066259	144	67	0.00334818	0.0334818	-1.47519
Infant Species	Infant Metadata	staph_seq	Corynebacterium_pseudogenitalium	final_total	final_total	-0.00545362	0.0019391	144	13	0.00591275	0.0886913	-1.05212
Infant Species	Infant Metadata	staph_seq	Staphylococcus_epidermidis	staph_seq_f	pos	0.0644458	0.0227314	144	45	0.00546136	0.0819204	1.08661
Infant Species	Infant Metadata	staph_seq	Haemophilus_influenzae	daycare_f	yes_daycare	0.102804	0.0363548	144	25	0.00585376	0.0878063	1.05647
Infant Species	Infant Metadata	staph_seq	Streptococcus_salivarius	time	time	-0.00199818	0.000749621	144	18	0.00885406	0.265622	-0.575736
Infant Species	Infant Metadata	staph_seq	Dolosigranulum_pigrum	human_contam	human_contam	0.0657202	0.0266762	144	96	0.0153278	0.114959	0.939459
Infant Species	Infant Metadata	staph_seq	Streptococcus_parasanguinis	breastfeed_month_f	yes_breastfeed	-0.00476268	0.00189571	144	22	0.0146786	0.220179	-0.657223
Infant Species	Infant Metadata	staph_seq	Streptococcus_peroris	final_total	final_total	-0.00247148	0.00104616	144	14	0.0200155	0.150116	-0.823573
Infant Species	Infant Metadata	staph_seq	Streptococcus_salivarius	human_contam	human_contam	-0.00148944	0.000628257	144	18	0.0195082	0.11496	-0.939452
Infant Species	Infant Metadata	staph_seq	Streptococcus_salivarius	final_total	final_total	-0.00139353	0.000582056	144	18	0.0183664	0.150116	-0.823573
Infant Species	Infant Metadata	staph_seq	Corynebacterium_tuberculostearicum	human_contam	human_contam	-0.00637676	0.00276508	144	19	0.0229921	0.11496	-0.939452
Infant Species	Infant Metadata	staph_seq	Acinetobacter_unclassified	final_total	final_total	0.00190939	0.000878215	144	21	0.0318548	0.162896	0.788089
Infant Species	Infant Metadata	staph_seq	Propionibacteriaceae_unclassified	final_total	final_total	-0.0132845	0.00613605	144	67	0.0325793	0.162896	-0.788089
Infant Species	Infant Metadata	staph_seq	Other	time	time	-0.017756	0.00821492	144	83	0.0328538	0.301283	-0.521025
Infant Species	Infant Metadata	staph_seq	Other	breastfeed_month_f	yes_breastfeed	-0.0377783	0.0173436	144	83	0.0322302	0.322302	-0.491737
Infant Species	Infant Metadata	staph_seq	Corynebacterium_tuberculostearicum	time	time	-0.00681629	0.00329922	144	19	0.0411964	0.301283	-0.521025
Infant Species	Infant Metadata	staph_seq	Corynebacterium_pseudodiphtheriticum	human_contam	human_contam	0.0109882	0.00550954	144	58	0.0486226	0.208383	0.681138
Infant Species	Infant Metadata	staph_seq	Corynebacterium_pseudodiphtheriticum	daycare_f	yes_daycare	-0.0308678	0.0151222	144	58	0.0447775	0.447775	-0.348941
Infant Species	Infant Metadata	staph_seq	Micrococcus_luteus	staph_seq_f	pos	0.00219738	0.00111354	144	18	0.0510067	0.37313	0.42814
Infant Species	Infant Metadata	staph_seq	Streptococcus_tigurinus	staph_seq_f	pos	0.000998041	0.000505898	144	9	0.0510493	0.37313	0.42814
Infant Species	Infant Metadata	staph_seq	Propionibacteriaceae_unclassified	time	time	0.0160064	0.00791147	144	67	0.0455647	0.301283	0.521025
Infant Species	Infant Metadata	staph_seq	Corynebacterium_tuberculostearicum	final_total	final_total	-0.00500707	0.00256174	144	19	0.0531961	0.227983	-0.642097
Infant Species	Infant Metadata	staph_seq	Cutibacterium_acnes	time	time	0.042266	0.0222416	144	108	0.0602566	0.301283	0.521025
Infant Species	Infant Metadata	staph_seq	Granulicatella_unclassified	time	time	0.00168796	0.00088716	144	18	0.0597649	0.301283	0.521025
Infant Species	Infant Metadata	staph_seq	Corynebacterium_tuberculostearicum	breastfeed_month_f	yes_breastfeed	-0.0118134	0.00640595	144	19	0.0678814	0.490484	-0.309375
Infant Species	Infant Metadata	staph_seq	Streptococcus_peroris	staph_seq_f	pos	0.00372387	0.00205975	144	14	0.0736654	0.37313	0.42814
Infant Species	Infant Metadata	staph_seq	Haemophilus_influenzae	staph_seq_f	pos	-0.042994	0.0238854	144	25	0.074626	0.37313	-0.42814
Infant Species	Infant Metadata	staph_seq	Staphylococcus_epidermidis	human_contam	human_contam	-0.0219979	0.0123739	144	45	0.078232	0.29337	-0.532584
Infant Species	Infant Metadata	staph_seq	Cutibacterium_acnes	breastfeed_month_f	yes_breastfeed	0.0830148	0.0496155	144	108	0.097185	0.490484	0.309375
Infant Species	Infant Metadata	staph_seq	Streptococcus_parasanguinis	final_total	final_total	-0.00127588	0.000753555	144	22	0.0932977	0.349867	-0.456098
Infant Species	Infant Metadata	staph_seq	Moraxella_catarrhalis	human_contam	human_contam	0.0205766	0.0123141	144	42	0.0976006	0.325335	0.487669
Infant Species	Infant Metadata	staph_seq	Corynebacterium_pseudogenitalium	breastfeed_month_f	yes_breastfeed	0.00933219	0.00566788	144	13	0.102556	0.490484	0.309375
Infant Species	Infant Metadata	staph_seq	Cutibacterium_acnes	daycare_f	yes_daycare	-0.088113	0.0546315	144	108	0.109739	0.753464	-0.122938
Infant Species	Infant Metadata	staph_seq	Cutibacterium_acnes	human_contam	human_contam	-0.0291645	0.0186027	144	108	0.120015	0.334159	-0.476047
Infant Species	Infant Metadata	staph_seq	Veillonella_unclassified	breastfeed_month_f	yes_breastfeed	-0.00430453	0.00275046	144	33	0.120476	0.490484	-0.309375
Infant Species	Infant Metadata	staph_seq	Streptococcus_parasanguinis	human_contam	human_contam	-0.00124838	0.000813594	144	22	0.127861	0.334159	-0.476047
Infant Species	Infant Metadata	staph_seq	Staphylococcus_aureus	human_contam	human_contam	0.0189617	0.0125485	144	46	0.133664	0.334159	0.476047
Infant Species	Infant Metadata	staph_seq	Dolosigranulum_pigrum	final_total	final_total	0.0361471	0.0246809	144	96	0.14593	0.486434	0.312976
Infant Species	Infant Metadata	staph_seq	Neisseria_unclassified	breastfeed_month_f	yes_breastfeed	-0.0133809	0.00913723	144	16	0.147145	0.490484	-0.309375
Infant Species	Infant Metadata	staph_seq	Acinetobacter_unclassified	breastfeed_month_f	yes_breastfeed	-0.00325643	0.00219609	144	21	0.141005	0.490484	-0.309375
Infant Species	Infant Metadata	staph_seq	Corynebacterium_accolens	time	time	-0.0198698	0.0138971	144	32	0.155771	0.437666	-0.358858
Infant Species	Infant Metadata	staph_seq	Rothia_unclassified	time	time	0.0009453	0.000715335	144	17	0.189126	0.437666	0.358858
Infant Species	Infant Metadata	staph_seq	Cutibacterium_acnes	final_total	final_total	-0.0239604	0.0172189	144	108	0.167078	0.501235	-0.299959
Infant Species	Infant Metadata	staph_seq	Propionibacterium_granulosum	time	time	0.000279659	0.000208531	144	18	0.182679	0.437666	0.358858
Infant Species	Infant Metadata	staph_seq	Prevotella_melaninogenica	time	time	0.000547357	0.00040268	144	9	0.17699	0.437666	0.358858
Infant Species	Infant Metadata	staph_seq	Dolosigranulum_pigrum	daycare_f	yes_daycare	-0.108488	0.0771161	144	96	0.162413	0.753464	-0.122938
Infant Species	Infant Metadata	staph_seq	Granulicatella_unclassified	daycare_f	yes_daycare	0.00277234	0.0020607	144	18	0.182931	0.753464	0.122938
Infant Species	Infant Metadata	staph_seq	Streptococcus_parasanguinis	staph_seq_f	pos	0.00198311	0.00149459	144	22	0.187357	0.802958	0.0953073
Infant Species	Infant Metadata	staph_seq	Streptococcus_tigurinus	time	time	0.00045716	0.000328586	144	9	0.166969	0.437666	0.358858
Infant Species	Infant Metadata	staph_seq	Escherichia_unclassified	daycare_f	yes_daycare	-0.00174585	0.0012718	144	13	0.172651	0.753464	-0.122938
Infant Species	Infant Metadata	staph_seq	Haemophilus_influenzae	human_contam	human_contam	0.017541	0.013014	144	25	0.180505	0.386796	0.412518
Infant Species	Infant Metadata	staph_seq	Malassezia_globosa	human_contam	human_contam	-0.00537191	0.0038013	144	14	0.160454	0.370278	-0.431472
Infant Species	Infant Metadata	staph_seq	Malassezia_globosa	time	time	-0.00648361	0.00455377	144	14	0.157367	0.437666	-0.358858
Infant Species	Infant Metadata	staph_seq	Streptococcus_mitis_oralis_pneumoniae	daycare_f	yes_daycare	0.0401732	0.0313448	144	97	0.202954	0.753464	0.122938
Infant Species	Infant Metadata	staph_seq	Escherichia_unclassified	time	time	0.000723179	0.000564344	144	13	0.202755	0.437666	0.358858
Infant Species	Infant Metadata	staph_seq	Moraxella_catarrhalis	time	time	-0.0188233	0.0147372	144	42	0.204244	0.437666	-0.358858
Infant Species	Infant Metadata	staph_seq	Corynebacterium_propinquum	breastfeed_month_f	yes_breastfeed	0.0462216	0.0385503	144	29	0.23372	0.649013	0.187747
Infant Species	Infant Metadata	staph_seq	Corynebacterium_pseudodiphtheriticum	breastfeed_month_f	yes_breastfeed	-0.0152652	0.0130731	144	58	0.247185	0.649013	-0.187747
Infant Species	Infant Metadata	staph_seq	Micrococcus_luteus	daycare_f	yes_daycare	-0.00195584	0.00164556	144	18	0.238381	0.753464	-0.122938
Infant Species	Infant Metadata	staph_seq	Prevotella_melaninogenica	daycare_f	yes_daycare	0.00107251	0.000923495	144	9	0.251155	0.753464	0.122938
Infant Species	Infant Metadata	staph_seq	Staphylococcus_epidermidis	final_total	final_total	-0.0131194	0.011464	144	45	0.254964	0.682169	-0.166108
Infant Species	Infant Metadata	staph_seq	Staphylococcus_epidermidis	time	time	-0.017051	0.0147643	144	45	0.250665	0.469996	-0.327906
Infant Species	Infant Metadata	staph_seq	Dolosigranulum_pigrum	time	time	0.0375919	0.0319674	144	96	0.242198	0.469996	0.327906
Infant Species	Infant Metadata	staph_seq	Streptococcus_mitis_oralis_pneumoniae	staph_seq_f	pos	0.0228935	0.0200277	144	97	0.255526	0.82997	0.0809377
Infant Species	Infant Metadata	staph_seq	Streptococcus_mitis_oralis_pneumoniae	human_contam	human_contam	0.0132585	0.0109382	144	97	0.228088	0.456175	0.340868
Infant Species	Infant Metadata	staph_seq	Neisseria_unclassified	staph_seq_f	pos	0.00771115	0.00665283	144	16	0.248977	0.82997	0.0809377
Infant Species	Infant Metadata	staph_seq	Propionibacteriaceae_unclassified	breastfeed_month_f	yes_breastfeed	0.0176247	0.0154893	144	67	0.259605	0.649013	0.187747
Infant Species	Infant Metadata	staph_seq	Pseudomonas_unclassified	daycare_f	yes_daycare	0.00341305	0.00312455	144	8	0.277094	0.755711	0.121644
Infant Species	Infant Metadata	staph_seq	Propionibacterium_granulosum	staph_seq_f	pos	-0.000337625	0.000321059	144	18	0.29531	0.82997	-0.0809377
Infant Species	Infant Metadata	staph_seq	Malassezia_globosa	final_total	final_total	-0.0036951	0.00351596	144	14	0.295607	0.682169	-0.166108
Infant Species	Infant Metadata	staph_seq	Staphylococcus_aureus	final_total	final_total	0.0123174	0.0116257	144	46	0.291714	0.682169	0.166108
Infant Species	Infant Metadata	staph_seq	Propionibacterium_granulosum	breastfeed_month_f	yes_breastfeed	0.0004173	0.000404896	144	18	0.304994	0.684359	0.164716
Infant Species	Infant Metadata	staph_seq	Granulicatella_unclassified	staph_seq_f	pos	0.00139295	0.00136128	144	18	0.308453	0.82997	0.0809377
Infant Species	Infant Metadata	staph_seq	Streptococcus_parasanguinis	time	time	-0.000975638	0.000971203	144	22	0.317393	0.560105	-0.251731
Infant Species	Infant Metadata	staph_seq	Streptococcus_tigurinus	breastfeed_month_f	yes_breastfeed	0.00063821	0.000638001	144	9	0.319368	0.684359	0.164716
Infant Species	Infant Metadata	staph_seq	Streptococcus_mitis_oralis_pneumoniae	time	time	0.0126086	0.0131077	144	97	0.338218	0.563696	0.248955
Infant Species	Infant Metadata	staph_seq	Other	staph_seq_f	pos	-0.0118383	0.0125486	144	83	0.347587	0.82997	-0.0809377
Infant Species	Infant Metadata	staph_seq	Haemophilus_influenzae	breastfeed_month_f	yes_breastfeed	-0.0292791	0.0315906	144	25	0.357129	0.690505	-0.160833
Infant Species	Infant Metadata	staph_seq	Corynebacterium_accolens	breastfeed_month_f	yes_breastfeed	-0.0267434	0.0309213	144	32	0.389015	0.690505	-0.160833
Infant Species	Infant Metadata	staph_seq	Rothia_unclassified	staph_seq_f	pos	0.00095851	0.00109563	144	17	0.383581	0.82997	0.0809377
Infant Species	Infant Metadata	staph_seq	Veillonella_unclassified	time	time	0.0012516	0.00141655	144	33	0.378884	0.589394	0.229594
Infant Species	Infant Metadata	staph_seq	Neisseria_unclassified	human_contam	human_contam	-0.00308827	0.00363251	144	16	0.397094	0.744551	-0.128106
Infant Species	Infant Metadata	staph_seq	Neisseria_unclassified	time	time	0.00369487	0.00435282	144	16	0.397829	0.589394	0.229594
Infant Species	Infant Metadata	staph_seq	Neisseria_unclassified	daycare_f	yes_daycare	-0.0093086	0.0103903	144	16	0.37255	0.859777	-0.0656141
Infant Species	Infant Metadata	staph_seq	Propionibacteriaceae_unclassified	daycare_f	yes_daycare	-0.0152943	0.0179592	144	67	0.397429	0.859777	-0.0656141
Infant Species	Infant Metadata	staph_seq	Staphylococcus_aureus	breastfeed_month_f	yes_breastfeed	0.0250222	0.0290716	144	46	0.391286	0.690505	0.160833
Infant Species	Infant Metadata	staph_seq	Corynebacterium_propinquum	time	time	-0.0150292	0.0182721	144	29	0.412576	0.589394	-0.229594
Infant Species	Infant Metadata	staph_seq	Cutibacterium_acnes	staph_seq_f	pos	0.027858	0.0337855	144	108	0.411622	0.82997	0.0809377
Infant Species	Infant Metadata	staph_seq	Escherichia_unclassified	staph_seq_f	pos	0.000710981	0.000868877	144	13	0.414985	0.82997	0.0809377
Infant Species	Infant Metadata	staph_seq	Rothia_unclassified	final_total	final_total	-0.000436199	0.0005525	144	17	0.431535	0.873016	-0.058978
Infant Species	Infant Metadata	staph_seq	Neisseria_unclassified	final_total	final_total	-0.00262413	0.00336004	144	16	0.436508	0.873016	-0.058978
Infant Species	Infant Metadata	staph_seq	Corynebacterium_accolens	final_total	final_total	-0.00633445	0.0107559	144	32	0.557169	0.908081	-0.0418752
Infant Species	Infant Metadata	staph_seq	Corynebacterium_accolens	daycare_f	yes_daycare	-0.0219094	0.0341041	144	32	0.521959	0.859777	-0.0656141
Infant Species	Infant Metadata	staph_seq	Corynebacterium_pseudodiphtheriticum	staph_seq_f	pos	-0.00613692	0.0101189	144	58	0.545463	0.84089	-0.0752607
Infant Species	Infant Metadata	staph_seq	Corynebacterium_pseudogenitalium	daycare_f	yes_daycare	0.00375197	0.00617084	144	13	0.544526	0.859777	0.0656141
Infant Species	Infant Metadata	staph_seq	Micrococcus_luteus	breastfeed_month_f	yes_breastfeed	-0.000875465	0.00141958	144	18	0.539479	0.827578	-0.0821909
Infant Species	Infant Metadata	staph_seq	Rothia_unclassified	human_contam	human_contam	-0.000391037	0.000597326	144	17	0.514077	0.760869	-0.11869
Infant Species	Infant Metadata	staph_seq	Rothia_unclassified	daycare_f	yes_daycare	0.00107692	0.00168422	144	17	0.524767	0.859777	0.0656141
Infant Species	Infant Metadata	staph_seq	Rothia_unclassified	breastfeed_month_f	yes_breastfeed	0.00101876	0.00146914	144	17	0.491505	0.819176	0.0866229
Infant Species	Infant Metadata	staph_seq	Streptococcus_peroris	human_contam	human_contam	-0.000804534	0.00113033	144	14	0.478208	0.760869	-0.11869
Infant Species	Infant Metadata	staph_seq	Streptococcus_peroris	time	time	0.000844195	0.00135345	144	14	0.534193	0.696773	0.156909
Infant Species	Infant Metadata	staph_seq	Streptococcus_tigurinus	human_contam	human_contam	-0.000180607	0.000275388	144	9	0.513317	0.760869	-0.11869
Infant Species	Infant Metadata	staph_seq	Streptococcus_tigurinus	daycare_f	yes_daycare	-0.000462343	0.000740497	144	9	0.53369	0.859777	-0.0656141
Infant Species	Infant Metadata	staph_seq	Veillonella_unclassified	staph_seq_f	pos	0.00159489	0.00218096	144	33	0.466177	0.84089	0.0752607
Infant Species	Infant Metadata	staph_seq	Escherichia_unclassified	human_contam	human_contam	0.000290326	0.000472977	144	13	0.540608	0.760869	0.11869
Infant Species	Infant Metadata	staph_seq	Haemophilus_parainfluenzae	staph_seq_f	pos	-0.000296361	0.000499395	144	8	0.554152	0.84089	-0.0752607
Infant Species	Infant Metadata	staph_seq	Haemophilus_parainfluenzae	human_contam	human_contam	0.000174725	0.000272847	144	8	0.52328	0.760869	0.11869
Infant Species	Infant Metadata	staph_seq	Haemophilus_parainfluenzae	time	time	0.000208411	0.000326976	144	8	0.525216	0.696773	0.156909
Infant Species	Infant Metadata	staph_seq	Haemophilus_parainfluenzae	daycare_f	yes_daycare	-0.000495495	0.000783746	144	8	0.528842	0.859777	-0.0656141
Infant Species	Infant Metadata	staph_seq	Acinetobacter_unclassified	human_contam	human_contam	0.000557065	0.000947925	144	21	0.557971	0.760869	0.11869
Infant Species	Infant Metadata	staph_seq	Pseudomonas_unclassified	breastfeed_month_f	yes_breastfeed	0.00160727	0.00269206	144	8	0.551719	0.827578	0.0821909
Infant Species	Infant Metadata	staph_seq	Malassezia_globosa	staph_seq_f	pos	0.00455409	0.00696847	144	14	0.514799	0.84089	0.0752607
Infant Species	Infant Metadata	staph_seq	Malassezia_globosa	daycare_f	yes_daycare	0.00792935	0.0107868	144	14	0.464597	0.859777	0.0656141
Infant Species	Infant Metadata	staph_seq	Pseudomonas_unclassified	final_total	final_total	-0.00061833	0.00107655	144	8	0.566907	0.908081	-0.0418752
Infant Species	Infant Metadata	staph_seq	Malassezia_globosa	breastfeed_month_f	yes_breastfeed	0.00515314	0.00943963	144	14	0.587499	0.839284	0.0760909
Infant Species	Infant Metadata	staph_seq	Other	daycare_f	yes_daycare	0.0106152	0.0196742	144	83	0.590707	0.864587	0.0631911
Infant Species	Infant Metadata	staph_seq	Staphylococcus_aureus	time	time	-0.00821296	0.0149726	144	46	0.584447	0.72115	-0.141975
Infant Species	Infant Metadata	staph_seq	Corynebacterium_propinquum	staph_seq_f	pos	-0.0143529	0.0279131	144	29	0.60816	0.84089	-0.0752607
Infant Species	Infant Metadata	staph_seq	Micrococcus_luteus	time	time	0.000379745	0.000723897	144	18	0.600958	0.72115	0.141975
Infant Species	Infant Metadata	staph_seq	Dolosigranulum_pigrum	staph_seq_f	pos	-0.0253982	0.0487669	144	96	0.603577	0.84089	-0.0752607
Infant Species	Infant Metadata	staph_seq	Streptococcus_parasanguinis	daycare_f	yes_daycare	-0.00106147	0.00219889	144	22	0.630877	0.864587	-0.0631911
Infant Species	Infant Metadata	staph_seq	Corynebacterium_accolens	staph_seq_f	pos	0.00976663	0.0211159	144	32	0.644683	0.84089	0.0752607
Infant Species	Infant Metadata	staph_seq	Corynebacterium_pseudodiphtheriticum	time	time	-0.00299726	0.00658549	144	58	0.649936	0.749926	-0.124981
Infant Species	Infant Metadata	staph_seq	Corynebacterium_tuberculostearicum	staph_seq_f	pos	-0.00212513	0.00507956	144	19	0.6765	0.841863	-0.0747585
Infant Species	Infant Metadata	staph_seq	Micrococcus_luteus	final_total	final_total	-0.000241812	0.00056133	144	18	0.667479	0.908081	-0.0418752
Infant Species	Infant Metadata	staph_seq	Propionibacterium_granulosum	daycare_f	yes_daycare	-0.000203766	0.000469943	144	18	0.665438	0.864587	-0.0631911
Infant Species	Infant Metadata	staph_seq	Streptococcus_peroris	breastfeed_month_f	yes_breastfeed	0.00126608	0.00296604	144	14	0.67042	0.914209	0.0389545
Infant Species	Infant Metadata	staph_seq	Veillonella_unclassified	final_total	final_total	-0.000481479	0.00109991	144	33	0.662438	0.908081	-0.0418752
Infant Species	Infant Metadata	staph_seq	Acinetobacter_unclassified	daycare_f	yes_daycare	-0.00107147	0.0025489	144	21	0.675045	0.864587	-0.0631911
Infant Species	Infant Metadata	staph_seq	Pseudomonas_unclassified	staph_seq_f	pos	0.000993587	0.00213465	144	8	0.642533	0.84089	0.0752607
Infant Species	Infant Metadata	staph_seq	Corynebacterium_accolens	human_contam	human_contam	-0.00450737	0.0116203	144	32	0.69888	0.8736	-0.0586876
Infant Species	Infant Metadata	staph_seq	Corynebacterium_pseudodiphtheriticum	final_total	final_total	0.00200206	0.00509938	144	58	0.695378	0.908081	0.0418752
Infant Species	Infant Metadata	staph_seq	Staphylococcus_epidermidis	daycare_f	yes_daycare	-0.0132307	0.0332726	144	45	0.69167	0.864587	-0.0631911
Infant Species	Infant Metadata	staph_seq	Pseudomonas_unclassified	human_contam	human_contam	-0.000472379	0.00116201	144	8	0.685157	0.8736	-0.0586876
Infant Species	Infant Metadata	staph_seq	Haemophilus_influenzae	time	time	-0.00575891	0.0155761	144	25	0.712307	0.766583	-0.115441
Infant Species	Infant Metadata	staph_seq	Acinetobacter_unclassified	time	time	-0.000413348	0.00113104	144	21	0.715477	0.766583	-0.115441
Infant Species	Infant Metadata	staph_seq	Streptococcus_tigurinus	final_total	final_total	-8.93193e-05	0.000255136	144	9	0.726951	0.908081	-0.0418752
Infant Species	Infant Metadata	staph_seq	Corynebacterium_propinquum	human_contam	human_contam	-0.00386996	0.0152475	144	29	0.800121	0.923217	-0.0346963
Infant Species	Infant Metadata	staph_seq	Corynebacterium_propinquum	final_total	final_total	-0.00347895	0.0141044	144	29	0.805639	0.908081	-0.0418752
Infant Species	Infant Metadata	staph_seq	Corynebacterium_pseudogenitalium	staph_seq_f	pos	-0.000932108	0.00378982	144	13	0.806242	0.841863	-0.0747585
Infant Species	Infant Metadata	staph_seq	Corynebacterium_pseudogenitalium	time	time	0.000709304	0.0024995	144	13	0.777176	0.803975	0.0947575
Infant Species	Infant Metadata	staph_seq	Propionibacterium_granulosum	human_contam	human_contam	5.81973e-05	0.00017477	144	18	0.739779	0.887735	0.0517168
Infant Species	Infant Metadata	staph_seq	Prevotella_melaninogenica	staph_seq_f	pos	-0.000190891	0.000618827	144	9	0.758319	0.841863	-0.0747585
Infant Species	Infant Metadata	staph_seq	Prevotella_melaninogenica	final_total	final_total	8.65907e-05	0.000311862	144	9	0.781806	0.908081	0.0418752
Infant Species	Infant Metadata	staph_seq	Granulicatella_unclassified	breastfeed_month_f	yes_breastfeed	0.000451832	0.00178747	144	18	0.801377	0.924666	0.0340152
Infant Species	Infant Metadata	staph_seq	Streptococcus_mitis_oralis_pneumoniae	final_total	final_total	-0.00257659	0.010118	144	97	0.799471	0.908081	-0.0418752
Infant Species	Infant Metadata	staph_seq	Streptococcus_mitis_oralis_pneumoniae	breastfeed_month_f	yes_breastfeed	0.00886395	0.0276006	144	97	0.748912	0.924666	0.0340152
Infant Species	Infant Metadata	staph_seq	Haemophilus_parainfluenzae	breastfeed_month_f	yes_breastfeed	0.000198248	0.000691359	144	8	0.775258	0.924666	0.0340152
Infant Species	Infant Metadata	staph_seq	Acinetobacter_unclassified	staph_seq_f	pos	0.00043972	0.00174138	144	21	0.80112	0.841863	0.0747585
Infant Species	Infant Metadata	staph_seq	Moraxella_catarrhalis	final_total	final_total	0.00357092	0.0113917	144	42	0.754525	0.908081	0.0418752
Infant Species	Infant Metadata	staph_seq	Moraxella_catarrhalis	breastfeed_month_f	yes_breastfeed	-0.0092501	0.0298475	144	42	0.757562	0.924666	-0.0340152
Infant Species	Infant Metadata	staph_seq	Propionibacteriaceae_unclassified	staph_seq_f	pos	-0.00312746	0.0121717	144	67	0.79771	0.841863	-0.0747585
Infant Species	Infant Metadata	staph_seq	Moraxella_catarrhalis	staph_seq_f	pos	-0.00533628	0.0226021	144	42	0.813801	0.841863	-0.0747585
Infant Species	Infant Metadata	staph_seq	Haemophilus_influenzae	final_total	final_total	0.00258328	0.0120389	144	25	0.830498	0.908081	0.0418752
Infant Species	Infant Metadata	staph_seq	Escherichia_unclassified	final_total	final_total	8.78233e-05	0.000438194	144	13	0.841525	0.908081	0.0418752
Infant Species	Infant Metadata	staph_seq	Haemophilus_parainfluenzae	final_total	final_total	4.8641e-05	0.000252399	144	8	0.847543	0.908081	0.0418752
Infant Species	Infant Metadata	staph_seq	Granulicatella_unclassified	human_contam	human_contam	0.00013223	0.000741503	144	18	0.858799	0.954221	0.0203512
Infant Species	Infant Metadata	staph_seq	Pseudomonas_unclassified	time	time	0.000236489	0.00138648	144	8	0.86488	0.86488	0.0630443
Infant Species	Infant Metadata	staph_seq	Prevotella_melaninogenica	breastfeed_month_f	yes_breastfeed	-0.000127331	0.000798112	144	9	0.874055	0.949127	-0.0226758
Infant Species	Infant Metadata	staph_seq	Dolosigranulum_pigrum	breastfeed_month_f	yes_breastfeed	0.00984644	0.0684012	144	96	0.885852	0.949127	0.0226758
Infant Species	Infant Metadata	staph_seq	Micrococcus_luteus	human_contam	human_contam	-5.60422e-05	0.000606188	144	18	0.926511	0.95846	-0.018426
Infant Species	Infant Metadata	staph_seq	Prevotella_melaninogenica	human_contam	human_contam	3.50408e-05	0.000336928	144	9	0.917363	0.95846	0.018426
Infant Species	Infant Metadata	staph_seq	Granulicatella_unclassified	final_total	final_total	6.00769e-05	0.000686026	144	18	0.930378	0.96246	0.0166174
Infant Species	Infant Metadata	staph_seq	Streptococcus_peroris	daycare_f	yes_daycare	0.000287151	0.00330175	144	14	0.930855	0.978564	0.00941096
Infant Species	Infant Metadata	staph_seq	Streptococcus_salivarius	daycare_f	yes_daycare	-0.000159764	0.00168934	144	18	0.924828	0.978564	-0.00941096
Infant Species	Infant Metadata	staph_seq	Escherichia_unclassified	breastfeed_month_f	yes_breastfeed	9.2963e-05	0.00109576	144	13	0.932545	0.956767	0.0191938
Infant Species	Infant Metadata	staph_seq	Corynebacterium_tuberculostearicum	daycare_f	yes_daycare	-0.000528114	0.00743509	144	19	0.943504	0.978564	-0.00941096
Infant Species	Infant Metadata	staph_seq	Staphylococcus_aureus	daycare_f	yes_daycare	0.00243962	0.033742	144	46	0.942494	0.978564	0.00941096
Infant Species	Infant Metadata	staph_seq	Corynebacterium_propinquum	daycare_f	yes_daycare	0.00205881	0.0437434	144	29	0.962553	0.978564	0.00941096
Infant Species	Infant Metadata	staph_seq	Staphylococcus_epidermidis	breastfeed_month_f	yes_breastfeed	0.00155766	0.0286671	144	45	0.956767	0.956767	0.0191938
Infant Species	Infant Metadata	staph_seq	Veillonella_unclassified	human_contam	human_contam	-5.77614e-05	0.00118721	144	33	0.961285	0.961285	-0.0171479
Infant Species	Infant Metadata	staph_seq	Veillonella_unclassified	daycare_f	yes_daycare	-8.59745e-05	0.00319233	144	33	0.978564	0.978564	-0.00941096
Infant Species	Infant Metadata	staph_seq	Streptococcus_salivarius	staph_seq_f	pos	2.15141e-05	0.00115413	144	18	0.985162	0.985162	0.00649251
Infant Species	Infant Metadata	staph_seq	Propionibacterium_granulosum	final_total	final_total	1.37908e-06	0.000161918	144	18	0.99322	0.99322	0.00295458
Infant Species	Infant Metadata	staph_either	Corynebacterium_pseudogenitalium	human_contam	human_contam	-0.0124817	0.00209473	144	13	3.71655e-08	1.11496e-06	-5.95274
Infant Species	Infant Metadata	staph_either	Other	final_total	final_total	0.0376946	0.00634941	144	83	3.52991e-08	1.05897e-06	5.97512
Infant Species	Infant Metadata	staph_either	Moraxella_catarrhalis	daycare_f	yes_daycare	0.154402	0.0348182	144	42	2.57788e-05	0.000773365	3.11162
Infant Species	Infant Metadata	staph_either	Staphylococcus_aureus	staph_either_f	pos	0.090212	0.0238888	144	46	0.000259641	0.00778924	2.1085
Infant Species	Infant Metadata	staph_either	Streptococcus_salivarius	breastfeed_month_f	yes_breastfeed	-0.00503296	0.00143928	144	18	0.000682277	0.0204683	-1.68892
Infant Species	Infant Metadata	staph_either	Other	human_contam	human_contam	-0.0217001	0.00686669	144	83	0.00204152	0.0306228	-1.51395
Infant Species	Infant Metadata	staph_either	Propionibacteriaceae_unclassified	human_contam	human_contam	-0.0199208	0.00661629	144	67	0.00324511	0.0324511	-1.48877
Infant Species	Infant Metadata	staph_either	Corynebacterium_pseudogenitalium	final_total	final_total	-0.00539883	0.00192941	144	13	0.00616747	0.0925121	-1.0338
Infant Species	Infant Metadata	staph_either	Streptococcus_parasanguinis	breastfeed_month_f	yes_breastfeed	-0.00525973	0.00188124	144	22	0.00611868	0.0917802	-1.03725
Infant Species	Infant Metadata	staph_either	Streptococcus_salivarius	time	time	-0.00204532	0.00073933	144	18	0.00665848	0.199754	-0.699504
Infant Species	Infant Metadata	staph_either	Haemophilus_influenzae	daycare_f	yes_daycare	0.105102	0.0365098	144	25	0.00517492	0.0776238	1.11001
Infant Species	Infant Metadata	staph_either	Streptococcus_peroris	final_total	final_total	-0.00277398	0.00105057	144	14	0.00958321	0.0958321	-1.01849
Infant Species	Infant Metadata	staph_either	Dolosigranulum_pigrum	human_contam	human_contam	0.0663446	0.0265498	144	96	0.0139599	0.104699	0.980058
Infant Species	Infant Metadata	staph_either	Streptococcus_salivarius	final_total	final_total	-0.00136501	0.000581334	144	18	0.0206747	0.15506	-0.8095
Infant Species	Infant Metadata	staph_either	Corynebacterium_tuberculostearicum	human_contam	human_contam	-0.00629047	0.00275486	144	19	0.0243453	0.121727	-0.914615
Infant Species	Infant Metadata	staph_either	Streptococcus_salivarius	human_contam	human_contam	-0.00144418	0.000625717	144	18	0.0228842	0.121727	-0.914615
Infant Species	Infant Metadata	staph_either	Acinetobacter_unclassified	final_total	final_total	0.00192545	0.000878956	144	21	0.0306096	0.174952	0.75708
Infant Species	Infant Metadata	staph_either	Corynebacterium_tuberculostearicum	time	time	-0.00679732	0.00325506	144	19	0.0391068	0.307364	-0.512346
Infant Species	Infant Metadata	staph_either	Propionibacteriaceae_unclassified	final_total	final_total	-0.013116	0.00614284	144	67	0.0349905	0.174952	-0.75708
Infant Species	Infant Metadata	staph_either	Propionibacteriaceae_unclassified	time	time	0.0161901	0.00782455	144	67	0.0409819	0.307364	0.512346
Infant Species	Infant Metadata	staph_either	Other	time	time	-0.0170878	0.00816972	144	83	0.0387972	0.307364	-0.512346
Infant Species	Infant Metadata	staph_either	Other	breastfeed_month_f	yes_breastfeed	-0.0361376	0.0172758	144	83	0.0397804	0.368553	-0.4335
Infant Species	Infant Metadata	staph_either	Corynebacterium_pseudodiphtheriticum	human_contam	human_contam	0.0106056	0.00551009	144	58	0.0568861	0.243798	0.61297
Infant Species	Infant Metadata	staph_either	Corynebacterium_pseudodiphtheriticum	daycare_f	yes_daycare	-0.029674	0.0152024	144	58	0.0548298	0.548298	-0.260983
Infant Species	Infant Metadata	staph_either	Corynebacterium_tuberculostearicum	breastfeed_month_f	yes_breastfeed	-0.012308	0.00633674	144	19	0.0546781	0.368553	-0.4335
Infant Species	Infant Metadata	staph_either	Corynebacterium_tuberculostearicum	final_total	final_total	-0.00482731	0.00255945	144	19	0.0619471	0.265488	-0.575956
Infant Species	Infant Metadata	staph_either	Cutibacterium_acnes	time	time	0.0414637	0.0218947	144	108	0.0611152	0.366691	0.4357
Infant Species	Infant Metadata	staph_either	Veillonella_unclassified	breastfeed_month_f	yes_breastfeed	-0.00503008	0.00273243	144	33	0.0683588	0.368553	-0.4335
Infant Species	Infant Metadata	staph_either	Cutibacterium_acnes	breastfeed_month_f	yes_breastfeed	0.0891846	0.0493859	144	108	0.0737105	0.368553	0.4335
Infant Species	Infant Metadata	staph_either	Moraxella_catarrhalis	human_contam	human_contam	0.0217186	0.0122167	144	42	0.0782301	0.293363	0.532595
Infant Species	Infant Metadata	staph_either	Granulicatella_unclassified	time	time	0.00152985	0.000880998	144	18	0.0853947	0.416264	0.380631
Infant Species	Infant Metadata	staph_either	Streptococcus_parasanguinis	final_total	final_total	-0.00130886	0.000759846	144	22	0.0878103	0.329289	-0.482423
Infant Species	Infant Metadata	staph_either	Corynebacterium_accolens	time	time	-0.020738	0.0138252	144	32	0.13662	0.416264	-0.380631
Infant Species	Infant Metadata	staph_either	Corynebacterium_pseudogenitalium	breastfeed_month_f	yes_breastfeed	0.0091967	0.00568685	144	13	0.108743	0.404923	0.392628
Infant Species	Infant Metadata	staph_either	Cutibacterium_acnes	staph_either_f	pos	0.050813	0.031351	144	108	0.108357	0.941808	0.0260375
Infant Species	Infant Metadata	staph_either	Cutibacterium_acnes	human_contam	human_contam	-0.0293507	0.0184039	144	108	0.113833	0.310453	-0.508004
Infant Species	Infant Metadata	staph_either	Cutibacterium_acnes	final_total	final_total	-0.0254389	0.0169713	144	108	0.137	0.386534	-0.412812
Infant Species	Infant Metadata	staph_either	Propionibacterium_granulosum	time	time	0.000316522	0.000207254	144	18	0.129604	0.416264	0.380631
Infant Species	Infant Metadata	staph_either	Staphylococcus_epidermidis	staph_either_f	pos	0.0370668	0.022107	144	45	0.0964673	0.941808	0.0260375
Infant Species	Infant Metadata	staph_either	Staphylococcus_epidermidis	human_contam	human_contam	-0.0202178	0.0126419	144	45	0.112656	0.310453	-0.508004
Infant Species	Infant Metadata	staph_either	Staphylococcus_epidermidis	time	time	-0.0221011	0.0149373	144	45	0.141868	0.416264	-0.380631
Infant Species	Infant Metadata	staph_either	Dolosigranulum_pigrum	final_total	final_total	0.0379845	0.0245312	144	96	0.124447	0.386534	0.412812
Infant Species	Infant Metadata	staph_either	Dolosigranulum_pigrum	daycare_f	yes_daycare	-0.11631	0.07732	144	96	0.135489	0.745384	-0.12762
Infant Species	Infant Metadata	staph_either	Streptococcus_mitis_oralis_pneumoniae	staph_either_f	pos	0.0280504	0.0187961	144	97	0.138568	0.941808	0.0260375
Infant Species	Infant Metadata	staph_either	Streptococcus_tigurinus	final_total	final_total	-0.000382061	0.000258114	144	9	0.141729	0.386534	-0.412812
Infant Species	Infant Metadata	staph_either	Neisseria_unclassified	breastfeed_month_f	yes_breastfeed	-0.0143566	0.0091584	144	16	0.121477	0.404923	-0.392628
Infant Species	Infant Metadata	staph_either	Acinetobacter_unclassified	breastfeed_month_f	yes_breastfeed	-0.00361722	0.00217614	144	21	0.0993417	0.404923	-0.392628
Infant Species	Infant Metadata	staph_either	Malassezia_globosa	time	time	-0.0069235	0.00452411	144	14	0.128836	0.416264	-0.380631
Infant Species	Infant Metadata	staph_either	Staphylococcus_aureus	human_contam	human_contam	0.0223825	0.0136608	144	46	0.104212	0.310453	0.508004
Infant Species	Infant Metadata	staph_either	Cutibacterium_acnes	daycare_f	yes_daycare	-0.079144	0.0544548	144	108	0.149077	0.745384	-0.12762
Infant Species	Infant Metadata	staph_either	Escherichia_unclassified	daycare_f	yes_daycare	-0.00186472	0.00128158	144	13	0.148537	0.745384	-0.12762
Infant Species	Infant Metadata	staph_either	Streptococcus_parasanguinis	human_contam	human_contam	-0.00116062	0.000817859	144	22	0.158725	0.396812	-0.401416
Infant Species	Infant Metadata	staph_either	Moraxella_catarrhalis	staph_either_f	pos	-0.0302029	0.0211915	144	42	0.156968	0.941808	-0.0260375
Infant Species	Infant Metadata	staph_either	Moraxella_catarrhalis	time	time	-0.0204163	0.0145214	144	42	0.162593	0.416264	-0.380631
Infant Species	Infant Metadata	staph_either	Prevotella_melaninogenica	time	time	0.000543478	0.000395792	144	9	0.172848	0.416264	0.380631
Infant Species	Infant Metadata	staph_either	Streptococcus_mitis_oralis_pneumoniae	daycare_f	yes_daycare	0.0429434	0.0314657	144	97	0.175375	0.751607	0.124009
Infant Species	Infant Metadata	staph_either	Malassezia_globosa	human_contam	human_contam	-0.00516045	0.00380456	144	14	0.17778	0.410261	-0.38694
Infant Species	Infant Metadata	staph_either	Staphylococcus_epidermidis	final_total	final_total	-0.0156795	0.0117452	144	45	0.184667	0.461667	-0.335671
Infant Species	Infant Metadata	staph_either	Propionibacterium_granulosum	breastfeed_month_f	yes_breastfeed	0.000528921	0.000403469	144	18	0.192636	0.577907	0.238142
Infant Species	Infant Metadata	staph_either	Micrococcus_luteus	staph_either_f	pos	0.00136176	0.00106824	144	18	0.2051	0.958366	0.0184687
Infant Species	Infant Metadata	staph_either	Haemophilus_influenzae	human_contam	human_contam	0.0166323	0.013146	144	25	0.20851	0.446807	0.34988
Infant Species	Infant Metadata	staph_either	Corynebacterium_propinquum	breastfeed_month_f	yes_breastfeed	0.0482833	0.0387059	144	29	0.215576	0.587934	0.230672
Infant Species	Infant Metadata	staph_either	Micrococcus_luteus	daycare_f	yes_daycare	-0.00202722	0.00167217	144	18	0.229226	0.769136	-0.113997
Infant Species	Infant Metadata	staph_either	Rothia_unclassified	time	time	0.000857569	0.000711581	144	17	0.23078	0.416264	0.380631
Infant Species	Infant Metadata	staph_either	Dolosigranulum_pigrum	time	time	0.037879	0.0316147	144	96	0.233469	0.416264	0.380631
Infant Species	Infant Metadata	staph_either	Granulicatella_unclassified	daycare_f	yes_daycare	0.00249713	0.00206379	144	18	0.230741	0.769136	0.113997
Infant Species	Infant Metadata	staph_either	Streptococcus_mitis_oralis_pneumoniae	human_contam	human_contam	0.0132366	0.0108796	144	97	0.226374	0.452748	0.344143
Infant Species	Infant Metadata	staph_either	Streptococcus_parasanguinis	time	time	-0.00118935	0.000966358	144	22	0.221065	0.416264	-0.380631
Infant Species	Infant Metadata	staph_either	Streptococcus_tigurinus	time	time	0.000387732	0.000332158	144	9	0.245632	0.416264	0.380631
Infant Species	Infant Metadata	staph_either	Escherichia_unclassified	time	time	0.000647712	0.000559769	144	13	0.249759	0.416264	0.380631
Infant Species	Infant Metadata	staph_either	Haemophilus_parainfluenzae	staph_either_f	pos	-0.000539007	0.000469123	144	8	0.253229	0.958366	-0.0184687
Infant Species	Infant Metadata	staph_either	Propionibacteriaceae_unclassified	breastfeed_month_f	yes_breastfeed	0.0178321	0.0153623	144	67	0.250808	0.627021	0.202718
Infant Species	Infant Metadata	staph_either	Staphylococcus_aureus	time	time	-0.0187877	0.0161413	144	46	0.246984	0.416264	-0.380631
Infant Species	Infant Metadata	staph_either	Prevotella_melaninogenica	daycare_f	yes_daycare	0.00100968	0.000911347	144	9	0.275405	0.792733	0.100873
Infant Species	Infant Metadata	staph_either	Malassezia_globosa	final_total	final_total	-0.00382469	0.00351923	144	14	0.279527	0.645062	-0.190398
Infant Species	Infant Metadata	staph_either	Pseudomonas_unclassified	daycare_f	yes_daycare	0.00333564	0.00314146	144	8	0.290669	0.792733	0.100873
Infant Species	Infant Metadata	staph_either	Dolosigranulum_pigrum	staph_either_f	pos	-0.0479542	0.0457507	144	96	0.296959	0.958366	-0.0184687
Infant Species	Infant Metadata	staph_either	Corynebacterium_pseudodiphtheriticum	breastfeed_month_f	yes_breastfeed	-0.0130492	0.0130005	144	58	0.319646	0.707087	-0.150527
Infant Species	Infant Metadata	staph_either	Streptococcus_peroris	staph_either_f	pos	0.00195702	0.00194797	144	14	0.317635	0.958366	0.0184687
Infant Species	Infant Metadata	staph_either	Corynebacterium_accolens	breastfeed_month_f	yes_breastfeed	-0.0292579	0.0310532	144	32	0.348198	0.707087	-0.150527
Infant Species	Infant Metadata	staph_either	Prevotella_melaninogenica	staph_either_f	pos	-0.000547403	0.000584898	144	9	0.351401	0.958366	-0.0184687
Infant Species	Infant Metadata	staph_either	Streptococcus_tigurinus	staph_either_f	pos	0.000461569	0.000482883	144	9	0.341394	0.958366	0.0184687
Infant Species	Infant Metadata	staph_either	Streptococcus_tigurinus	breastfeed_month_f	yes_breastfeed	0.000659345	0.000703478	144	9	0.353544	0.707087	0.150527
Infant Species	Infant Metadata	staph_either	Streptococcus_mitis_oralis_pneumoniae	time	time	0.0117699	0.0129493	144	97	0.365399	0.576945	0.238865
Infant Species	Infant Metadata	staph_either	Neisseria_unclassified	daycare_f	yes_daycare	-0.00944506	0.0104878	144	16	0.370146	0.866094	-0.0624348
Infant Species	Infant Metadata	staph_either	Rothia_unclassified	final_total	final_total	-0.000490594	0.000554019	144	17	0.377827	0.759148	-0.119674
Infant Species	Infant Metadata	staph_either	Neisseria_unclassified	final_total	final_total	-0.00297704	0.00337428	144	16	0.379574	0.759148	-0.119674
Infant Species	Infant Metadata	staph_either	Propionibacteriaceae_unclassified	daycare_f	yes_daycare	-0.0154091	0.0180322	144	67	0.395907	0.866094	-0.0624348
Infant Species	Infant Metadata	staph_either	Corynebacterium_tuberculostearicum	staph_either_f	pos	-0.00395848	0.00481745	144	19	0.413044	0.99682	-0.00138317
Infant Species	Infant Metadata	staph_either	Micrococcus_luteus	breastfeed_month_f	yes_breastfeed	-0.00117853	0.00142586	144	18	0.411628	0.771802	-0.112494
Infant Species	Infant Metadata	staph_either	Neisseria_unclassified	human_contam	human_contam	-0.0029248	0.00364887	144	16	0.42455	0.740142	-0.130685
Infant Species	Infant Metadata	staph_either	Corynebacterium_propinquum	time	time	-0.0140649	0.018149	144	29	0.440037	0.655443	-0.183465
Infant Species	Infant Metadata	staph_either	Streptococcus_salivarius	staph_either_f	pos	-0.000830488	0.0010942	144	18	0.449495	0.99682	-0.00138317
Infant Species	Infant Metadata	staph_either	Veillonella_unclassified	time	time	0.00104218	0.0014036	144	33	0.459379	0.655443	0.183465
Infant Species	Infant Metadata	staph_either	Haemophilus_parainfluenzae	daycare_f	yes_daycare	-0.000575969	0.000783891	144	8	0.464447	0.866094	-0.0624348
Infant Species	Infant Metadata	staph_either	Corynebacterium_accolens	daycare_f	yes_daycare	-0.0241498	0.0343397	144	32	0.483409	0.866094	-0.0624348
Infant Species	Infant Metadata	staph_either	Streptococcus_peroris	human_contam	human_contam	-0.000742844	0.00113829	144	14	0.515468	0.740142	-0.130685
Infant Species	Infant Metadata	staph_either	Streptococcus_tigurinus	human_contam	human_contam	-0.000181004	0.000279159	144	9	0.5181	0.740142	-0.130685
Infant Species	Infant Metadata	staph_either	Neisseria_unclassified	time	time	0.00307185	0.00434076	144	16	0.480658	0.655443	0.183465
Infant Species	Infant Metadata	staph_either	Escherichia_unclassified	human_contam	human_contam	0.000329375	0.00047375	144	13	0.488378	0.740142	0.130685
Infant Species	Infant Metadata	staph_either	Haemophilus_influenzae	breastfeed_month_f	yes_breastfeed	-0.0212776	0.0312969	144	25	0.499135	0.880826	-0.05511
Infant Species	Infant Metadata	staph_either	Haemophilus_parainfluenzae	human_contam	human_contam	0.000183111	0.000271417	144	8	0.501334	0.740142	0.130685
Infant Species	Infant Metadata	staph_either	Haemophilus_parainfluenzae	time	time	0.000209737	0.000323015	144	8	0.517505	0.675006	0.170692
Infant Species	Infant Metadata	staph_either	Acinetobacter_unclassified	human_contam	human_contam	0.000620197	0.000946062	144	21	0.513491	0.740142	0.130685
Infant Species	Infant Metadata	staph_either	Malassezia_globosa	daycare_f	yes_daycare	0.00732112	0.0108875	144	14	0.503328	0.866094	0.0624348
Infant Species	Infant Metadata	staph_either	Corynebacterium_accolens	final_total	final_total	-0.0067142	0.0107159	144	32	0.532307	0.854057	-0.0685131
Infant Species	Infant Metadata	staph_either	Micrococcus_luteus	final_total	final_total	-0.000337366	0.000567679	144	18	0.553551	0.854057	-0.0685131
Infant Species	Infant Metadata	staph_either	Rothia_unclassified	human_contam	human_contam	-0.000352642	0.000598729	144	17	0.557091	0.759669	-0.119375
Infant Species	Infant Metadata	staph_either	Pseudomonas_unclassified	final_total	final_total	-0.000652744	0.00107891	144	8	0.546433	0.854057	-0.0685131
Infant Species	Infant Metadata	staph_either	Other	daycare_f	yes_daycare	0.0118027	0.0197634	144	83	0.55177	0.866094	0.0624348
Infant Species	Infant Metadata	staph_either	Corynebacterium_pseudogenitalium	daycare_f	yes_daycare	0.00357097	0.00621069	144	13	0.566573	0.866094	0.0624348
Infant Species	Infant Metadata	staph_either	Rothia_unclassified	daycare_f	yes_daycare	0.000963375	0.00170418	144	17	0.573705	0.866094	0.0624348
Infant Species	Infant Metadata	staph_either	Haemophilus_influenzae	staph_either_f	pos	-0.0129536	0.0229127	144	25	0.573001	0.99682	-0.00138317
Infant Species	Infant Metadata	staph_either	Rothia_unclassified	breastfeed_month_f	yes_breastfeed	0.000788371	0.00147839	144	17	0.596519	0.946541	0.0238606
Infant Species	Infant Metadata	staph_either	Streptococcus_parasanguinis	daycare_f	yes_daycare	-0.00119306	0.00221245	144	22	0.590815	0.866094	-0.0624348
Infant Species	Infant Metadata	staph_either	Pseudomonas_unclassified	breastfeed_month_f	yes_breastfeed	0.0014069	0.00267118	144	8	0.599476	0.946541	0.0238606
Infant Species	Infant Metadata	staph_either	Other	staph_either_f	pos	-0.00647207	0.0118811	144	83	0.587066	0.99682	-0.00138317
Infant Species	Infant Metadata	staph_either	Acinetobacter_unclassified	daycare_f	yes_daycare	-0.00132291	0.00255926	144	21	0.606266	0.866094	-0.0624348
Infant Species	Infant Metadata	staph_either	Staphylococcus_aureus	final_total	final_total	0.00639547	0.0126918	144	46	0.615346	0.854057	0.0685131
Infant Species	Infant Metadata	staph_either	Staphylococcus_epidermidis	daycare_f	yes_daycare	-0.0159757	0.0341986	144	45	0.641328	0.874538	-0.0582213
Infant Species	Infant Metadata	staph_either	Streptococcus_mitis_oralis_pneumoniae	final_total	final_total	-0.00423421	0.010057	144	97	0.674571	0.854057	-0.0685131
Infant Species	Infant Metadata	staph_either	Streptococcus_peroris	time	time	0.000611157	0.00135535	144	14	0.653001	0.7869	0.10408
Infant Species	Infant Metadata	staph_either	Veillonella_unclassified	final_total	final_total	-0.000490277	0.00110365	144	33	0.657754	0.854057	-0.0685131
Infant Species	Infant Metadata	staph_either	Haemophilus_influenzae	final_total	final_total	0.00512652	0.0121859	144	25	0.67481	0.854057	0.0685131
Infant Species	Infant Metadata	staph_either	Acinetobacter_unclassified	staph_either_f	pos	-0.000709254	0.00165439	144	21	0.66898	0.99682	-0.00138317
Infant Species	Infant Metadata	staph_either	Acinetobacter_unclassified	time	time	-0.000499693	0.00111784	144	21	0.65575	0.7869	-0.10408
Infant Species	Infant Metadata	staph_either	Moraxella_catarrhalis	final_total	final_total	0.00489387	0.0113035	144	42	0.665905	0.854057	0.0685131
Infant Species	Infant Metadata	staph_either	Moraxella_catarrhalis	breastfeed_month_f	yes_breastfeed	-0.0129751	0.0302293	144	42	0.669043	0.960416	-0.0175404
Infant Species	Infant Metadata	staph_either	Malassezia_globosa	breastfeed_month_f	yes_breastfeed	0.00400787	0.00947771	144	14	0.674208	0.960416	0.0175404
Infant Species	Infant Metadata	staph_either	Corynebacterium_pseudodiphtheriticum	final_total	final_total	0.00209084	0.00511042	144	58	0.683246	0.854057	0.0685131
Infant Species	Infant Metadata	staph_either	Neisseria_unclassified	staph_either_f	pos	0.00256332	0.00631585	144	16	0.685661	0.99682	0.00138317
Infant Species	Infant Metadata	staph_either	Corynebacterium_accolens	staph_either_f	pos	-0.0054362	0.0198183	144	32	0.784411	0.99682	-0.00138317
Infant Species	Infant Metadata	staph_either	Corynebacterium_accolens	human_contam	human_contam	-0.00401662	0.0116172	144	32	0.730221	0.895805	-0.0477867
Infant Species	Infant Metadata	staph_either	Corynebacterium_propinquum	human_contam	human_contam	-0.00434218	0.0152482	144	29	0.776364	0.895805	-0.0477867
Infant Species	Infant Metadata	staph_either	Corynebacterium_pseudodiphtheriticum	time	time	-0.0022514	0.00652577	144	58	0.730776	0.824532	-0.0837925
Infant Species	Infant Metadata	staph_either	Corynebacterium_pseudogenitalium	staph_either_f	pos	-0.00128668	0.00354991	144	13	0.717816	0.99682	-0.00138317
Infant Species	Infant Metadata	staph_either	Corynebacterium_pseudogenitalium	time	time	0.000730905	0.0024882	144	13	0.769563	0.824532	0.0837925
Infant Species	Infant Metadata	staph_either	Micrococcus_luteus	time	time	0.000217572	0.000723565	144	18	0.764235	0.824532	0.0837925
Infant Species	Infant Metadata	staph_either	Propionibacterium_granulosum	daycare_f	yes_daycare	-0.000142715	0.000474503	144	18	0.764165	0.955206	-0.019903
Infant Species	Infant Metadata	staph_either	Prevotella_melaninogenica	final_total	final_total	0.000113329	0.000310788	144	9	0.716084	0.8593	0.065855
Infant Species	Infant Metadata	staph_either	Staphylococcus_epidermidis	breastfeed_month_f	yes_breastfeed	-0.00858677	0.029079	144	45	0.768333	0.960416	-0.0175404
Infant Species	Infant Metadata	staph_either	Granulicatella_unclassified	human_contam	human_contam	0.00021512	0.000743331	144	18	0.77283	0.895805	0.0477867
Infant Species	Infant Metadata	staph_either	Streptococcus_mitis_oralis_pneumoniae	breastfeed_month_f	yes_breastfeed	0.0103179	0.0276152	144	97	0.709655	0.960416	0.0175404
Infant Species	Infant Metadata	staph_either	Streptococcus_parasanguinis	staph_either_f	pos	0.000437066	0.0014302	144	22	0.760493	0.99682	0.00138317
Infant Species	Infant Metadata	staph_either	Streptococcus_peroris	breastfeed_month_f	yes_breastfeed	0.000970076	0.00301325	144	14	0.748165	0.960416	0.0175404
Infant Species	Infant Metadata	staph_either	Streptococcus_tigurinus	daycare_f	yes_daycare	-0.000314334	0.000804195	144	9	0.696964	0.909084	-0.0413959
Infant Species	Infant Metadata	staph_either	Veillonella_unclassified	staph_either_f	pos	-0.000648468	0.0020773	144	33	0.755509	0.99682	-0.00138317
Infant Species	Infant Metadata	staph_either	Haemophilus_parainfluenzae	final_total	final_total	6.91905e-05	0.000250916	144	8	0.783266	0.903768	0.0439429
Infant Species	Infant Metadata	staph_either	Pseudomonas_unclassified	human_contam	human_contam	-0.000437245	0.00116128	144	8	0.707262	0.895805	-0.0477867
Infant Species	Infant Metadata	staph_either	Propionibacteriaceae_unclassified	staph_either_f	pos	-0.00280355	0.0115604	144	67	0.808839	0.99682	-0.00138317
Infant Species	Infant Metadata	staph_either	Corynebacterium_propinquum	final_total	final_total	-0.00290321	0.0140952	144	29	0.837199	0.930221	-0.031414
Infant Species	Infant Metadata	staph_either	Propionibacterium_granulosum	human_contam	human_contam	3.8646e-05	0.000175406	144	18	0.826031	0.917812	0.0372461
Infant Species	Infant Metadata	staph_either	Prevotella_melaninogenica	breastfeed_month_f	yes_breastfeed	-0.000174784	0.000776204	144	9	0.823602	0.960492	-0.0175064
Infant Species	Infant Metadata	staph_either	Streptococcus_salivarius	daycare_f	yes_daycare	-0.000364533	0.00169267	144	18	0.82989	0.970053	-0.0132045
Infant Species	Infant Metadata	staph_either	Pseudomonas_unclassified	staph_either_f	pos	0.000426373	0.00203074	144	8	0.834091	0.99682	0.00138317
Infant Species	Infant Metadata	staph_either	Corynebacterium_tuberculostearicum	daycare_f	yes_daycare	-0.00109936	0.00745238	144	19	0.882996	0.970053	-0.0132045
Infant Species	Infant Metadata	staph_either	Rothia_unclassified	staph_either_f	pos	0.00015884	0.00103888	144	17	0.878769	0.99682	0.00138317
Infant Species	Infant Metadata	staph_either	Prevotella_melaninogenica	human_contam	human_contam	5.29954e-05	0.000334712	144	9	0.874499	0.936964	0.0282773
Infant Species	Infant Metadata	staph_either	Veillonella_unclassified	daycare_f	yes_daycare	-0.000532608	0.0032135	144	33	0.868668	0.970053	-0.0132045
Infant Species	Infant Metadata	staph_either	Escherichia_unclassified	final_total	final_total	7.23424e-05	0.000440146	144	13	0.869752	0.931877	0.0306414
Infant Species	Infant Metadata	staph_either	Haemophilus_influenzae	time	time	-0.00245733	0.0155812	144	25	0.874982	0.905153	-0.0432779
Infant Species	Infant Metadata	staph_either	Haemophilus_parainfluenzae	breastfeed_month_f	yes_breastfeed	0.000117844	0.000687145	144	8	0.864443	0.960492	0.0175064
Infant Species	Infant Metadata	staph_either	Staphylococcus_aureus	breastfeed_month_f	yes_breastfeed	0.00553715	0.0314227	144	46	0.860452	0.960492	0.0175064
Infant Species	Infant Metadata	staph_either	Corynebacterium_pseudodiphtheriticum	staph_either_f	pos	0.00131018	0.00961282	144	58	0.89184	0.99682	0.00138317
Infant Species	Infant Metadata	staph_either	Granulicatella_unclassified	staph_either_f	pos	-0.000141936	0.00129565	144	18	0.912969	0.99682	-0.00138317
Infant Species	Infant Metadata	staph_either	Escherichia_unclassified	breastfeed_month_f	yes_breastfeed	-0.000129952	0.00108972	144	13	0.905295	0.969959	-0.0132468
Infant Species	Infant Metadata	staph_either	Pseudomonas_unclassified	time	time	0.000150804	0.00137213	144	8	0.912687	0.912687	0.0396782
Infant Species	Infant Metadata	staph_either	Streptococcus_peroris	daycare_f	yes_daycare	0.000338829	0.00335461	144	14	0.919734	0.970053	0.0132045
Infant Species	Infant Metadata	staph_either	Corynebacterium_propinquum	staph_either_f	pos	-0.00228348	0.0263432	144	29	0.931086	0.99682	-0.00138317
Infant Species	Infant Metadata	staph_either	Corynebacterium_propinquum	daycare_f	yes_daycare	0.00315266	0.0441016	144	29	0.94315	0.970053	0.0132045
Infant Species	Infant Metadata	staph_either	Propionibacterium_granulosum	final_total	final_total	8.06766e-06	0.000162964	144	18	0.960607	0.966008	0.0150192
Infant Species	Infant Metadata	staph_either	Dolosigranulum_pigrum	breastfeed_month_f	yes_breastfeed	0.00367064	0.0683127	144	96	0.957265	0.990275	0.00424437
Infant Species	Infant Metadata	staph_either	Granulicatella_unclassified	final_total	final_total	2.94325e-05	0.000689065	144	18	0.966008	0.966008	0.0150192
Infant Species	Infant Metadata	staph_either	Veillonella_unclassified	human_contam	human_contam	6.92654e-05	0.00118791	144	33	0.953609	0.986493	0.0059062
Infant Species	Infant Metadata	staph_either	Escherichia_unclassified	staph_either_f	pos	4.26398e-05	0.000828451	144	13	0.959046	0.99682	0.00138317
Infant Species	Infant Metadata	staph_either	Staphylococcus_aureus	daycare_f	yes_daycare	-0.00139055	0.036955	144	46	0.970053	0.970053	-0.0132045
Infant Species	Infant Metadata	staph_either	Micrococcus_luteus	human_contam	human_contam	-2.30916e-06	0.000611603	144	18	0.996994	0.996994	-0.00130725
Infant Species	Infant Metadata	staph_either	Propionibacterium_granulosum	staph_either_f	pos	-1.22524e-06	0.000306733	144	18	0.99682	0.99682	-0.00138317
Infant Species	Infant Metadata	staph_either	Granulicatella_unclassified	breastfeed_month_f	yes_breastfeed	1.75746e-05	0.00176891	144	18	0.992114	0.992114	0.00343841
Infant Species	Infant Metadata	staph_either	Malassezia_globosa	staph_either_f	pos	-0.000104621	0.00659301	144	14	0.987369	0.99682	-0.00138317
Infant Species	Infant Metadata	pheno_early	Corynebacterium_pseudogenitalium	human_contam	human_contam	-0.0124011	0.00208809	144	13	4.06798e-08	1.22039e-06	-5.9135
Infant Species	Infant Metadata	pheno_early	Other	final_total	final_total	0.0377859	0.0064146	144	83	4.37942e-08	1.31383e-06	5.88146
Infant Species	Infant Metadata	pheno_early	Moraxella_catarrhalis	daycare_f	yes_daycare	0.157412	0.0341581	144	42	1.56063e-05	0.000468189	3.32958
Infant Species	Infant Metadata	pheno_early	Streptococcus_salivarius	breastfeed_month_f	yes_breastfeed	-0.00481312	0.00140185	144	18	0.000843717	0.0253115	-1.59668
Infant Species	Infant Metadata	pheno_early	Other	human_contam	human_contam	-0.0217079	0.00692455	144	83	0.00221131	0.0331697	-1.47926
Infant Species	Infant Metadata	pheno_early	Streptococcus_parasanguinis	breastfeed_month_f	yes_breastfeed	-0.005395	0.00183242	144	22	0.00411268	0.0616903	-1.20978
Infant Species	Infant Metadata	pheno_early	Streptococcus_peroris	final_total	final_total	-0.00308684	0.00104852	144	14	0.00402575	0.0603863	-1.21906
Infant Species	Infant Metadata	pheno_early	Haemophilus_influenzae	daycare_f	yes_daycare	0.109014	0.0364671	144	25	0.00377801	0.0566702	1.24665
Infant Species	Infant Metadata	pheno_early	Propionibacteriaceae_unclassified	human_contam	human_contam	-0.0190576	0.00669603	144	67	0.00529	0.0529	-1.27654
Infant Species	Infant Metadata	pheno_early	Corynebacterium_pseudogenitalium	final_total	final_total	-0.0052698	0.00192695	144	13	0.00739128	0.0739128	-1.13128
Infant Species	Infant Metadata	pheno_early	Streptococcus_salivarius	time	time	-0.00199202	0.000737363	144	18	0.00800563	0.240169	-0.619483
Infant Species	Infant Metadata	pheno_early	Staphylococcus_aureus	pheno_early_f	yes_early	0.0666565	0.0241968	144	46	0.00688474	0.206542	0.684991
Infant Species	Infant Metadata	pheno_early	Dolosigranulum_pigrum	human_contam	human_contam	0.0639539	0.0267913	144	96	0.0187276	0.140457	0.852456
Infant Species	Infant Metadata	pheno_early	Corynebacterium_tuberculostearicum	human_contam	human_contam	-0.00644855	0.00280532	144	19	0.0234296	0.140578	-0.852084
Infant Species	Infant Metadata	pheno_early	Streptococcus_salivarius	final_total	final_total	-0.00132284	0.000589147	144	18	0.0267641	0.185782	-0.730996
Infant Species	Infant Metadata	pheno_early	Streptococcus_salivarius	human_contam	human_contam	-0.00140142	0.000635491	144	18	0.0295357	0.147678	-0.830683
Infant Species	Infant Metadata	pheno_early	Acinetobacter_unclassified	final_total	final_total	0.00194718	0.000890797	144	21	0.0309637	0.185782	0.730996
Infant Species	Infant Metadata	pheno_early	Propionibacteriaceae_unclassified	time	time	0.0164635	0.00779093	144	67	0.03696	0.342893	0.464842
Infant Species	Infant Metadata	pheno_early	Corynebacterium_tuberculostearicum	time	time	-0.00657877	0.00325503	144	19	0.045719	0.342893	-0.464842
Infant Species	Infant Metadata	pheno_early	Propionibacteriaceae_unclassified	final_total	final_total	-0.012452	0.00620638	144	67	0.0473002	0.228848	-0.640453
Infant Species	Infant Metadata	pheno_early	Other	time	time	-0.0167479	0.00816174	144	83	0.0425693	0.342893	-0.464842
Infant Species	Infant Metadata	pheno_early	Other	breastfeed_month_f	yes_breastfeed	-0.0345204	0.017016	144	83	0.0462166	0.381174	-0.418877
Infant Species	Infant Metadata	pheno_early	Corynebacterium_pseudodiphtheriticum	human_contam	human_contam	0.0107128	0.00558243	144	58	0.0575987	0.246852	0.607564
Infant Species	Infant Metadata	pheno_early	Corynebacterium_pseudodiphtheriticum	daycare_f	yes_daycare	-0.0295056	0.0151616	144	58	0.0555901	0.555901	-0.255002
Infant Species	Infant Metadata	pheno_early	Streptococcus_tigurinus	final_total	final_total	-0.000498656	0.000259107	144	9	0.0569766	0.228848	-0.640453
Infant Species	Infant Metadata	pheno_early	Corynebacterium_tuberculostearicum	final_total	final_total	-0.00492289	0.00260074	144	19	0.0610261	0.228848	-0.640453
Infant Species	Infant Metadata	pheno_early	Propionibacterium_granulosum	pheno_early_f	yes_early	-0.000550338	0.000297529	144	18	0.067067	0.971303	-0.0126454
Infant Species	Infant Metadata	pheno_early	Veillonella_unclassified	breastfeed_month_f	yes_breastfeed	-0.00488842	0.00265659	144	33	0.0684729	0.381174	-0.418877
Infant Species	Infant Metadata	pheno_early	Corynebacterium_tuberculostearicum	breastfeed_month_f	yes_breastfeed	-0.0111274	0.00618836	144	19	0.0749268	0.381174	-0.418877
Infant Species	Infant Metadata	pheno_early	Cutibacterium_acnes	time	time	0.0399721	0.0221552	144	108	0.0741454	0.369203	0.432734
Infant Species	Infant Metadata	pheno_early	Granulicatella_unclassified	time	time	0.00155724	0.000876177	144	18	0.0784056	0.369203	0.432734
Infant Species	Infant Metadata	pheno_early	Neisseria_unclassified	breastfeed_month_f	yes_breastfeed	-0.0155342	0.00903267	144	16	0.0899021	0.381174	-0.418877
Infant Species	Infant Metadata	pheno_early	Corynebacterium_pseudogenitalium	breastfeed_month_f	yes_breastfeed	0.00947481	0.0056313	144	13	0.0953359	0.381174	0.418877
Infant Species	Infant Metadata	pheno_early	Streptococcus_parasanguinis	final_total	final_total	-0.00128751	0.000770076	144	22	0.0974085	0.324695	-0.488524
Infant Species	Infant Metadata	pheno_early	Cutibacterium_acnes	daycare_f	yes_daycare	-0.0899215	0.0548396	144	108	0.104012	0.733829	-0.134405
Infant Species	Infant Metadata	pheno_early	Cutibacterium_acnes	breastfeed_month_f	yes_breastfeed	0.0788427	0.0495257	144	108	0.114352	0.381174	0.418877
Infant Species	Infant Metadata	pheno_early	Propionibacterium_granulosum	time	time	0.000322802	0.000203453	144	18	0.115497	0.369203	0.432734
Infant Species	Infant Metadata	pheno_early	Staphylococcus_epidermidis	time	time	-0.0242298	0.0150637	144	45	0.110621	0.369203	-0.432734
Infant Species	Infant Metadata	pheno_early	Acinetobacter_unclassified	breastfeed_month_f	yes_breastfeed	-0.00342371	0.0021198	144	21	0.1105	0.381174	-0.418877
Infant Species	Infant Metadata	pheno_early	Cutibacterium_acnes	human_contam	human_contam	-0.0283746	0.018678	144	108	0.131815	0.403446	-0.394215
Infant Species	Infant Metadata	pheno_early	Staphylococcus_epidermidis	human_contam	human_contam	-0.0195759	0.0129825	144	45	0.134482	0.403446	-0.394215
Infant Species	Infant Metadata	pheno_early	Dolosigranulum_pigrum	final_total	final_total	0.0374747	0.0248089	144	96	0.133849	0.392833	0.405792
Infant Species	Infant Metadata	pheno_early	Escherichia_unclassified	daycare_f	yes_daycare	-0.00196322	0.00126072	144	13	0.122315	0.733829	-0.134405
Infant Species	Infant Metadata	pheno_early	Moraxella_catarrhalis	human_contam	human_contam	0.018839	0.0124053	144	42	0.131754	0.403446	0.394215
Infant Species	Infant Metadata	pheno_early	Malassezia_globosa	time	time	-0.00680389	0.00450134	144	14	0.133553	0.369203	-0.432734
Infant Species	Infant Metadata	pheno_early	Corynebacterium_accolens	time	time	-0.0202539	0.0137855	144	32	0.144757	0.369203	-0.432734
Infant Species	Infant Metadata	pheno_early	Cutibacterium_acnes	final_total	final_total	-0.0254238	0.0172671	144	108	0.144039	0.392833	-0.405792
Infant Species	Infant Metadata	pheno_early	Prevotella_melaninogenica	time	time	0.00057616	0.000394869	144	9	0.147681	0.369203	0.432734
Infant Species	Infant Metadata	pheno_early	Staphylococcus_aureus	time	time	-0.0244051	0.016546	144	46	0.143099	0.369203	-0.432734
Infant Species	Infant Metadata	pheno_early	Haemophilus_parainfluenzae	pheno_early_f	yes_early	-0.000862637	0.000554958	144	8	0.150896	0.971303	-0.0126454
Infant Species	Infant Metadata	pheno_early	Micrococcus_luteus	pheno_early_f	yes_early	0.00149592	0.00106378	144	18	0.169188	0.971303	0.0126454
Infant Species	Infant Metadata	pheno_early	Dolosigranulum_pigrum	daycare_f	yes_daycare	-0.104618	0.0774191	144	96	0.179461	0.733829	-0.134405
Infant Species	Infant Metadata	pheno_early	Streptococcus_parasanguinis	human_contam	human_contam	-0.0011299	0.000830653	144	22	0.176558	0.441395	-0.355173
Infant Species	Infant Metadata	pheno_early	Staphylococcus_aureus	human_contam	human_contam	0.0194966	0.01426	144	46	0.17437	0.441395	0.355173
Infant Species	Infant Metadata	pheno_early	Micrococcus_luteus	daycare_f	yes_daycare	-0.00212822	0.00164326	144	18	0.199779	0.733829	-0.134405
Infant Species	Infant Metadata	pheno_early	Propionibacterium_granulosum	breastfeed_month_f	yes_breastfeed	0.000506069	0.000386799	144	18	0.193506	0.580518	0.236184
Infant Species	Infant Metadata	pheno_early	Staphylococcus_epidermidis	final_total	final_total	-0.0154718	0.0120358	144	45	0.201349	0.503372	-0.298111
Infant Species	Infant Metadata	pheno_early	Dolosigranulum_pigrum	time	time	0.0406902	0.0316993	144	96	0.202003	0.422481	0.374193
Infant Species	Infant Metadata	pheno_early	Streptococcus_mitis_oralis_pneumoniae	human_contam	human_contam	0.0139206	0.0110573	144	97	0.210757	0.466298	0.331336
Infant Species	Infant Metadata	pheno_early	Streptococcus_parasanguinis	time	time	-0.0012121	0.000963815	144	22	0.211241	0.422481	-0.374193
Infant Species	Infant Metadata	pheno_early	Moraxella_catarrhalis	time	time	-0.0184057	0.0145243	144	42	0.207822	0.422481	-0.374193
Infant Species	Infant Metadata	pheno_early	Malassezia_globosa	human_contam	human_contam	-0.00473388	0.00381719	144	14	0.217606	0.466298	-0.331336
Infant Species	Infant Metadata	pheno_early	Corynebacterium_propinquum	breastfeed_month_f	yes_breastfeed	0.047043	0.0383073	144	29	0.22289	0.585454	0.232507
Infant Species	Infant Metadata	pheno_early	Rothia_unclassified	time	time	0.000846286	0.000710925	144	17	0.23649	0.422976	0.373684
Infant Species	Infant Metadata	pheno_early	Granulicatella_unclassified	daycare_f	yes_daycare	0.00240279	0.0020508	144	18	0.24568	0.733829	0.134405
Infant Species	Infant Metadata	pheno_early	Streptococcus_mitis_oralis_pneumoniae	daycare_f	yes_daycare	0.0369479	0.0316016	144	97	0.245151	0.733829	0.134405
Infant Species	Infant Metadata	pheno_early	Streptococcus_peroris	pheno_early_f	yes_early	0.00365822	0.00298553	144	14	0.236216	0.971303	0.0126454
Infant Species	Infant Metadata	pheno_early	Escherichia_unclassified	time	time	0.00065586	0.000554765	144	13	0.239687	0.422976	0.373684
Infant Species	Infant Metadata	pheno_early	Haemophilus_influenzae	human_contam	human_contam	0.015455	0.0133246	144	25	0.248629	0.497258	0.303419
Infant Species	Infant Metadata	pheno_early	Propionibacteriaceae_unclassified	breastfeed_month_f	yes_breastfeed	0.0181041	0.0150341	144	67	0.234182	0.585454	0.232507
Infant Species	Infant Metadata	pheno_early	Prevotella_melaninogenica	pheno_early_f	yes_early	-0.000711306	0.00060075	144	9	0.258786	0.971303	-0.0126454
Infant Species	Infant Metadata	pheno_early	Prevotella_melaninogenica	daycare_f	yes_daycare	0.00103453	0.000912953	144	9	0.263786	0.733829	0.134405
Infant Species	Infant Metadata	pheno_early	Neisseria_unclassified	pheno_early_f	yes_early	-0.00881944	0.00768199	144	16	0.263477	0.971303	-0.0126454
Infant Species	Infant Metadata	pheno_early	Escherichia_unclassified	pheno_early_f	yes_early	-0.000925431	0.000811288	144	13	0.256497	0.971303	-0.0126454
Infant Species	Infant Metadata	pheno_early	Neisseria_unclassified	daycare_f	yes_daycare	-0.0115701	0.0104077	144	16	0.269071	0.733829	-0.134405
Infant Species	Infant Metadata	pheno_early	Streptococcus_tigurinus	time	time	0.000364034	0.000330868	144	9	0.273662	0.456103	0.340937
Infant Species	Infant Metadata	pheno_early	Micrococcus_luteus	breastfeed_month_f	yes_breastfeed	-0.0015014	0.00137727	144	18	0.280601	0.64754	-0.188733
Infant Species	Infant Metadata	pheno_early	Corynebacterium_pseudodiphtheriticum	breastfeed_month_f	yes_breastfeed	-0.0132471	0.0128085	144	58	0.305631	0.654924	-0.183809
Infant Species	Infant Metadata	pheno_early	Rothia_unclassified	final_total	final_total	-0.000574463	0.000559131	144	17	0.306512	0.707336	-0.150374
Infant Species	Infant Metadata	pheno_early	Pseudomonas_unclassified	daycare_f	yes_daycare	0.00315255	0.0031068	144	8	0.312483	0.781208	0.107233
Infant Species	Infant Metadata	pheno_early	Streptococcus_tigurinus	pheno_early_f	yes_early	0.000643084	0.000626745	144	9	0.323097	0.971303	0.0126454
Infant Species	Infant Metadata	pheno_early	Granulicatella_unclassified	pheno_early_f	yes_early	-0.00131713	0.00137854	144	18	0.350793	0.971303	-0.0126454
Infant Species	Infant Metadata	pheno_early	Malassezia_globosa	final_total	final_total	-0.00332519	0.00353599	144	14	0.349119	0.748113	-0.126033
Infant Species	Infant Metadata	pheno_early	Escherichia_unclassified	human_contam	human_contam	0.000438071	0.00047812	144	13	0.361565	0.677935	0.168812
Infant Species	Infant Metadata	pheno_early	Corynebacterium_accolens	breastfeed_month_f	yes_breastfeed	-0.0275953	0.0307841	144	32	0.372035	0.740481	-0.130486
Infant Species	Infant Metadata	pheno_early	Malassezia_globosa	pheno_early_f	yes_early	-0.00710369	0.00798276	144	14	0.387888	0.971303	-0.0126454
Infant Species	Infant Metadata	pheno_early	Propionibacteriaceae_unclassified	daycare_f	yes_daycare	-0.0156955	0.0178982	144	67	0.383776	0.84281	-0.0742702
Infant Species	Infant Metadata	pheno_early	Streptococcus_tigurinus	breastfeed_month_f	yes_breastfeed	0.000605832	0.000707657	144	9	0.394923	0.740481	0.130486
Infant Species	Infant Metadata	pheno_early	Haemophilus_parainfluenzae	human_contam	human_contam	0.000224368	0.000272277	144	8	0.411728	0.726578	0.138717
Infant Species	Infant Metadata	pheno_early	Corynebacterium_propinquum	time	time	-0.014611	0.0181143	144	29	0.421654	0.618734	-0.208496
Infant Species	Infant Metadata	pheno_early	Corynebacterium_pseudogenitalium	pheno_early_f	yes_early	-0.00514196	0.00637294	144	13	0.426459	0.971303	-0.0126454
Infant Species	Infant Metadata	pheno_early	Streptococcus_mitis_oralis_pneumoniae	time	time	0.0104606	0.0130522	144	97	0.424618	0.618734	0.208496
Infant Species	Infant Metadata	pheno_early	Veillonella_unclassified	time	time	0.00109182	0.00139734	144	33	0.436287	0.618734	0.208496
Infant Species	Infant Metadata	pheno_early	Corynebacterium_accolens	daycare_f	yes_daycare	-0.0243564	0.0341131	144	32	0.476778	0.84281	-0.0742702
Infant Species	Infant Metadata	pheno_early	Micrococcus_luteus	final_total	final_total	-0.000409571	0.000573948	144	18	0.476999	0.851445	-0.0698436
Infant Species	Infant Metadata	pheno_early	Staphylococcus_epidermidis	daycare_f	yes_daycare	-0.023845	0.0342326	144	45	0.487563	0.84281	-0.0742702
Infant Species	Infant Metadata	pheno_early	Streptococcus_peroris	human_contam	human_contam	-0.000830619	0.00113376	144	14	0.465471	0.734838	-0.133808
Infant Species	Infant Metadata	pheno_early	Streptococcus_salivarius	pheno_early_f	yes_early	-0.00075442	0.00107832	144	18	0.485651	0.971303	-0.0126454
Infant Species	Infant Metadata	pheno_early	Streptococcus_tigurinus	human_contam	human_contam	-0.000211288	0.000279786	144	9	0.451814	0.734838	-0.133808
Infant Species	Infant Metadata	pheno_early	Neisseria_unclassified	final_total	final_total	-0.00231733	0.00338472	144	16	0.495031	0.851445	-0.0698436
Infant Species	Infant Metadata	pheno_early	Neisseria_unclassified	time	time	0.00309407	0.00430996	144	16	0.474363	0.618734	0.208496
Infant Species	Infant Metadata	pheno_early	Haemophilus_parainfluenzae	time	time	0.000238281	0.000320645	144	8	0.459016	0.618734	0.208496
Infant Species	Infant Metadata	pheno_early	Haemophilus_parainfluenzae	daycare_f	yes_daycare	-0.000528897	0.000769912	144	8	0.494339	0.84281	-0.0742702
Infant Species	Infant Metadata	pheno_early	Moraxella_catarrhalis	pheno_early_f	yes_early	0.0164312	0.0231896	144	42	0.484525	0.971303	0.0126454
Infant Species	Infant Metadata	pheno_early	Propionibacteriaceae_unclassified	pheno_early_f	yes_early	-0.00899737	0.0116704	144	67	0.447056	0.971303	-0.0126454
Infant Species	Infant Metadata	pheno_early	Staphylococcus_epidermidis	breastfeed_month_f	yes_breastfeed	-0.0193342	0.0286387	144	45	0.501036	0.884182	-0.0534585
Infant Species	Infant Metadata	pheno_early	Acinetobacter_unclassified	human_contam	human_contam	0.000639349	0.00096087	144	21	0.507211	0.734838	0.133808
Infant Species	Infant Metadata	pheno_early	Other	daycare_f	yes_daycare	0.0128847	0.0196579	144	83	0.513765	0.84281	0.0742702
Infant Species	Infant Metadata	pheno_early	Veillonella_unclassified	pheno_early_f	yes_early	-0.00129995	0.00204347	144	33	0.526015	0.986278	-0.00600044
Infant Species	Infant Metadata	pheno_early	Malassezia_globosa	daycare_f	yes_daycare	0.00687708	0.01086	144	14	0.528224	0.84281	0.0742702
Infant Species	Infant Metadata	pheno_early	Corynebacterium_accolens	final_total	final_total	-0.00617648	0.0107449	144	32	0.566646	0.851445	-0.0698436
Infant Species	Infant Metadata	pheno_early	Rothia_unclassified	human_contam	human_contam	-0.000351286	0.000603562	144	17	0.561762	0.734838	-0.133808
Infant Species	Infant Metadata	pheno_early	Propionibacterium_granulosum	human_contam	human_contam	0.000101877	0.000175344	144	18	0.562431	0.734838	0.133808
Infant Species	Infant Metadata	pheno_early	Streptococcus_parasanguinis	daycare_f	yes_daycare	-0.00130541	0.00219033	144	22	0.552577	0.84281	-0.0742702
Infant Species	Infant Metadata	pheno_early	Neisseria_unclassified	human_contam	human_contam	-0.00211789	0.00365395	144	16	0.563376	0.734838	-0.133808
Infant Species	Infant Metadata	pheno_early	Staphylococcus_aureus	breastfeed_month_f	yes_breastfeed	-0.0189878	0.0314568	144	46	0.547354	0.898723	-0.0463743
Infant Species	Infant Metadata	pheno_early	Haemophilus_influenzae	breastfeed_month_f	yes_breastfeed	-0.0172479	0.0309061	144	25	0.578997	0.898723	-0.0463743
Infant Species	Infant Metadata	pheno_early	Corynebacterium_pseudogenitalium	daycare_f	yes_daycare	0.00336442	0.00615079	144	13	0.585575	0.84281	0.0742702
Infant Species	Infant Metadata	pheno_early	Rothia_unclassified	daycare_f	yes_daycare	0.0008825	0.00170827	144	17	0.606883	0.84281	0.0742702
Infant Species	Infant Metadata	pheno_early	Staphylococcus_epidermidis	pheno_early_f	yes_early	0.0114975	0.0220291	144	45	0.602784	0.994607	0.00234837
Infant Species	Infant Metadata	pheno_early	Pseudomonas_unclassified	final_total	final_total	-0.000558788	0.00109231	144	8	0.609991	0.851445	-0.0698436
Infant Species	Infant Metadata	pheno_early	Corynebacterium_accolens	pheno_early_f	yes_early	-0.0144813	0.0313646	144	32	0.647381	0.994607	-0.00234837
Infant Species	Infant Metadata	pheno_early	Corynebacterium_pseudodiphtheriticum	final_total	final_total	0.00227258	0.0051732	144	58	0.661315	0.851445	0.0698436
Infant Species	Infant Metadata	pheno_early	Rothia_unclassified	breastfeed_month_f	yes_breastfeed	0.000670781	0.00147538	144	17	0.651411	0.898723	0.0463743
Infant Species	Infant Metadata	pheno_early	Prevotella_melaninogenica	final_total	final_total	0.000153062	0.000314003	144	9	0.626917	0.851445	0.0698436
Infant Species	Infant Metadata	pheno_early	Granulicatella_unclassified	human_contam	human_contam	0.000327366	0.000749328	144	18	0.663063	0.828829	0.0815351
Infant Species	Infant Metadata	pheno_early	Haemophilus_parainfluenzae	final_total	final_total	0.000110794	0.000252236	144	8	0.661358	0.851445	0.0698436
Infant Species	Infant Metadata	pheno_early	Acinetobacter_unclassified	daycare_f	yes_daycare	-0.00119956	0.00253381	144	21	0.637132	0.84281	-0.0742702
Infant Species	Infant Metadata	pheno_early	Pseudomonas_unclassified	breastfeed_month_f	yes_breastfeed	0.00124228	0.00259912	144	8	0.633635	0.898723	0.0463743
Infant Species	Infant Metadata	pheno_early	Malassezia_globosa	breastfeed_month_f	yes_breastfeed	0.00417657	0.0094163	144	14	0.659063	0.898723	0.0463743
Infant Species	Infant Metadata	pheno_early	Staphylococcus_aureus	daycare_f	yes_daycare	-0.016857	0.0376012	144	46	0.654819	0.84281	-0.0742702
Infant Species	Infant Metadata	pheno_early	Propionibacterium_granulosum	daycare_f	yes_daycare	-0.000194863	0.000462351	144	18	0.674248	0.84281	-0.0742702
Infant Species	Infant Metadata	pheno_early	Pseudomonas_unclassified	pheno_early_f	yes_early	-0.000839109	0.00199927	144	8	0.675525	0.994607	-0.00234837
Infant Species	Infant Metadata	pheno_early	Streptococcus_mitis_oralis_pneumoniae	final_total	final_total	-0.0041476	0.0102421	144	97	0.68631	0.851445	-0.0698436
Infant Species	Infant Metadata	pheno_early	Acinetobacter_unclassified	time	time	-0.000455694	0.00111492	144	21	0.683558	0.807792	-0.0927004
Infant Species	Infant Metadata	pheno_early	Corynebacterium_pseudodiphtheriticum	time	time	-0.00242112	0.00651684	144	58	0.710994	0.807792	-0.0927004
Infant Species	Infant Metadata	pheno_early	Corynebacterium_pseudogenitalium	time	time	0.000866553	0.00247529	144	13	0.727013	0.807792	0.0927004
Infant Species	Infant Metadata	pheno_early	Propionibacterium_granulosum	final_total	final_total	5.99028e-05	0.000162557	144	18	0.713213	0.851445	0.0698436
Infant Species	Infant Metadata	pheno_early	Streptococcus_peroris	time	time	0.000502082	0.00134471	144	14	0.70964	0.807792	0.0927004
Infant Species	Infant Metadata	pheno_early	Streptococcus_tigurinus	daycare_f	yes_daycare	-0.00028308	0.000806467	144	9	0.726314	0.871576	-0.0596945
Infant Species	Infant Metadata	pheno_early	Veillonella_unclassified	final_total	final_total	-0.000390333	0.00111647	144	33	0.727303	0.851445	-0.0698436
Infant Species	Infant Metadata	pheno_early	Escherichia_unclassified	final_total	final_total	0.000161064	0.000443252	144	13	0.717033	0.851445	0.0698436
Infant Species	Infant Metadata	pheno_early	Haemophilus_influenzae	final_total	final_total	0.00408914	0.0123469	144	25	0.741138	0.851445	0.0698436
Infant Species	Infant Metadata	pheno_early	Corynebacterium_accolens	human_contam	human_contam	-0.0036507	0.011622	144	32	0.754052	0.84433	-0.073488
Infant Species	Infant Metadata	pheno_early	Corynebacterium_propinquum	human_contam	human_contam	-0.00413411	0.0153387	144	29	0.788041	0.84433	-0.073488
Infant Species	Infant Metadata	pheno_early	Prevotella_melaninogenica	human_contam	human_contam	9.74777e-05	0.000338812	144	9	0.77412	0.84433	0.073488
Infant Species	Infant Metadata	pheno_early	Dolosigranulum_pigrum	breastfeed_month_f	yes_breastfeed	0.0177886	0.0681217	144	96	0.794597	0.941053	0.0263861
Infant Species	Infant Metadata	pheno_early	Streptococcus_mitis_oralis_pneumoniae	pheno_early_f	yes_early	0.00637994	0.0236233	144	97	0.789527	0.994607	0.00234837
Infant Species	Infant Metadata	pheno_early	Haemophilus_parainfluenzae	breastfeed_month_f	yes_breastfeed	0.000204444	0.000664509	144	8	0.759922	0.941053	0.0263861
Infant Species	Infant Metadata	pheno_early	Acinetobacter_unclassified	pheno_early_f	yes_early	-0.000492865	0.00163063	144	21	0.763592	0.994607	-0.00234837
Infant Species	Infant Metadata	pheno_early	Moraxella_catarrhalis	breastfeed_month_f	yes_breastfeed	-0.00750237	0.0290298	144	42	0.796979	0.941053	-0.0263861
Infant Species	Infant Metadata	pheno_early	Pseudomonas_unclassified	human_contam	human_contam	-0.000318142	0.00117824	144	8	0.787659	0.84433	-0.073488
Infant Species	Infant Metadata	pheno_early	Other	pheno_early_f	yes_early	-0.00368962	0.0143449	144	83	0.799142	0.994607	-0.00234837
Infant Species	Infant Metadata	pheno_early	Staphylococcus_aureus	final_total	final_total	0.00325546	0.0132201	144	46	0.805951	0.851445	0.0698436
Infant Species	Infant Metadata	pheno_early	Corynebacterium_propinquum	final_total	final_total	-0.00274833	0.0142072	144	29	0.846973	0.851445	-0.0698436
Infant Species	Infant Metadata	pheno_early	Corynebacterium_pseudodiphtheriticum	pheno_early_f	yes_early	-0.00100302	0.0100784	144	58	0.92143	0.994607	-0.00234837
Infant Species	Infant Metadata	pheno_early	Corynebacterium_tuberculostearicum	pheno_early_f	yes_early	-0.000449309	0.00476014	144	19	0.924973	0.994607	-0.00234837
Infant Species	Infant Metadata	pheno_early	Micrococcus_luteus	human_contam	human_contam	-9.60111e-05	0.000619163	144	18	0.877057	0.878578	-0.0562194
Infant Species	Infant Metadata	pheno_early	Micrococcus_luteus	time	time	0.000115819	0.000719361	144	18	0.872401	0.920196	0.0361195
Infant Species	Infant Metadata	pheno_early	Cutibacterium_acnes	pheno_early_f	yes_early	0.00885803	0.0507038	144	108	0.862973	0.994607	0.00234837
Infant Species	Infant Metadata	pheno_early	Prevotella_melaninogenica	breastfeed_month_f	yes_breastfeed	-8.8053e-05	0.000768967	144	9	0.909684	0.941053	-0.0263861
Infant Species	Infant Metadata	pheno_early	Granulicatella_unclassified	final_total	final_total	0.000130343	0.000694345	144	18	0.851445	0.851445	0.0698436
Infant Species	Infant Metadata	pheno_early	Streptococcus_mitis_oralis_pneumoniae	breastfeed_month_f	yes_breastfeed	0.00315783	0.0275043	144	97	0.908903	0.941053	0.0263861
Infant Species	Infant Metadata	pheno_early	Streptococcus_peroris	breastfeed_month_f	yes_breastfeed	0.000443463	0.00298932	144	14	0.882355	0.941053	0.0263861
Infant Species	Infant Metadata	pheno_early	Streptococcus_salivarius	daycare_f	yes_daycare	-0.000235566	0.00167567	144	18	0.888462	0.980116	-0.00872268
Infant Species	Infant Metadata	pheno_early	Veillonella_unclassified	human_contam	human_contam	0.000184414	0.00120429	144	33	0.878578	0.878578	0.0562194
Infant Species	Infant Metadata	pheno_early	Veillonella_unclassified	daycare_f	yes_daycare	-0.000499649	0.0031755	144	33	0.875264	0.980116	-0.00872268
Infant Species	Infant Metadata	pheno_early	Escherichia_unclassified	breastfeed_month_f	yes_breastfeed	-0.000181924	0.0010547	144	13	0.863374	0.941053	-0.0263861
Infant Species	Infant Metadata	pheno_early	Haemophilus_influenzae	pheno_early_f	yes_early	0.00330794	0.0245127	144	25	0.893616	0.994607	0.00234837
Infant Species	Infant Metadata	pheno_early	Haemophilus_influenzae	time	time	-0.00165414	0.0155802	144	25	0.915648	0.920196	-0.0361195
Infant Species	Infant Metadata	pheno_early	Moraxella_catarrhalis	final_total	final_total	0.00239662	0.0114945	144	42	0.835226	0.851445	0.0698436
Infant Species	Infant Metadata	pheno_early	Pseudomonas_unclassified	time	time	0.000137284	0.00136712	144	8	0.920196	0.920196	0.0361195
Infant Species	Infant Metadata	pheno_early	Streptococcus_peroris	daycare_f	yes_daycare	0.00025904	0.00332343	144	14	0.938018	0.980116	0.00872268
Infant Species	Infant Metadata	pheno_early	Corynebacterium_propinquum	pheno_early_f	yes_early	-0.00212083	0.0331262	144	29	0.949389	0.994607	-0.00234837
Infant Species	Infant Metadata	pheno_early	Corynebacterium_propinquum	daycare_f	yes_daycare	0.00282085	0.0439309	144	29	0.948927	0.980116	0.00872268
Infant Species	Infant Metadata	pheno_early	Streptococcus_parasanguinis	pheno_early_f	yes_early	-6.5681e-05	0.00140953	144	22	0.962955	0.994607	-0.00234837
Infant Species	Infant Metadata	pheno_early	Corynebacterium_tuberculostearicum	daycare_f	yes_daycare	-0.000184789	0.00739712	144	19	0.980116	0.980116	-0.00872268
Infant Species	Infant Metadata	pheno_early	Rothia_unclassified	pheno_early_f	yes_early	8.5102e-06	0.00123477	144	17	0.994607	0.994607	0.00234837
Infant Species	Infant Metadata	pheno_early	Dolosigranulum_pigrum	pheno_early_f	yes_early	0.00109841	0.0610149	144	96	0.985774	0.994607	0.00234837
Infant Species	Infant Metadata	pheno_early	Granulicatella_unclassified	breastfeed_month_f	yes_breastfeed	9.7771e-06	0.00173807	144	18	0.995537	0.995537	0.00194271
Infant Species	Infant Metadata	pheno_late	Corynebacterium_pseudogenitalium	human_contam	human_contam	-0.0125209	0.00208861	144	13	3.11052e-08	9.33155e-07	-6.03005
Infant Species	Infant Metadata	pheno_late	Other	final_total	final_total	0.037365	0.00638587	144	83	5.21338e-08	1.56401e-06	5.80576
Infant Species	Infant Metadata	pheno_late	Moraxella_catarrhalis	daycare_f	yes_daycare	0.1574	0.0342895	144	42	1.56572e-05	0.000469717	3.32816
Infant Species	Infant Metadata	pheno_late	Streptococcus_salivarius	breastfeed_month_f	yes_breastfeed	-0.00445028	0.0014135	144	18	0.00211807	0.063542	-1.19694
Infant Species	Infant Metadata	pheno_late	Other	human_contam	human_contam	-0.0220767	0.00686215	144	83	0.00170488	0.0255732	-1.59222
Infant Species	Infant Metadata	pheno_late	Streptococcus_peroris	final_total	final_total	-0.0030796	0.00105011	144	14	0.00416212	0.0557877	-1.25346
Infant Species	Infant Metadata	pheno_late	Haemophilus_influenzae	daycare_f	yes_daycare	0.106791	0.035883	144	25	0.0039426	0.0591391	1.22813
Infant Species	Infant Metadata	pheno_late	Propionibacteriaceae_unclassified	human_contam	human_contam	-0.019733	0.00660501	144	67	0.00348213	0.0348213	-1.45815
Infant Species	Infant Metadata	pheno_late	Corynebacterium_pseudogenitalium	final_total	final_total	-0.00546663	0.00192956	144	13	0.00557877	0.0557877	-1.25346
Infant Species	Infant Metadata	pheno_late	Streptococcus_parasanguinis	breastfeed_month_f	yes_breastfeed	-0.00530164	0.00185841	144	22	0.00518688	0.0778032	-1.109
Infant Species	Infant Metadata	pheno_late	Streptococcus_salivarius	time	time	-0.00188422	0.000737664	144	18	0.0120207	0.343087	-0.464596
Infant Species	Infant Metadata	pheno_late	Dolosigranulum_pigrum	human_contam	human_contam	0.064275	0.026599	144	96	0.0173433	0.122002	0.913631
Infant Species	Infant Metadata	pheno_late	Corynebacterium_tuberculostearicum	human_contam	human_contam	-0.00640832	0.00275875	144	19	0.0220403	0.122002	-0.913631
Infant Species	Infant Metadata	pheno_late	Streptococcus_salivarius	human_contam	human_contam	-0.00141862	0.00062152	144	18	0.0244005	0.122002	-0.913631
Infant Species	Infant Metadata	pheno_late	Streptococcus_salivarius	final_total	final_total	-0.00129402	0.000581371	144	18	0.0280855	0.200599	-0.697671
Infant Species	Infant Metadata	pheno_late	Acinetobacter_unclassified	final_total	final_total	0.00186144	0.000884373	144	21	0.0376053	0.200599	0.697671
Infant Species	Infant Metadata	pheno_late	Propionibacteriaceae_unclassified	final_total	final_total	-0.0128222	0.00617221	144	67	0.0401198	0.200599	-0.697671
Infant Species	Infant Metadata	pheno_late	Propionibacteriaceae_unclassified	time	time	0.0168896	0.00785291	144	67	0.0337989	0.343087	0.464596
Infant Species	Infant Metadata	pheno_late	Other	time	time	-0.0171583	0.00821119	144	83	0.0389824	0.343087	-0.464596
Infant Species	Infant Metadata	pheno_late	Other	breastfeed_month_f	yes_breastfeed	-0.0352702	0.0172216	144	83	0.0443355	0.424552	-0.372069
Infant Species	Infant Metadata	pheno_late	Corynebacterium_pseudodiphtheriticum	human_contam	human_contam	0.0106134	0.00550787	144	58	0.0566083	0.242607	0.615097
Infant Species	Infant Metadata	pheno_late	Corynebacterium_pseudodiphtheriticum	daycare_f	yes_daycare	-0.0293814	0.0151333	144	58	0.0560784	0.560784	-0.251205
Infant Species	Infant Metadata	pheno_late	Corynebacterium_tuberculostearicum	time	time	-0.00643019	0.00327427	144	19	0.0520937	0.343087	-0.464596
Infant Species	Infant Metadata	pheno_late	Streptococcus_tigurinus	final_total	final_total	-0.000496346	0.000259027	144	9	0.0580279	0.239079	-0.621459
Infant Species	Infant Metadata	pheno_late	Corynebacterium_tuberculostearicum	final_total	final_total	-0.00483322	0.00258054	144	19	0.0637544	0.239079	-0.621459
Infant Species	Infant Metadata	pheno_late	Cutibacterium_acnes	time	time	0.0411476	0.0222903	144	108	0.0677939	0.343087	0.464596
Infant Species	Infant Metadata	pheno_late	Granulicatella_unclassified	time	time	0.00162783	0.000884872	144	18	0.0686174	0.343087	0.464596
Infant Species	Infant Metadata	pheno_late	Staphylococcus_aureus	pheno_late_f	yes_late	-0.0496773	0.02686	144	46	0.0670961	0.97176	-0.0124408
Infant Species	Infant Metadata	pheno_late	Veillonella_unclassified	breastfeed_month_f	yes_breastfeed	-0.00485668	0.00270028	144	33	0.0748529	0.424552	-0.372069
Infant Species	Infant Metadata	pheno_late	Staphylococcus_aureus	human_contam	human_contam	0.0249911	0.0142911	144	46	0.0831541	0.311828	0.506085
Infant Species	Infant Metadata	pheno_late	Corynebacterium_pseudogenitalium	breastfeed_month_f	yes_breastfeed	0.00909605	0.00569628	144	13	0.113214	0.424552	0.372069
Infant Species	Infant Metadata	pheno_late	Corynebacterium_tuberculostearicum	breastfeed_month_f	yes_breastfeed	-0.0106711	0.0062741	144	19	0.091827	0.424552	-0.372069
Infant Species	Infant Metadata	pheno_late	Cutibacterium_acnes	daycare_f	yes_daycare	-0.0909239	0.054694	144	108	0.0993467	0.739926	-0.130812
Infant Species	Infant Metadata	pheno_late	Cutibacterium_acnes	breastfeed_month_f	yes_breastfeed	0.0815172	0.0500389	144	108	0.106237	0.424552	0.372069
Infant Species	Infant Metadata	pheno_late	Staphylococcus_epidermidis	time	time	-0.0244509	0.0151811	144	45	0.11058	0.391275	-0.407518
Infant Species	Infant Metadata	pheno_late	Streptococcus_parasanguinis	final_total	final_total	-0.00126629	0.000764365	144	22	0.100464	0.334881	-0.475109
Infant Species	Infant Metadata	pheno_late	Acinetobacter_unclassified	breastfeed_month_f	yes_breastfeed	-0.00353244	0.00215019	144	21	0.103305	0.424552	-0.372069
Infant Species	Infant Metadata	pheno_late	Moraxella_catarrhalis	human_contam	human_contam	0.0205998	0.0122801	144	42	0.0963209	0.32107	0.493401
Infant Species	Infant Metadata	pheno_late	Malassezia_globosa	pheno_late_f	yes_late	0.016206	0.00893107	144	14	0.0884405	0.97176	0.0124408
Infant Species	Infant Metadata	pheno_late	Staphylococcus_aureus	time	time	-0.0272837	0.0169616	144	46	0.110607	0.391275	-0.407518
Infant Species	Infant Metadata	pheno_late	Propionibacterium_granulosum	time	time	0.000327948	0.000207779	144	18	0.117382	0.391275	0.407518
Infant Species	Infant Metadata	pheno_late	Dolosigranulum_pigrum	final_total	final_total	0.0385167	0.0247058	144	96	0.121925	0.365775	0.436786
Infant Species	Infant Metadata	pheno_late	Cutibacterium_acnes	human_contam	human_contam	-0.0283523	0.0186342	144	108	0.131167	0.3935	-0.405055
Infant Species	Infant Metadata	pheno_late	Corynebacterium_accolens	time	time	-0.0203885	0.0138631	144	32	0.144371	0.433112	-0.3634
Infant Species	Infant Metadata	pheno_late	Micrococcus_luteus	daycare_f	yes_daycare	-0.00242616	0.0016585	144	18	0.147985	0.739926	-0.130812
Infant Species	Infant Metadata	pheno_late	Cutibacterium_acnes	final_total	final_total	-0.0249597	0.0172585	144	108	0.151183	0.412318	-0.384768
Infant Species	Infant Metadata	pheno_late	Staphylococcus_epidermidis	human_contam	human_contam	-0.0184661	0.0127903	144	45	0.151788	0.413968	-0.383034
Infant Species	Infant Metadata	pheno_late	Neisseria_unclassified	breastfeed_month_f	yes_breastfeed	-0.0137975	0.00919199	144	16	0.137751	0.459171	-0.338025
Infant Species	Infant Metadata	pheno_late	Escherichia_unclassified	daycare_f	yes_daycare	-0.00187425	0.0012666	144	13	0.141825	0.739926	-0.130812
Infant Species	Infant Metadata	pheno_late	Propionibacterium_granulosum	breastfeed_month_f	yes_breastfeed	0.000561619	0.000398142	144	18	0.16121	0.483629	0.315488
Infant Species	Infant Metadata	pheno_late	Prevotella_melaninogenica	time	time	0.00054411	0.000401488	144	9	0.178268	0.434223	0.362287
Infant Species	Infant Metadata	pheno_late	Dolosigranulum_pigrum	time	time	0.0421985	0.0318629	144	96	0.188163	0.434223	0.362287
Infant Species	Infant Metadata	pheno_late	Dolosigranulum_pigrum	daycare_f	yes_daycare	-0.104173	0.0771086	144	96	0.179563	0.769557	-0.113759
Infant Species	Infant Metadata	pheno_late	Streptococcus_parasanguinis	human_contam	human_contam	-0.00111843	0.000817152	144	22	0.17391	0.434532	-0.361978
Infant Species	Infant Metadata	pheno_late	Streptococcus_salivarius	pheno_late_f	yes_late	0.0015913	0.00116814	144	18	0.175928	0.97176	0.0124408
Infant Species	Infant Metadata	pheno_late	Haemophilus_influenzae	pheno_late_f	yes_late	-0.0355464	0.0263381	144	25	0.189584	0.97176	-0.0124408
Infant Species	Infant Metadata	pheno_late	Malassezia_globosa	human_contam	human_contam	-0.00495412	0.00374197	144	14	0.188297	0.434532	-0.361978
Infant Species	Infant Metadata	pheno_late	Malassezia_globosa	time	time	-0.00594468	0.00448003	144	14	0.187306	0.434223	-0.362287
Infant Species	Infant Metadata	pheno_late	Micrococcus_luteus	breastfeed_month_f	yes_breastfeed	-0.00185215	0.00141634	144	18	0.196619	0.493893	-0.306367
Infant Species	Infant Metadata	pheno_late	Propionibacteriaceae_unclassified	breastfeed_month_f	yes_breastfeed	0.0199707	0.0152847	144	67	0.197557	0.493893	0.306367
Infant Species	Infant Metadata	pheno_late	Streptococcus_mitis_oralis_pneumoniae	human_contam	human_contam	0.0139858	0.0109471	144	97	0.204112	0.437383	0.359138
Infant Species	Infant Metadata	pheno_late	Granulicatella_unclassified	daycare_f	yes_daycare	0.00260338	0.00206424	144	18	0.211383	0.789241	0.10279
Infant Species	Infant Metadata	pheno_late	Staphylococcus_epidermidis	final_total	final_total	-0.0146921	0.0119637	144	45	0.222095	0.555239	-0.25552
Infant Species	Infant Metadata	pheno_late	Streptococcus_parasanguinis	time	time	-0.0011811	0.000969852	144	22	0.225923	0.458007	-0.339128
Infant Species	Infant Metadata	pheno_late	Moraxella_catarrhalis	time	time	-0.0177356	0.0146597	144	42	0.229004	0.458007	-0.339128
Infant Species	Infant Metadata	pheno_late	Streptococcus_mitis_oralis_pneumoniae	daycare_f	yes_daycare	0.0362073	0.0313926	144	97	0.251576	0.789241	0.10279
Infant Species	Infant Metadata	pheno_late	Escherichia_unclassified	time	time	0.000646564	0.000561765	144	13	0.252271	0.462304	0.335073
Infant Species	Infant Metadata	pheno_late	Haemophilus_influenzae	human_contam	human_contam	0.014842	0.0130401	144	25	0.257557	0.515113	0.288097
Infant Species	Infant Metadata	pheno_late	Rothia_unclassified	time	time	0.000806063	0.000714845	144	17	0.261972	0.462304	0.335073
Infant Species	Infant Metadata	pheno_late	Corynebacterium_propinquum	breastfeed_month_f	yes_breastfeed	0.0429974	0.0387179	144	29	0.269961	0.622986	0.205521
Infant Species	Infant Metadata	pheno_late	Rothia_unclassified	final_total	final_total	-0.000611539	0.000555937	144	17	0.273755	0.631741	-0.199461
Infant Species	Infant Metadata	pheno_late	Prevotella_melaninogenica	daycare_f	yes_daycare	0.00103904	0.000933461	144	9	0.270148	0.789241	0.10279
Infant Species	Infant Metadata	pheno_late	Streptococcus_tigurinus	time	time	0.00036034	0.000334077	144	9	0.283169	0.471948	0.326106
Infant Species	Infant Metadata	pheno_late	Pseudomonas_unclassified	daycare_f	yes_daycare	0.00330018	0.00309979	144	8	0.289388	0.789241	0.10279
Infant Species	Infant Metadata	pheno_late	Micrococcus_luteus	pheno_late_f	yes_late	-0.0012656	0.00118456	144	18	0.294735	0.97176	-0.0124408
Infant Species	Infant Metadata	pheno_late	Corynebacterium_pseudodiphtheriticum	breastfeed_month_f	yes_breastfeed	-0.0132066	0.0130107	144	58	0.314678	0.650012	-0.187079
Infant Species	Infant Metadata	pheno_late	Neisseria_unclassified	daycare_f	yes_daycare	-0.0104225	0.0103925	144	16	0.318436	0.79609	-0.0990381
Infant Species	Infant Metadata	pheno_late	Neisseria_unclassified	pheno_late_f	yes_late	0.0086501	0.00860375	144	16	0.327515	0.97176	0.0124408
Infant Species	Infant Metadata	pheno_late	Staphylococcus_aureus	breastfeed_month_f	yes_breastfeed	-0.0321339	0.0325016	144	46	0.325006	0.650012	-0.187079
Infant Species	Infant Metadata	pheno_late	Corynebacterium_accolens	breastfeed_month_f	yes_breastfeed	-0.0274798	0.0311754	144	32	0.380023	0.692166	-0.15979
Infant Species	Infant Metadata	pheno_late	Malassezia_globosa	final_total	final_total	-0.00309042	0.00348017	144	14	0.3765	0.806786	-0.0932416
Infant Species	Infant Metadata	pheno_late	Corynebacterium_propinquum	time	time	-0.0158354	0.0181853	144	29	0.385789	0.60914	-0.215283
Infant Species	Infant Metadata	pheno_late	Corynebacterium_propinquum	pheno_late_f	yes_late	-0.0266533	0.036716	144	29	0.474472	0.97176	-0.0124408
Infant Species	Infant Metadata	pheno_late	Staphylococcus_epidermidis	daycare_f	yes_daycare	-0.0251846	0.0342382	144	45	0.467135	0.801532	-0.0960789
Infant Species	Infant Metadata	pheno_late	Staphylococcus_epidermidis	breastfeed_month_f	yes_breastfeed	-0.0208238	0.0291016	144	45	0.481839	0.722758	-0.141007
Infant Species	Infant Metadata	pheno_late	Granulicatella_unclassified	pheno_late_f	yes_late	0.00118535	0.00155357	144	18	0.455801	0.97176	0.0124408
Infant Species	Infant Metadata	pheno_late	Streptococcus_mitis_oralis_pneumoniae	pheno_late_f	yes_late	-0.0193858	0.0261398	144	97	0.467144	0.97176	-0.0124408
Infant Species	Infant Metadata	pheno_late	Streptococcus_mitis_oralis_pneumoniae	time	time	0.00940367	0.0131064	144	97	0.474607	0.619053	0.208272
Infant Species	Infant Metadata	pheno_late	Streptococcus_tigurinus	breastfeed_month_f	yes_breastfeed	0.000571123	0.000724645	144	9	0.433042	0.692166	0.15979
Infant Species	Infant Metadata	pheno_late	Veillonella_unclassified	time	time	0.00106903	0.0014092	144	33	0.449726	0.619053	0.208272
Infant Species	Infant Metadata	pheno_late	Neisseria_unclassified	human_contam	human_contam	-0.00253021	0.00362836	144	16	0.487074	0.761205	-0.118498
Infant Species	Infant Metadata	pheno_late	Neisseria_unclassified	final_total	final_total	-0.00249719	0.00337489	144	16	0.460936	0.91262	-0.0397098
Infant Species	Infant Metadata	pheno_late	Neisseria_unclassified	time	time	0.00349636	0.00434362	144	16	0.422607	0.619053	0.208272
Infant Species	Infant Metadata	pheno_late	Escherichia_unclassified	human_contam	human_contam	0.000332323	0.000473317	144	13	0.484104	0.761205	0.118498
Infant Species	Infant Metadata	pheno_late	Haemophilus_influenzae	breastfeed_month_f	yes_breastfeed	-0.0248466	0.0308744	144	25	0.424456	0.692166	-0.15979
Infant Species	Infant Metadata	pheno_late	Haemophilus_parainfluenzae	time	time	0.000240268	0.000326393	144	8	0.463232	0.619053	0.208272
Infant Species	Infant Metadata	pheno_late	Malassezia_globosa	daycare_f	yes_daycare	0.00817589	0.0107299	144	14	0.447968	0.801532	0.0960789
Infant Species	Infant Metadata	pheno_late	Malassezia_globosa	breastfeed_month_f	yes_breastfeed	0.00740586	0.00950032	144	14	0.438372	0.692166	0.15979
Infant Species	Infant Metadata	pheno_late	Propionibacteriaceae_unclassified	daycare_f	yes_daycare	-0.0144522	0.0178955	144	67	0.422255	0.801532	-0.0960789
Infant Species	Infant Metadata	pheno_late	Other	daycare_f	yes_daycare	0.0135727	0.0195572	144	83	0.489405	0.801532	0.0960789
Infant Species	Infant Metadata	pheno_late	Corynebacterium_accolens	final_total	final_total	-0.00666425	0.0107335	144	32	0.536027	0.91262	-0.0397098
Infant Species	Infant Metadata	pheno_late	Corynebacterium_accolens	daycare_f	yes_daycare	-0.0231213	0.0340365	144	32	0.498397	0.801532	-0.0960789
Infant Species	Infant Metadata	pheno_late	Corynebacterium_pseudogenitalium	daycare_f	yes_daycare	0.00374154	0.00614879	144	13	0.544199	0.801532	0.0960789
Infant Species	Infant Metadata	pheno_late	Micrococcus_luteus	final_total	final_total	-0.000371353	0.000572226	144	18	0.517731	0.91262	-0.0397098
Infant Species	Infant Metadata	pheno_late	Rothia_unclassified	human_contam	human_contam	-0.000363403	0.000597401	144	17	0.544249	0.761205	-0.118498
Infant Species	Infant Metadata	pheno_late	Streptococcus_parasanguinis	daycare_f	yes_daycare	-0.00127714	0.00218671	144	22	0.560395	0.801532	-0.0960789
Infant Species	Infant Metadata	pheno_late	Streptococcus_peroris	human_contam	human_contam	-0.000726819	0.00113391	144	14	0.522955	0.761205	-0.118498
Infant Species	Infant Metadata	pheno_late	Streptococcus_tigurinus	human_contam	human_contam	-0.00018308	0.000278885	144	9	0.512921	0.761205	-0.118498
Infant Species	Infant Metadata	pheno_late	Haemophilus_parainfluenzae	human_contam	human_contam	0.000163034	0.000272594	144	8	0.551028	0.761205	0.118498
Infant Species	Infant Metadata	pheno_late	Haemophilus_parainfluenzae	daycare_f	yes_daycare	-0.000456671	0.000782718	144	8	0.561073	0.801532	-0.0960789
Infant Species	Infant Metadata	pheno_late	Acinetobacter_unclassified	human_contam	human_contam	0.000555261	0.000945447	144	21	0.558217	0.761205	0.118498
Infant Species	Infant Metadata	pheno_late	Pseudomonas_unclassified	pheno_late_f	yes_late	0.00136166	0.00217713	144	8	0.532992	0.97176	0.0124408
Infant Species	Infant Metadata	pheno_late	Pseudomonas_unclassified	breastfeed_month_f	yes_breastfeed	0.00156093	0.00263441	144	8	0.554733	0.792476	0.101014
Infant Species	Infant Metadata	pheno_late	Staphylococcus_aureus	daycare_f	yes_daycare	-0.0256778	0.0382431	144	46	0.503362	0.801532	-0.0960789
Infant Species	Infant Metadata	pheno_late	Propionibacteriaceae_unclassified	pheno_late_f	yes_late	0.00737791	0.012788	144	67	0.569435	0.97176	0.0124408
Infant Species	Infant Metadata	pheno_late	Corynebacterium_accolens	human_contam	human_contam	-0.00409506	0.0115914	144	32	0.724577	0.87664	-0.0571788
Infant Species	Infant Metadata	pheno_late	Corynebacterium_propinquum	human_contam	human_contam	-0.00472709	0.015187	144	29	0.756199	0.87664	-0.0571788
Infant Species	Infant Metadata	pheno_late	Corynebacterium_pseudodiphtheriticum	final_total	final_total	0.00219037	0.00514122	144	58	0.67092	0.91262	0.0397098
Infant Species	Infant Metadata	pheno_late	Corynebacterium_pseudodiphtheriticum	time	time	-0.00243563	0.00656114	144	58	0.711214	0.838748	-0.0763687
Infant Species	Infant Metadata	pheno_late	Corynebacterium_pseudogenitalium	pheno_late_f	yes_late	-0.00353674	0.00726936	144	13	0.630735	0.97176	-0.0124408
Infant Species	Infant Metadata	pheno_late	Corynebacterium_tuberculostearicum	pheno_late_f	yes_late	0.00210225	0.00518504	144	19	0.685945	0.97176	0.0124408
Infant Species	Infant Metadata	pheno_late	Rothia_unclassified	pheno_late_f	yes_late	-0.000668839	0.00137889	144	17	0.636798	0.97176	-0.0124408
Infant Species	Infant Metadata	pheno_late	Rothia_unclassified	daycare_f	yes_daycare	0.000858823	0.0017026	144	17	0.615324	0.836301	0.0776375
Infant Species	Infant Metadata	pheno_late	Rothia_unclassified	breastfeed_month_f	yes_breastfeed	0.00053472	0.00149927	144	17	0.722817	0.929121	0.0319278
Infant Species	Infant Metadata	pheno_late	Cutibacterium_acnes	pheno_late_f	yes_late	0.0197667	0.0568026	144	108	0.731726	0.97176	0.0124408
Infant Species	Infant Metadata	pheno_late	Propionibacterium_granulosum	pheno_late_f	yes_late	0.00015541	0.000329032	144	18	0.637638	0.97176	0.0124408
Infant Species	Infant Metadata	pheno_late	Prevotella_melaninogenica	pheno_late_f	yes_late	-0.000259668	0.00069628	144	9	0.71524	0.97176	-0.0124408
Infant Species	Infant Metadata	pheno_late	Dolosigranulum_pigrum	pheno_late_f	yes_late	0.0280567	0.0685975	144	96	0.68631	0.97176	0.0124408
Infant Species	Infant Metadata	pheno_late	Dolosigranulum_pigrum	breastfeed_month_f	yes_breastfeed	0.022693	0.0690828	144	96	0.743297	0.929121	0.0319278
Infant Species	Infant Metadata	pheno_late	Granulicatella_unclassified	human_contam	human_contam	0.00023443	0.000741528	144	18	0.752501	0.87664	0.0571788
Infant Species	Infant Metadata	pheno_late	Streptococcus_mitis_oralis_pneumoniae	final_total	final_total	-0.00435688	0.0101811	144	97	0.669544	0.91262	-0.0397098
Infant Species	Infant Metadata	pheno_late	Streptococcus_peroris	pheno_late_f	yes_late	-0.00161069	0.00347167	144	14	0.648756	0.97176	-0.0124408
Infant Species	Infant Metadata	pheno_late	Streptococcus_peroris	time	time	0.000474979	0.00135628	144	14	0.726915	0.838748	0.0763687
Infant Species	Infant Metadata	pheno_late	Streptococcus_tigurinus	pheno_late_f	yes_late	-0.000233121	0.000720483	144	9	0.751804	0.97176	-0.0124408
Infant Species	Infant Metadata	pheno_late	Streptococcus_tigurinus	daycare_f	yes_daycare	-0.000339415	0.000808629	144	9	0.675542	0.844428	-0.0734375
Infant Species	Infant Metadata	pheno_late	Veillonella_unclassified	final_total	final_total	-0.000519849	0.00111063	144	33	0.640671	0.91262	-0.0397098
Infant Species	Infant Metadata	pheno_late	Haemophilus_parainfluenzae	breastfeed_month_f	yes_breastfeed	0.000282451	0.000693938	144	8	0.685552	0.929121	0.0319278
Infant Species	Infant Metadata	pheno_late	Acinetobacter_unclassified	pheno_late_f	yes_late	-0.000625664	0.00177696	144	21	0.725451	0.97176	-0.0124408
Infant Species	Infant Metadata	pheno_late	Acinetobacter_unclassified	time	time	-0.000507174	0.00112212	144	21	0.652184	0.81523	-0.0887201
Infant Species	Infant Metadata	pheno_late	Acinetobacter_unclassified	daycare_f	yes_daycare	-0.00118248	0.00253003	144	21	0.641164	0.836301	-0.0776375
Infant Species	Infant Metadata	pheno_late	Moraxella_catarrhalis	pheno_late_f	yes_late	0.0102093	0.0260021	144	42	0.697997	0.97176	0.0124408
Infant Species	Infant Metadata	pheno_late	Moraxella_catarrhalis	final_total	final_total	0.00430621	0.0114479	144	42	0.70753	0.91262	0.0397098
Infant Species	Infant Metadata	pheno_late	Pseudomonas_unclassified	human_contam	human_contam	-0.000355121	0.00115836	144	8	0.759755	0.87664	-0.0571788
Infant Species	Infant Metadata	pheno_late	Pseudomonas_unclassified	final_total	final_total	-0.000552375	0.00108353	144	8	0.611229	0.91262	-0.0397098
Infant Species	Infant Metadata	pheno_late	Other	pheno_late_f	yes_late	-0.00544636	0.0158389	144	83	0.734434	0.97176	-0.0124408
Infant Species	Infant Metadata	pheno_late	Staphylococcus_aureus	final_total	final_total	0.00641913	0.0133679	144	46	0.632055	0.91262	0.0397098
Infant Species	Infant Metadata	pheno_late	Corynebacterium_propinquum	final_total	final_total	-0.00394573	0.0141214	144	29	0.780457	0.91262	-0.0397098
Infant Species	Infant Metadata	pheno_late	Corynebacterium_pseudogenitalium	time	time	0.000694436	0.00249144	144	13	0.781033	0.842833	0.0742584
Infant Species	Infant Metadata	pheno_late	Propionibacterium_granulosum	daycare_f	yes_daycare	-0.000134695	0.000468474	144	18	0.774261	0.929113	-0.0319314
Infant Species	Infant Metadata	pheno_late	Streptococcus_parasanguinis	pheno_late_f	yes_late	0.000435253	0.00153583	144	22	0.777408	0.97176	0.0124408
Infant Species	Infant Metadata	pheno_late	Haemophilus_influenzae	time	time	-0.00421605	0.0155369	144	25	0.786644	0.842833	-0.0742584
Infant Species	Infant Metadata	pheno_late	Propionibacterium_granulosum	human_contam	human_contam	4.53755e-05	0.000175064	144	18	0.795975	0.884417	0.053343
Infant Species	Infant Metadata	pheno_late	Prevotella_melaninogenica	breastfeed_month_f	yes_breastfeed	-0.000197906	0.000806543	144	9	0.807499	0.961131	-0.0172174
Infant Species	Infant Metadata	pheno_late	Haemophilus_parainfluenzae	final_total	final_total	6.23585e-05	0.000253486	144	8	0.806146	0.91262	0.0397098
Infant Species	Infant Metadata	pheno_late	Prevotella_melaninogenica	final_total	final_total	7.23539e-05	0.000313981	144	9	0.818182	0.91262	0.0397098
Infant Species	Infant Metadata	pheno_late	Haemophilus_influenzae	final_total	final_total	0.00275473	0.0121706	144	25	0.821358	0.91262	0.0397098
Infant Species	Infant Metadata	pheno_late	Staphylococcus_epidermidis	pheno_late_f	yes_late	-0.0048711	0.0240573	144	45	0.843678	0.999918	-3.53997e-05
Infant Species	Infant Metadata	pheno_late	Escherichia_unclassified	final_total	final_total	7.48174e-05	0.000442742	144	13	0.86612	0.913715	0.0391891
Infant Species	Infant Metadata	pheno_late	Moraxella_catarrhalis	breastfeed_month_f	yes_breastfeed	-0.00513661	0.0297498	144	42	0.863488	0.961131	-0.0172174
Infant Species	Infant Metadata	pheno_late	Pseudomonas_unclassified	time	time	0.000227339	0.00137483	144	8	0.868968	0.898932	0.0462729
Infant Species	Infant Metadata	pheno_late	Granulicatella_unclassified	breastfeed_month_f	yes_breastfeed	0.000282249	0.00178761	144	18	0.875205	0.961131	0.0172174
Infant Species	Infant Metadata	pheno_late	Granulicatella_unclassified	final_total	final_total	8.39746e-05	0.000691443	144	18	0.90356	0.913715	0.0391891
Infant Species	Infant Metadata	pheno_late	Veillonella_unclassified	daycare_f	yes_daycare	-0.000381291	0.0031773	144	33	0.9047	0.995957	-0.00175953
Infant Species	Infant Metadata	pheno_late	Escherichia_unclassified	breastfeed_month_f	yes_breastfeed	-0.000139597	0.00107644	144	13	0.897056	0.961131	-0.0172174
Infant Species	Infant Metadata	pheno_late	Haemophilus_parainfluenzae	pheno_late_f	yes_late	7.80821e-05	0.000656011	144	8	0.907605	0.999918	3.53997e-05
Infant Species	Infant Metadata	pheno_late	Propionibacterium_granulosum	final_total	final_total	1.77847e-05	0.000163756	144	18	0.913715	0.913715	0.0391891
Infant Species	Infant Metadata	pheno_late	Corynebacterium_accolens	pheno_late_f	yes_late	-0.000182478	0.0357181	144	32	0.995958	0.999918	-3.53997e-05
Infant Species	Infant Metadata	pheno_late	Corynebacterium_propinquum	daycare_f	yes_daycare	0.00271383	0.0436397	144	29	0.950536	0.995957	0.00175953
Infant Species	Infant Metadata	pheno_late	Corynebacterium_pseudodiphtheriticum	pheno_late_f	yes_late	1.14333e-06	0.0110753	144	58	0.999918	0.999918	3.53997e-05
Infant Species	Infant Metadata	pheno_late	Corynebacterium_tuberculostearicum	daycare_f	yes_daycare	-3.74965e-05	0.00738243	144	19	0.995957	0.995957	-0.00175953
Infant Species	Infant Metadata	pheno_late	Micrococcus_luteus	human_contam	human_contam	1.72905e-05	0.000612336	144	18	0.977525	0.979858	0.00883697
Infant Species	Infant Metadata	pheno_late	Micrococcus_luteus	time	time	5.6553e-05	0.000727992	144	18	0.938227	0.938227	0.027692
Infant Species	Infant Metadata	pheno_late	Prevotella_melaninogenica	human_contam	human_contam	1.67964e-05	0.00033662	144	9	0.960297	0.979858	0.00883697
Infant Species	Infant Metadata	pheno_late	Streptococcus_mitis_oralis_pneumoniae	breastfeed_month_f	yes_breastfeed	-0.000330075	0.0277973	144	97	0.990558	0.990558	-0.00412017
Infant Species	Infant Metadata	pheno_late	Streptococcus_peroris	daycare_f	yes_daycare	-7.2422e-05	0.00332875	144	14	0.982683	0.995957	-0.00175953
Infant Species	Infant Metadata	pheno_late	Streptococcus_peroris	breastfeed_month_f	yes_breastfeed	0.000156148	0.00304686	144	14	0.959223	0.990558	0.00412017
Infant Species	Infant Metadata	pheno_late	Streptococcus_salivarius	daycare_f	yes_daycare	-8.45903e-05	0.0016632	144	18	0.95953	0.995957	-0.00175953
Infant Species	Infant Metadata	pheno_late	Veillonella_unclassified	pheno_late_f	yes_late	-0.000111089	0.00223157	144	33	0.960388	0.999918	-3.53997e-05
Infant Species	Infant Metadata	pheno_late	Veillonella_unclassified	human_contam	human_contam	3.00456e-05	0.00118733	144	33	0.979858	0.979858	0.00883697
Infant Species	Infant Metadata	pheno_late	Escherichia_unclassified	pheno_late_f	yes_late	1.57509e-05	0.000889595	144	13	0.985906	0.999918	3.53997e-05
Infant Species	Infant Metadata	pheno_ever	Corynebacterium_pseudogenitalium	human_contam	human_contam	-0.0122821	0.00208255	144	13	4.84603e-08	1.45381e-06	-5.83749
Infant Species	Infant Metadata	pheno_ever	Other	final_total	final_total	0.0378656	0.00635062	144	83	3.12364e-08	9.37091e-07	6.02822
Infant Species	Infant Metadata	pheno_ever	Moraxella_catarrhalis	daycare_f	yes_daycare	0.160489	0.0340396	144	42	1.02569e-05	0.000307706	3.51186
Infant Species	Infant Metadata	pheno_ever	Streptococcus_salivarius	breastfeed_month_f	yes_breastfeed	-0.0045358	0.00144401	144	18	0.0021671	0.0650129	-1.187
Infant Species	Infant Metadata	pheno_ever	Other	human_contam	human_contam	-0.021379	0.00690097	144	83	0.00247893	0.037184	-1.42964
Infant Species	Infant Metadata	pheno_ever	Propionibacteriaceae_unclassified	human_contam	human_contam	-0.0196923	0.00667329	144	67	0.00388526	0.0388526	-1.41058
Infant Species	Infant Metadata	pheno_ever	Corynebacterium_pseudogenitalium	final_total	final_total	-0.00532604	0.00191567	144	13	0.00648018	0.0648018	-1.18841
Infant Species	Infant Metadata	pheno_ever	Streptococcus_parasanguinis	breastfeed_month_f	yes_breastfeed	-0.00526599	0.00188687	144	22	0.00620771	0.0931157	-1.03098
Infant Species	Infant Metadata	pheno_ever	Streptococcus_peroris	final_total	final_total	-0.00301096	0.00104592	144	14	0.00486826	0.0648018	-1.18841
Infant Species	Infant Metadata	pheno_ever	Haemophilus_influenzae	daycare_f	yes_daycare	0.101842	0.0360263	144	25	0.00607057	0.0910585	1.04068
Infant Species	Infant Metadata	pheno_ever	Streptococcus_salivarius	time	time	-0.00193989	0.000742285	144	18	0.0102306	0.306917	-0.512979
Infant Species	Infant Metadata	pheno_ever	Streptococcus_salivarius	human_contam	human_contam	-0.00155814	0.000631164	144	18	0.0151143	0.103847	-0.983605
Infant Species	Infant Metadata	pheno_ever	Streptococcus_salivarius	final_total	final_total	-0.00142482	0.000581963	144	18	0.0159479	0.119609	-0.922235
Infant Species	Infant Metadata	pheno_ever	Corynebacterium_tuberculostearicum	human_contam	human_contam	-0.00665811	0.00278473	144	19	0.0185197	0.103847	-0.983605
Infant Species	Infant Metadata	pheno_ever	Dolosigranulum_pigrum	human_contam	human_contam	0.062785	0.0267554	144	96	0.0207694	0.103847	0.983605
Infant Species	Infant Metadata	pheno_ever	Acinetobacter_unclassified	final_total	final_total	0.00195454	0.000877667	144	21	0.028005	0.16803	0.774614
Infant Species	Infant Metadata	pheno_ever	Propionibacteriaceae_unclassified	final_total	final_total	-0.0131309	0.00614862	144	67	0.0349586	0.174793	-0.757476
Infant Species	Infant Metadata	pheno_ever	Other	time	time	-0.0174243	0.00818647	144	83	0.0355566	0.386586	-0.412754
Infant Species	Infant Metadata	pheno_ever	Other	breastfeed_month_f	yes_breastfeed	-0.0367086	0.0173079	144	83	0.0372631	0.372631	-0.428721
Infant Species	Infant Metadata	pheno_ever	Prevotella_melaninogenica	pheno_ever_f	yes_ever	-0.00149069	0.000735465	144	9	0.0451162	0.741579	-0.129842
Infant Species	Infant Metadata	pheno_ever	Propionibacteriaceae_unclassified	time	time	0.0160865	0.00786168	144	67	0.0432261	0.386586	0.412754
Infant Species	Infant Metadata	pheno_ever	Corynebacterium_pseudodiphtheriticum	human_contam	human_contam	0.0107354	0.00555521	144	58	0.0559056	0.239595	0.620522
Infant Species	Infant Metadata	pheno_ever	Corynebacterium_pseudodiphtheriticum	daycare_f	yes_daycare	-0.0298164	0.01521	144	58	0.053891	0.53891	-0.268484
Infant Species	Infant Metadata	pheno_ever	Corynebacterium_tuberculostearicum	final_total	final_total	-0.00503492	0.00256765	144	19	0.0524416	0.22475	-0.648301
Infant Species	Infant Metadata	pheno_ever	Corynebacterium_tuberculostearicum	time	time	-0.00644699	0.00327501	144	19	0.0515448	0.386586	-0.412754
Infant Species	Infant Metadata	pheno_ever	Veillonella_unclassified	breastfeed_month_f	yes_breastfeed	-0.00541847	0.00273182	144	33	0.04983	0.373725	-0.427448
Infant Species	Infant Metadata	pheno_ever	Streptococcus_tigurinus	final_total	final_total	-0.000487347	0.00025752	144	9	0.061133	0.229249	-0.639693
Infant Species	Infant Metadata	pheno_ever	Cutibacterium_acnes	time	time	0.0411421	0.0222042	144	108	0.0667913	0.400748	0.397129
Infant Species	Infant Metadata	pheno_ever	Propionibacterium_granulosum	pheno_ever_f	yes_ever	-0.000703825	0.000385519	144	18	0.07064	0.741579	-0.129842
Infant Species	Infant Metadata	pheno_ever	Acinetobacter_unclassified	breastfeed_month_f	yes_breastfeed	-0.00383012	0.00217774	144	21	0.0814316	0.376779	-0.423913
Infant Species	Infant Metadata	pheno_ever	Corynebacterium_tuberculostearicum	breastfeed_month_f	yes_breastfeed	-0.0105544	0.00637107	144	19	0.100474	0.376779	-0.423913
Infant Species	Infant Metadata	pheno_ever	Cutibacterium_acnes	breastfeed_month_f	yes_breastfeed	0.0833596	0.0501224	144	108	0.099184	0.376779	0.423913
Infant Species	Infant Metadata	pheno_ever	Granulicatella_unclassified	time	time	0.00150419	0.000884053	144	18	0.0918052	0.459026	0.338163
Infant Species	Infant Metadata	pheno_ever	Streptococcus_parasanguinis	final_total	final_total	-0.00130949	0.000760441	144	22	0.0879022	0.293007	-0.533121
Infant Species	Infant Metadata	pheno_ever	Neisseria_unclassified	breastfeed_month_f	yes_breastfeed	-0.0160284	0.00929969	144	16	0.088892	0.376779	-0.423913
Infant Species	Infant Metadata	pheno_ever	Escherichia_unclassified	daycare_f	yes_daycare	-0.00209691	0.00126276	144	13	0.0996719	0.680784	-0.166991
Infant Species	Infant Metadata	pheno_ever	Staphylococcus_aureus	human_contam	human_contam	0.0241912	0.0145364	144	46	0.0989484	0.337831	0.4713
Infant Species	Infant Metadata	pheno_ever	Corynebacterium_accolens	time	time	-0.0210645	0.0138255	144	32	0.13062	0.465069	-0.332483
Infant Species	Infant Metadata	pheno_ever	Corynebacterium_pseudogenitalium	pheno_ever_f	yes_ever	-0.0109348	0.00730239	144	13	0.144705	0.741579	-0.129842
Infant Species	Infant Metadata	pheno_ever	Corynebacterium_pseudogenitalium	breastfeed_month_f	yes_breastfeed	0.00813823	0.00565771	144	13	0.153187	0.510622	0.291901
Infant Species	Infant Metadata	pheno_ever	Cutibacterium_acnes	human_contam	human_contam	-0.0291281	0.01867	144	108	0.121799	0.337831	-0.4713
Infant Species	Infant Metadata	pheno_ever	Cutibacterium_acnes	final_total	final_total	-0.0255959	0.0171835	144	108	0.139418	0.38023	-0.419954
Infant Species	Infant Metadata	pheno_ever	Cutibacterium_acnes	daycare_f	yes_daycare	-0.0876592	0.054926	144	108	0.113464	0.680784	-0.166991
Infant Species	Infant Metadata	pheno_ever	Staphylococcus_epidermidis	human_contam	human_contam	-0.0191378	0.0128993	144	45	0.140793	0.337831	-0.4713
Infant Species	Infant Metadata	pheno_ever	Staphylococcus_epidermidis	time	time	-0.0233335	0.0151703	144	45	0.126923	0.465069	-0.332483
Infant Species	Infant Metadata	pheno_ever	Dolosigranulum_pigrum	final_total	final_total	0.0368642	0.0246267	144	96	0.137331	0.38023	0.419954
Infant Species	Infant Metadata	pheno_ever	Streptococcus_parasanguinis	human_contam	human_contam	-0.00117341	0.000824731	144	22	0.157654	0.337831	-0.4713
Infant Species	Infant Metadata	pheno_ever	Escherichia_unclassified	pheno_ever_f	yes_ever	-0.00153027	0.00104684	144	13	0.146674	0.741579	-0.129842
Infant Species	Infant Metadata	pheno_ever	Haemophilus_influenzae	human_contam	human_contam	0.0188147	0.0131474	144	25	0.155288	0.337831	0.4713
Infant Species	Infant Metadata	pheno_ever	Haemophilus_parainfluenzae	pheno_ever_f	yes_ever	-0.00119993	0.000626492	144	8	0.117697	0.741579	-0.129842
Infant Species	Infant Metadata	pheno_ever	Moraxella_catarrhalis	human_contam	human_contam	0.0179198	0.0122853	144	42	0.147546	0.337831	0.4713
Infant Species	Infant Metadata	pheno_ever	Malassezia_globosa	human_contam	human_contam	-0.00560761	0.00381218	144	14	0.144187	0.337831	-0.4713
Infant Species	Infant Metadata	pheno_ever	Malassezia_globosa	time	time	-0.00648811	0.00452386	144	14	0.15438	0.465069	-0.332483
Infant Species	Infant Metadata	pheno_ever	Micrococcus_luteus	daycare_f	yes_daycare	-0.00231041	0.00168261	144	18	0.174014	0.73624	-0.132981
Infant Species	Infant Metadata	pheno_ever	Haemophilus_influenzae	pheno_ever_f	yes_ever	-0.0417464	0.0301984	144	25	0.173423	0.741579	-0.129842
Infant Species	Infant Metadata	pheno_ever	Streptococcus_mitis_oralis_pneumoniae	human_contam	human_contam	0.0149298	0.0110372	144	97	0.178967	0.357935	0.446196
Infant Species	Infant Metadata	pheno_ever	Propionibacterium_granulosum	time	time	0.000273089	0.000204895	144	18	0.185369	0.465069	0.332483
Infant Species	Infant Metadata	pheno_ever	Moraxella_catarrhalis	pheno_ever_f	yes_ever	0.0385869	0.0288021	144	42	0.187091	0.741579	0.129842
Infant Species	Infant Metadata	pheno_ever	Dolosigranulum_pigrum	time	time	0.0418909	0.0318076	144	96	0.190612	0.465069	0.332483
Infant Species	Infant Metadata	pheno_ever	Dolosigranulum_pigrum	daycare_f	yes_daycare	-0.100593	0.0775864	144	96	0.197597	0.73624	-0.132981
Infant Species	Infant Metadata	pheno_ever	Staphylococcus_aureus	pheno_ever_f	yes_ever	0.0416834	0.0321661	144	46	0.197754	0.741579	0.129842
Infant Species	Infant Metadata	pheno_ever	Prevotella_melaninogenica	time	time	0.000483197	0.000390884	144	9	0.219055	0.465069	0.332483
Infant Species	Infant Metadata	pheno_ever	Staphylococcus_epidermidis	final_total	final_total	-0.0147782	0.0118938	144	45	0.216713	0.541782	-0.266176
Infant Species	Infant Metadata	pheno_ever	Staphylococcus_aureus	time	time	-0.0210764	0.0170956	144	46	0.220283	0.465069	-0.332483
Infant Species	Infant Metadata	pheno_ever	Streptococcus_parasanguinis	time	time	-0.00118175	0.000969931	144	22	0.225709	0.465069	-0.332483
Infant Species	Infant Metadata	pheno_ever	Streptococcus_tigurinus	time	time	0.000399327	0.000332604	144	9	0.232534	0.465069	0.332483
Infant Species	Infant Metadata	pheno_ever	Granulicatella_unclassified	daycare_f	yes_daycare	0.00244726	0.00206138	144	18	0.2398	0.73624	0.132981
Infant Species	Infant Metadata	pheno_ever	Rothia_unclassified	time	time	0.00080737	0.000713112	144	17	0.260072	0.483621	0.315495
Infant Species	Infant Metadata	pheno_ever	Malassezia_globosa	final_total	final_total	-0.00395415	0.0035082	144	14	0.262174	0.605016	-0.218233
Infant Species	Infant Metadata	pheno_ever	Streptococcus_mitis_oralis_pneumoniae	daycare_f	yes_daycare	0.0347422	0.0316788	144	97	0.275442	0.73624	0.132981
Infant Species	Infant Metadata	pheno_ever	Moraxella_catarrhalis	time	time	-0.0159615	0.0145184	144	42	0.274052	0.483621	-0.315495
Infant Species	Infant Metadata	pheno_ever	Propionibacteriaceae_unclassified	breastfeed_month_f	yes_breastfeed	0.0172426	0.0155336	144	67	0.272092	0.657346	0.182206
Infant Species	Infant Metadata	pheno_ever	Prevotella_melaninogenica	daycare_f	yes_daycare	0.000939807	0.000887159	144	9	0.291785	0.73624	0.132981
Infant Species	Infant Metadata	pheno_ever	Neisseria_unclassified	daycare_f	yes_daycare	-0.0110866	0.0105184	144	16	0.294496	0.73624	-0.132981
Infant Species	Infant Metadata	pheno_ever	Pseudomonas_unclassified	daycare_f	yes_daycare	0.00330716	0.00312556	144	8	0.292347	0.73624	0.132981
Infant Species	Infant Metadata	pheno_ever	Corynebacterium_propinquum	breastfeed_month_f	yes_breastfeed	0.0401845	0.0389923	144	29	0.305537	0.657346	0.182206
Infant Species	Infant Metadata	pheno_ever	Corynebacterium_pseudodiphtheriticum	breastfeed_month_f	yes_breastfeed	-0.0136665	0.0131333	144	58	0.302496	0.657346	-0.182206
Infant Species	Infant Metadata	pheno_ever	Corynebacterium_accolens	breastfeed_month_f	yes_breastfeed	-0.0306007	0.0311866	144	32	0.328673	0.657346	-0.182206
Infant Species	Infant Metadata	pheno_ever	Micrococcus_luteus	breastfeed_month_f	yes_breastfeed	-0.00143093	0.00144823	144	18	0.327162	0.657346	-0.182206
Infant Species	Infant Metadata	pheno_ever	Streptococcus_tigurinus	breastfeed_month_f	yes_breastfeed	0.000727963	0.00072417	144	9	0.317836	0.657346	0.182206
Infant Species	Infant Metadata	pheno_ever	Escherichia_unclassified	time	time	0.000550836	0.000556375	144	13	0.324345	0.540574	0.267145
Infant Species	Infant Metadata	pheno_ever	Corynebacterium_propinquum	pheno_ever_f	yes_ever	-0.0347885	0.0402314	144	29	0.392504	0.83872	-0.0763832
Infant Species	Infant Metadata	pheno_ever	Corynebacterium_propinquum	time	time	-0.0161913	0.0181369	144	29	0.373972	0.590483	-0.228793
Infant Species	Infant Metadata	pheno_ever	Rothia_unclassified	final_total	final_total	-0.000489829	0.000553743	144	17	0.378332	0.810711	-0.091134
Infant Species	Infant Metadata	pheno_ever	Propionibacterium_granulosum	breastfeed_month_f	yes_breastfeed	0.000353189	0.000398595	144	18	0.377522	0.666656	0.176098
Infant Species	Infant Metadata	pheno_ever	Streptococcus_peroris	pheno_ever_f	yes_ever	0.00343829	0.00357934	144	14	0.347893	0.83872	0.0763832
Infant Species	Infant Metadata	pheno_ever	Streptococcus_tigurinus	pheno_ever_f	yes_ever	0.000672491	0.000766132	144	9	0.391379	0.83872	0.0763832
Infant Species	Infant Metadata	pheno_ever	Veillonella_unclassified	pheno_ever_f	yes_ever	-0.00233765	0.0026422	144	33	0.378246	0.83872	-0.0763832
Infant Species	Infant Metadata	pheno_ever	Escherichia_unclassified	human_contam	human_contam	0.000440734	0.000473084	144	13	0.353593	0.656481	0.182778
Infant Species	Infant Metadata	pheno_ever	Haemophilus_influenzae	breastfeed_month_f	yes_breastfeed	-0.0276561	0.0311161	144	25	0.377772	0.666656	-0.176098
Infant Species	Infant Metadata	pheno_ever	Haemophilus_parainfluenzae	human_contam	human_contam	0.000242376	0.000270324	144	8	0.372006	0.656481	0.182778
Infant Species	Infant Metadata	pheno_ever	Malassezia_globosa	pheno_ever_f	yes_ever	0.00852763	0.00971791	144	14	0.390523	0.83872	0.0763832
Infant Species	Infant Metadata	pheno_ever	Propionibacteriaceae_unclassified	daycare_f	yes_daycare	-0.0154838	0.0180576	144	67	0.394357	0.823848	-0.0841528
Infant Species	Infant Metadata	pheno_ever	Neisseria_unclassified	final_total	final_total	-0.00278358	0.00337607	144	16	0.41146	0.82292	-0.0846426
Infant Species	Infant Metadata	pheno_ever	Acinetobacter_unclassified	pheno_ever_f	yes_ever	-0.00170985	0.0021063	144	21	0.41869	0.83872	-0.0763832
Infant Species	Infant Metadata	pheno_ever	Malassezia_globosa	daycare_f	yes_daycare	0.00878304	0.0108906	144	14	0.422183	0.823848	0.0841528
Infant Species	Infant Metadata	pheno_ever	Corynebacterium_accolens	daycare_f	yes_daycare	-0.0250702	0.0341922	144	32	0.465022	0.823848	-0.0841528
Infant Species	Infant Metadata	pheno_ever	Streptococcus_mitis_oralis_pneumoniae	time	time	0.0098942	0.0131057	144	97	0.451904	0.677856	0.168863
Infant Species	Infant Metadata	pheno_ever	Streptococcus_tigurinus	human_contam	human_contam	-0.000206044	0.000279781	144	9	0.463073	0.705506	-0.151499
Infant Species	Infant Metadata	pheno_ever	Acinetobacter_unclassified	human_contam	human_contam	0.000704516	0.000951868	144	21	0.460806	0.705506	0.151499
Infant Species	Infant Metadata	pheno_ever	Haemophilus_parainfluenzae	daycare_f	yes_daycare	-0.000551247	0.000744515	144	8	0.471981	0.823848	-0.0841528
Infant Species	Infant Metadata	pheno_ever	Streptococcus_peroris	human_contam	human_contam	-0.000807347	0.00113632	144	14	0.479021	0.705506	-0.151499
Infant Species	Infant Metadata	pheno_ever	Streptococcus_salivarius	pheno_ever_f	yes_ever	0.000981152	0.00139664	144	18	0.48386	0.83872	0.0763832
Infant Species	Infant Metadata	pheno_ever	Neisseria_unclassified	human_contam	human_contam	-0.00251846	0.00366849	144	16	0.493854	0.705506	-0.151499
Infant Species	Infant Metadata	pheno_ever	Other	pheno_ever_f	yes_ever	-0.0119958	0.0174244	144	83	0.495836	0.83872	-0.0763832
Infant Species	Infant Metadata	pheno_ever	Staphylococcus_epidermidis	daycare_f	yes_daycare	-0.0231423	0.0344309	144	45	0.502918	0.823848	-0.0841528
Infant Species	Infant Metadata	pheno_ever	Veillonella_unclassified	time	time	0.000932672	0.00140427	144	33	0.507986	0.696911	0.156823
Infant Species	Infant Metadata	pheno_ever	Neisseria_unclassified	time	time	0.0028717	0.00435542	144	16	0.511068	0.696911	0.156823
Infant Species	Infant Metadata	pheno_ever	Corynebacterium_accolens	pheno_ever_f	yes_ever	-0.0207326	0.0371493	144	32	0.580243	0.83872	-0.0763832
Infant Species	Infant Metadata	pheno_ever	Corynebacterium_accolens	final_total	final_total	-0.00648751	0.0106992	144	32	0.545587	0.895018	-0.048168
Infant Species	Infant Metadata	pheno_ever	Corynebacterium_pseudogenitalium	daycare_f	yes_daycare	0.0030583	0.00614194	144	13	0.619589	0.823848	0.0841528
Infant Species	Infant Metadata	pheno_ever	Micrococcus_luteus	pheno_ever_f	yes_ever	0.00069834	0.00140185	144	18	0.620422	0.83872	0.0763832
Infant Species	Infant Metadata	pheno_ever	Micrococcus_luteus	final_total	final_total	-0.000328479	0.000571808	144	18	0.566845	0.895018	-0.048168
Infant Species	Infant Metadata	pheno_ever	Rothia_unclassified	pheno_ever_f	yes_ever	-0.00082229	0.00148363	144	17	0.587082	0.83872	-0.0763832
Infant Species	Infant Metadata	pheno_ever	Rothia_unclassified	human_contam	human_contam	-0.000302954	0.000601728	144	17	0.615648	0.803019	-0.0952743
Infant Species	Infant Metadata	pheno_ever	Rothia_unclassified	daycare_f	yes_daycare	0.000797804	0.00170204	144	17	0.640802	0.823848	0.0841528
Infant Species	Infant Metadata	pheno_ever	Cutibacterium_acnes	pheno_ever_f	yes_ever	0.0330489	0.0599148	144	108	0.586192	0.83872	0.0763832
Infant Species	Infant Metadata	pheno_ever	Propionibacterium_granulosum	human_contam	human_contam	8.87598e-05	0.000174222	144	18	0.611457	0.803019	0.0952743
Infant Species	Infant Metadata	pheno_ever	Propionibacterium_granulosum	daycare_f	yes_daycare	-0.000244468	0.000465034	144	18	0.600166	0.823848	-0.0841528
Infant Species	Infant Metadata	pheno_ever	Prevotella_melaninogenica	final_total	final_total	0.000143433	0.000306459	144	9	0.640695	0.900331	0.0455979
Infant Species	Infant Metadata	pheno_ever	Prevotella_melaninogenica	breastfeed_month_f	yes_breastfeed	-0.000358132	0.000760411	144	9	0.638602	0.870821	-0.0600711
Infant Species	Infant Metadata	pheno_ever	Staphylococcus_epidermidis	breastfeed_month_f	yes_breastfeed	-0.0167161	0.0295118	144	45	0.572273	0.870821	-0.0600711
Infant Species	Infant Metadata	pheno_ever	Dolosigranulum_pigrum	pheno_ever_f	yes_ever	0.034079	0.0733683	144	96	0.645384	0.83872	0.0763832
Infant Species	Infant Metadata	pheno_ever	Streptococcus_mitis_oralis_pneumoniae	pheno_ever_f	yes_ever	-0.0136361	0.0286761	144	97	0.63782	0.83872	-0.0763832
Infant Species	Infant Metadata	pheno_ever	Streptococcus_parasanguinis	daycare_f	yes_daycare	-0.00122565	0.00220137	144	22	0.57883	0.823848	-0.0841528
Infant Species	Infant Metadata	pheno_ever	Streptococcus_peroris	time	time	0.000643396	0.0013516	144	14	0.635082	0.788096	0.103421
Infant Species	Infant Metadata	pheno_ever	Escherichia_unclassified	breastfeed_month_f	yes_breastfeed	-0.00052576	0.00108235	144	13	0.628114	0.870821	-0.0600711
Infant Species	Infant Metadata	pheno_ever	Haemophilus_influenzae	final_total	final_total	0.00606744	0.0121073	144	25	0.617285	0.900331	0.0455979
Infant Species	Infant Metadata	pheno_ever	Acinetobacter_unclassified	time	time	-0.000567118	0.00111945	144	21	0.613457	0.788096	-0.103421
Infant Species	Infant Metadata	pheno_ever	Acinetobacter_unclassified	daycare_f	yes_daycare	-0.0013993	0.00254073	144	21	0.582936	0.823848	-0.0841528
Infant Species	Infant Metadata	pheno_ever	Pseudomonas_unclassified	final_total	final_total	-0.000654087	0.00107969	144	8	0.5459	0.895018	-0.048168
Infant Species	Infant Metadata	pheno_ever	Pseudomonas_unclassified	breastfeed_month_f	yes_breastfeed	0.00140651	0.00267901	144	8	0.600643	0.870821	0.0600711
Infant Species	Infant Metadata	pheno_ever	Malassezia_globosa	breastfeed_month_f	yes_breastfeed	0.00602121	0.0096031	144	14	0.533049	0.870821	0.0600711
Infant Species	Infant Metadata	pheno_ever	Other	daycare_f	yes_daycare	0.0121469	0.0196633	144	83	0.538237	0.823848	0.0841528
Infant Species	Infant Metadata	pheno_ever	Staphylococcus_aureus	final_total	final_total	0.00822727	0.0134032	144	46	0.540608	0.895018	0.048168
Infant Species	Infant Metadata	pheno_ever	Corynebacterium_pseudodiphtheriticum	final_total	final_total	0.0022161	0.00511586	144	58	0.66574	0.900331	0.0455979
Infant Species	Infant Metadata	pheno_ever	Staphylococcus_epidermidis	pheno_ever_f	yes_ever	0.012403	0.0285436	144	45	0.664764	0.83872	0.0763832
Infant Species	Infant Metadata	pheno_ever	Haemophilus_parainfluenzae	time	time	0.000142369	0.000319203	144	8	0.656747	0.788096	0.103421
Infant Species	Infant Metadata	pheno_ever	Staphylococcus_aureus	daycare_f	yes_daycare	-0.0171653	0.0388006	144	46	0.659079	0.823848	-0.0841528
Infant Species	Infant Metadata	pheno_ever	Corynebacterium_accolens	human_contam	human_contam	-0.00356466	0.0116245	144	32	0.759715	0.844128	-0.0735918
Infant Species	Infant Metadata	pheno_ever	Corynebacterium_pseudodiphtheriticum	time	time	-0.00249016	0.00655453	144	58	0.704766	0.813192	-0.0898069
Infant Species	Infant Metadata	pheno_ever	Corynebacterium_tuberculostearicum	pheno_ever_f	yes_ever	0.00221443	0.00616206	144	19	0.720018	0.83872	0.0763832
Infant Species	Infant Metadata	pheno_ever	Rothia_unclassified	breastfeed_month_f	yes_breastfeed	0.000546697	0.00149136	144	17	0.7158	0.882701	0.0541863
Infant Species	Infant Metadata	pheno_ever	Prevotella_melaninogenica	human_contam	human_contam	0.000130899	0.000332368	144	9	0.694471	0.840781	0.075317
Infant Species	Infant Metadata	pheno_ever	Dolosigranulum_pigrum	breastfeed_month_f	yes_breastfeed	0.0234678	0.0692833	144	96	0.735584	0.882701	0.0541863
Infant Species	Infant Metadata	pheno_ever	Granulicatella_unclassified	pheno_ever_f	yes_ever	-0.000617432	0.00173412	144	18	0.724177	0.83872	-0.0763832
Infant Species	Infant Metadata	pheno_ever	Granulicatella_unclassified	human_contam	human_contam	0.000246021	0.000748715	144	18	0.743099	0.844128	0.0735918
Infant Species	Infant Metadata	pheno_ever	Streptococcus_mitis_oralis_pneumoniae	final_total	final_total	-0.00335144	0.0101576	144	97	0.742076	0.900331	-0.0455979
Infant Species	Infant Metadata	pheno_ever	Streptococcus_peroris	breastfeed_month_f	yes_breastfeed	0.000900892	0.00304113	144	14	0.767626	0.885722	0.0527027
Infant Species	Infant Metadata	pheno_ever	Streptococcus_tigurinus	daycare_f	yes_daycare	-0.000259207	0.000811141	144	9	0.749946	0.899935	-0.0457887
Infant Species	Infant Metadata	pheno_ever	Veillonella_unclassified	final_total	final_total	-0.000439317	0.00110097	144	33	0.690654	0.900331	-0.0455979
Infant Species	Infant Metadata	pheno_ever	Neisseria_unclassified	pheno_ever_f	yes_ever	-0.00283438	0.0094893	144	16	0.767345	0.83872	-0.0763832
Infant Species	Infant Metadata	pheno_ever	Haemophilus_parainfluenzae	final_total	final_total	7.76407e-05	0.000248894	144	8	0.755693	0.900331	0.0455979
Infant Species	Infant Metadata	pheno_ever	Pseudomonas_unclassified	human_contam	human_contam	-0.000451357	0.00117097	144	8	0.700651	0.840781	-0.075317
Infant Species	Infant Metadata	pheno_ever	Propionibacteriaceae_unclassified	pheno_ever_f	yes_ever	-0.00467301	0.0150321	144	67	0.757265	0.83872	-0.0763832
Infant Species	Infant Metadata	pheno_ever	Staphylococcus_aureus	breastfeed_month_f	yes_breastfeed	-0.0113709	0.0332572	144	46	0.733078	0.882701	-0.0541863
Infant Species	Infant Metadata	pheno_ever	Streptococcus_parasanguinis	pheno_ever_f	yes_ever	0.000504323	0.00182497	144	22	0.782805	0.83872	0.0763832
Infant Species	Infant Metadata	pheno_ever	Escherichia_unclassified	final_total	final_total	0.000121979	0.000436206	144	13	0.780287	0.900331	0.0455979
Infant Species	Infant Metadata	pheno_ever	Haemophilus_influenzae	time	time	-0.00427229	0.0155142	144	25	0.783558	0.846396	-0.0724264
Infant Species	Infant Metadata	pheno_ever	Micrococcus_luteus	time	time	0.000195289	0.000731359	144	18	0.78997	0.846396	0.0724264
Infant Species	Infant Metadata	pheno_ever	Haemophilus_parainfluenzae	breastfeed_month_f	yes_breastfeed	-0.000164805	0.000644237	144	8	0.804781	0.894201	-0.048565
Infant Species	Infant Metadata	pheno_ever	Veillonella_unclassified	daycare_f	yes_daycare	-0.000714711	0.00318717	144	33	0.822985	0.949598	-0.0224601
Infant Species	Infant Metadata	pheno_ever	Moraxella_catarrhalis	final_total	final_total	0.00259266	0.0113093	144	42	0.819105	0.905347	0.043185
Infant Species	Infant Metadata	pheno_ever	Pseudomonas_unclassified	pheno_ever_f	yes_ever	0.000514846	0.00259112	144	8	0.842871	0.871935	0.0595158
Infant Species	Infant Metadata	pheno_ever	Corynebacterium_pseudogenitalium	time	time	0.000454934	0.0024741	144	13	0.85448	0.883945	0.0535747
Infant Species	Infant Metadata	pheno_ever	Propionibacterium_granulosum	final_total	final_total	3.01712e-05	0.000160641	144	18	0.851369	0.905347	0.043185
Infant Species	Infant Metadata	pheno_ever	Corynebacterium_propinquum	human_contam	human_contam	-0.00268967	0.0152686	144	29	0.860499	0.896133	-0.0476275
Infant Species	Infant Metadata	pheno_ever	Veillonella_unclassified	human_contam	human_contam	0.000201563	0.00119405	144	33	0.866262	0.896133	0.0476275
Infant Species	Infant Metadata	pheno_ever	Corynebacterium_propinquum	final_total	final_total	-0.00221276	0.0140522	144	29	0.875169	0.905347	-0.043185
Infant Species	Infant Metadata	pheno_ever	Corynebacterium_pseudodiphtheriticum	pheno_ever_f	yes_ever	-0.0015945	0.0127426	144	58	0.90097	0.90097	-0.0452895
Infant Species	Infant Metadata	pheno_ever	Pseudomonas_unclassified	time	time	0.00015963	0.00137713	144	8	0.907933	0.907933	0.0419462
Infant Species	Infant Metadata	pheno_ever	Streptococcus_peroris	daycare_f	yes_daycare	0.000278716	0.00333997	144	14	0.933651	0.989882	0.00441665
Infant Species	Infant Metadata	pheno_ever	Corynebacterium_propinquum	daycare_f	yes_daycare	-0.0015796	0.0439582	144	29	0.971404	0.989882	-0.00441665
Infant Species	Infant Metadata	pheno_ever	Corynebacterium_tuberculostearicum	daycare_f	yes_daycare	0.000179102	0.00743302	144	19	0.98082	0.989882	0.00441665
Infant Species	Infant Metadata	pheno_ever	Micrococcus_luteus	human_contam	human_contam	1.76173e-05	0.000620655	144	18	0.977407	0.977407	0.0099244
Infant Species	Infant Metadata	pheno_ever	Granulicatella_unclassified	final_total	final_total	4.17382e-05	0.000689366	144	18	0.951832	0.951832	0.0214396
Infant Species	Infant Metadata	pheno_ever	Granulicatella_unclassified	breastfeed_month_f	yes_breastfeed	-9.18438e-05	0.00178351	144	18	0.959161	0.98671	-0.00581033
Infant Species	Infant Metadata	pheno_ever	Streptococcus_mitis_oralis_pneumoniae	breastfeed_month_f	yes_breastfeed	0.00046839	0.0280305	144	97	0.98671	0.98671	0.00581033
Infant Species	Infant Metadata	pheno_ever	Streptococcus_salivarius	daycare_f	yes_daycare	-2.14138e-05	0.0016847	144	18	0.989882	0.989882	-0.00441665
Infant Species	Infant Metadata	pheno_ever	Moraxella_catarrhalis	breastfeed_month_f	yes_breastfeed	0.000661165	0.0295253	144	42	0.982205	0.98671	0.00581033
Infant Species	Infant Metadata	pheno_persistent	Corynebacterium_pseudogenitalium	human_contam	human_contam	-0.0125166	0.00208779	144	13	3.1108e-08	9.33241e-07	-6.03001
Infant Species	Infant Metadata	pheno_persistent	Moraxella_catarrhalis	daycare_month	yes_daycare	0.193249	0.0325493	144	42	3.50642e-08	1.05193e-06	5.97801
Infant Species	Infant Metadata	pheno_persistent	other	final_total	final_total	0.0373667	0.00633847	144	83	4.25367e-08	1.2761e-06	5.89411
Infant Species	Infant Metadata	pheno_persistent	Moraxella_catarrhalis	pheno_persistent	yes_longterm	0.152695	0.0361177	144	42	4.92695e-05	0.00147809	2.8303
Infant Species	Infant Metadata	pheno_persistent	Streptococcus_salivarius	breastfeed_month	yes_breastfeed	-0.00546022	0.00146012	144	18	0.000295654	0.00886961	-2.0521
Infant Species	Infant Metadata	pheno_persistent	Streptococcus_parasanguinis	breastfeed_month	yes_breastfeed	-0.00650371	0.00189269	144	22	0.000835799	0.012537	-1.90181
Infant Species	Infant Metadata	pheno_persistent	other	human_contam	human_contam	-0.0216375	0.00685169	144	83	0.00205569	0.0308353	-1.51095
Infant Species	Infant Metadata	pheno_persistent	Streptococcus_peroris	final_total	final_total	-0.00306906	0.00104723	144	14	0.00417723	0.0582747	-1.23452
Infant Species	Infant Metadata	pheno_persistent	Propionibacteriaceae_unclassified	human_contam	human_contam	-0.0192419	0.00658463	144	67	0.00423311	0.0423311	-1.37334
Infant Species	Infant Metadata	pheno_persistent	Corynebacterium_pseudogenitalium	final_total	final_total	-0.00542865	0.00192666	144	13	0.00582747	0.0582747	-1.23452
Infant Species	Infant Metadata	pheno_persistent	Streptococcus_salivarius	time	time	-0.00187435	0.000735977	144	18	0.0122689	0.326688	-0.485866
Infant Species	Infant Metadata	pheno_persistent	Haemophilus_influenzae	daycare_month	yes_daycare	0.0982557	0.0381139	144	25	0.0115361	0.173041	0.761851
Infant Species	Infant Metadata	pheno_persistent	Streptococcus_salivarius	final_total	final_total	-0.00141154	0.000575698	144	18	0.0157989	0.118492	-0.926311
Infant Species	Infant Metadata	pheno_persistent	Dolosigranulum_pigrum	human_contam	human_contam	0.0638045	0.0266184	144	96	0.0182422	0.136816	0.863862
Infant Species	Infant Metadata	pheno_persistent	Corynebacterium_tuberculostearicum	human_contam	human_contam	-0.00634431	0.00276385	144	19	0.0236203	0.138511	-0.858516
Infant Species	Infant Metadata	pheno_persistent	Streptococcus_salivarius	human_contam	human_contam	-0.00138738	0.000621759	144	18	0.0277022	0.138511	-0.858516
Infant Species	Infant Metadata	pheno_persistent	Veillonella_unclassified	breastfeed_month	yes_breastfeed	-0.00626109	0.00275917	144	33	0.0252249	0.252249	-0.598171
Infant Species	Infant Metadata	pheno_persistent	Propionibacteriaceae_unclassified	time	time	0.0173779	0.00780312	144	67	0.0280656	0.326688	0.485866
Infant Species	Infant Metadata	pheno_persistent	Propionibacteriaceae_unclassified	final_total	final_total	-0.0134	0.00609479	144	67	0.030032	0.166623	-0.778265
Infant Species	Infant Metadata	pheno_persistent	Acinetobacter_unclassified	final_total	final_total	0.00187768	0.000871123	144	21	0.0333246	0.166623	0.778265
Infant Species	Infant Metadata	pheno_persistent	other	breastfeed_month	yes_breastfeed	-0.037679	0.0174467	144	83	0.0337253	0.25294	-0.596983
Infant Species	Infant Metadata	pheno_persistent	Corynebacterium_tuberculostearicum	final_total	final_total	-0.00499245	0.0025591	144	19	0.0536405	0.229888	-0.638484
Infant Species	Infant Metadata	pheno_persistent	Corynebacterium_tuberculostearicum	time	time	-0.00638868	0.00327158	144	19	0.053409	0.326688	-0.485866
Infant Species	Infant Metadata	pheno_persistent	Streptococcus_parasanguinis	pheno_persistent	yes_longterm	-0.00488903	0.00255424	144	22	0.0582321	0.567655	-0.245915
Infant Species	Infant Metadata	pheno_persistent	Neisseria_unclassified	breastfeed_month	yes_breastfeed	-0.0176798	0.00928441	144	16	0.0604668	0.273045	-0.563766
Infant Species	Infant Metadata	pheno_persistent	Escherichia_unclassified	daycare_month	yes_daycare	-0.0025601	0.00134251	144	13	0.0591597	0.591597	-0.227974
Infant Species	Infant Metadata	pheno_persistent	Acinetobacter_unclassified	breastfeed_month	yes_breastfeed	-0.00429214	0.00220939	144	21	0.0546348	0.273045	-0.563766
Infant Species	Infant Metadata	pheno_persistent	other	time	time	-0.0162184	0.00817018	144	83	0.0496492	0.326688	-0.485866
Infant Species	Infant Metadata	pheno_persistent	Staphylococcus_aureus	pheno_persistent	yes_longterm	0.0879101	0.0453301	144	46	0.0550456	0.567655	0.245915
Infant Species	Infant Metadata	pheno_persistent	Corynebacterium_tuberculostearicum	breastfeed_month	yes_breastfeed	-0.0121585	0.00649054	144	19	0.0637105	0.273045	-0.563766
Infant Species	Infant Metadata	pheno_persistent	Streptococcus_tigurinus	final_total	final_total	-0.000478938	0.000258207	144	9	0.0663624	0.248859	-0.604046
Infant Species	Infant Metadata	pheno_persistent	Corynebacterium_pseudodiphtheriticum	human_contam	human_contam	0.00982637	0.00542884	144	58	0.0730859	0.313225	0.504143
Infant Species	Infant Metadata	pheno_persistent	Micrococcus_luteus	daycare_month	yes_daycare	-0.00311138	0.00176669	144	18	0.081563	0.611722	-0.213446
Infant Species	Infant Metadata	pheno_persistent	Cutibacterium_acnes	time	time	0.0399555	0.0222059	144	108	0.0749319	0.326688	0.485866
Infant Species	Infant Metadata	pheno_persistent	Staphylococcus_epidermidis	time	time	-0.0262793	0.0150653	144	45	0.0839163	0.326688	-0.485866
Infant Species	Infant Metadata	pheno_persistent	Granulicatella_unclassified	time	time	0.00155326	0.000884724	144	18	0.0820242	0.326688	0.485866
Infant Species	Infant Metadata	pheno_persistent	Streptococcus_parasanguinis	final_total	final_total	-0.00132242	0.000746251	144	22	0.0791738	0.263913	-0.57854
Infant Species	Infant Metadata	pheno_persistent	Corynebacterium_pseudodiphtheriticum	pheno_persistent	yes_longterm	0.0306636	0.0172177	144	58	0.0875617	0.567655	0.245915
Infant Species	Infant Metadata	pheno_persistent	Veillonella_unclassified	pheno_persistent	yes_longterm	-0.00627887	0.00372358	144	33	0.0946092	0.567655	-0.245915
Infant Species	Infant Metadata	pheno_persistent	Moraxella_catarrhalis	time	time	-0.023034	0.01349	144	42	0.0905795	0.326688	-0.485866
Infant Species	Infant Metadata	pheno_persistent	Staphylococcus_aureus	human_contam	human_contam	0.0241953	0.0143033	144	46	0.0935817	0.350932	0.454778
Infant Species	Infant Metadata	pheno_persistent	Corynebacterium_pseudogenitalium	breastfeed_month	yes_breastfeed	0.00924665	0.00570985	144	13	0.108274	0.384994	0.414546
Infant Species	Infant Metadata	pheno_persistent	Cutibacterium_acnes	daycare_month	yes_daycare	-0.0895915	0.0557467	144	108	0.1111	0.666598	-0.176136
Infant Species	Infant Metadata	pheno_persistent	Propionibacterium_granulosum	time	time	0.00033775	0.000207155	144	18	0.105898	0.326688	0.485866
Infant Species	Infant Metadata	pheno_persistent	Staphylococcus_aureus	time	time	-0.0273673	0.0169309	144	46	0.108896	0.326688	-0.485866
Infant Species	Infant Metadata	pheno_persistent	Cutibacterium_acnes	breastfeed_month	yes_breastfeed	0.0797284	0.0502482	144	108	0.115498	0.384994	0.414546
Infant Species	Infant Metadata	pheno_persistent	Staphylococcus_epidermidis	human_contam	human_contam	-0.0199946	0.0127273	144	45	0.119081	0.396938	-0.401277
Infant Species	Infant Metadata	pheno_persistent	Dolosigranulum_pigrum	final_total	final_total	0.0378098	0.0246256	144	96	0.127605	0.382816	0.41701
Infant Species	Infant Metadata	pheno_persistent	Cutibacterium_acnes	human_contam	human_contam	-0.0281811	0.0186203	144	108	0.133212	0.399635	-0.398336
Infant Species	Infant Metadata	pheno_persistent	Streptococcus_salivarius	pheno_persistent	yes_longterm	-0.00298624	0.00197048	144	18	0.132543	0.662716	-0.178672
Infant Species	Infant Metadata	pheno_persistent	Malassezia_globosa	time	time	-0.00681528	0.00453293	144	14	0.135602	0.361828	-0.441498
Infant Species	Infant Metadata	pheno_persistent	Corynebacterium_accolens	time	time	-0.0196616	0.0137868	144	32	0.156792	0.361828	-0.441498
Infant Species	Infant Metadata	pheno_persistent	Corynebacterium_pseudodiphtheriticum	daycare_month	yes_daycare	-0.0222095	0.0155086	144	58	0.156114	0.693597	-0.158893
Infant Species	Infant Metadata	pheno_persistent	Micrococcus_luteus	breastfeed_month	yes_breastfeed	-0.00209925	0.00146308	144	18	0.155874	0.467623	-0.330104
Infant Species	Infant Metadata	pheno_persistent	Cutibacterium_acnes	final_total	final_total	-0.025088	0.01721	144	108	0.147968	0.40355	-0.394102
Infant Species	Infant Metadata	pheno_persistent	Prevotella_melaninogenica	time	time	0.000582795	0.000400507	144	9	0.14859	0.361828	0.441498
Infant Species	Infant Metadata	pheno_persistent	Escherichia_unclassified	pheno_persistent	yes_longterm	-0.00213023	0.00148969	144	13	0.155581	0.666778	-0.176019
Infant Species	Infant Metadata	pheno_persistent	Streptococcus_mitis_oralis_pneumoniae	human_contam	human_contam	0.0148186	0.0109392	144	97	0.17834	0.426784	0.369792
Infant Species	Infant Metadata	pheno_persistent	Malassezia_globosa	human_contam	human_contam	-0.0051566	0.00380086	144	14	0.177685	0.426784	-0.369792
Infant Species	Infant Metadata	pheno_persistent	Escherichia_unclassified	time	time	0.000735426	0.000556401	144	13	0.189017	0.405036	0.392506
Infant Species	Infant Metadata	pheno_persistent	Acinetobacter_unclassified	pheno_persistent	yes_longterm	-0.00391395	0.00298165	144	21	0.192048	0.679138	-0.168042
Infant Species	Infant Metadata	pheno_persistent	Moraxella_catarrhalis	human_contam	human_contam	0.0150579	0.0113965	144	42	0.189175	0.426784	0.369792
Infant Species	Infant Metadata	pheno_persistent	Staphylococcus_epidermidis	pheno_persistent	yes_longterm	0.0515742	0.0403354	144	45	0.203742	0.679138	0.168042
Infant Species	Infant Metadata	pheno_persistent	Neisseria_unclassified	daycare_month	yes_daycare	-0.0137259	0.0107686	144	16	0.205224	0.693597	-0.158893
Infant Species	Infant Metadata	pheno_persistent	Haemophilus_influenzae	human_contam	human_contam	0.0169671	0.0131343	144	25	0.199166	0.426784	0.369792
Infant Species	Infant Metadata	pheno_persistent	Rothia_unclassified	time	time	0.00088474	0.000712389	144	17	0.21693	0.408505	0.388803
Infant Species	Infant Metadata	pheno_persistent	Dolosigranulum_pigrum	time	time	0.0393828	0.0317755	144	96	0.217869	0.408505	0.388803
Infant Species	Infant Metadata	pheno_persistent	Streptococcus_parasanguinis	daycare_month	yes_daycare	-0.00287104	0.00230189	144	22	0.214978	0.693597	-0.158893
Infant Species	Infant Metadata	pheno_persistent	Dolosigranulum_pigrum	daycare_month	yes_daycare	-0.0970627	0.0794055	144	96	0.224207	0.693597	-0.158893
Infant Species	Infant Metadata	pheno_persistent	Staphylococcus_epidermidis	final_total	final_total	-0.0140841	0.0117844	144	45	0.234623	0.586559	-0.231689
Infant Species	Infant Metadata	pheno_persistent	Streptococcus_parasanguinis	human_contam	human_contam	-0.000972416	0.000805958	144	22	0.230224	0.460447	-0.33682
Infant Species	Infant Metadata	pheno_persistent	Propionibacteriaceae_unclassified	daycare_month	yes_daycare	-0.0226062	0.0189199	144	67	0.23545	0.693597	-0.158893
Infant Species	Infant Metadata	pheno_persistent	Propionibacteriaceae_unclassified	pheno_persistent	yes_longterm	-0.0255864	0.0213251	144	67	0.240272	0.687699	-0.162602
Infant Species	Infant Metadata	pheno_persistent	Micrococcus_luteus	pheno_persistent	yes_longterm	-0.00233741	0.00200609	144	18	0.252156	0.687699	-0.162602
Infant Species	Infant Metadata	pheno_persistent	Granulicatella_unclassified	daycare_month	yes_daycare	0.00249037	0.00217057	144	18	0.254319	0.693597	0.158893
Infant Species	Infant Metadata	pheno_persistent	Corynebacterium_accolens	breastfeed_month	yes_breastfeed	-0.0339312	0.0310944	144	32	0.277597	0.7148	-0.145815
Infant Species	Infant Metadata	pheno_persistent	Corynebacterium_propinquum	breastfeed_month	yes_breastfeed	0.0420118	0.0391379	144	29	0.28592	0.7148	0.145815
Infant Species	Infant Metadata	pheno_persistent	Rothia_unclassified	final_total	final_total	-0.000600215	0.000552755	144	17	0.279936	0.608246	-0.215921
Infant Species	Infant Metadata	pheno_persistent	Streptococcus_tigurinus	time	time	0.000365766	0.000333189	144	9	0.274751	0.484854	0.314389
Infant Species	Infant Metadata	pheno_persistent	Malassezia_globosa	final_total	final_total	-0.00378703	0.00351619	144	14	0.283848	0.608246	-0.215921
Infant Species	Infant Metadata	pheno_persistent	Streptococcus_parasanguinis	time	time	-0.00100633	0.000954015	144	22	0.293832	0.489721	-0.310052
Infant Species	Infant Metadata	pheno_persistent	Neisseria_unclassified	pheno_persistent	yes_longterm	-0.015286	0.0141339	144	16	0.290822	0.707364	-0.150357
Infant Species	Infant Metadata	pheno_persistent	Corynebacterium_accolens	pheno_persistent	yes_longterm	-0.058057	0.0559257	144	32	0.306524	0.707364	-0.150357
Infant Species	Infant Metadata	pheno_persistent	Propionibacterium_granulosum	breastfeed_month	yes_breastfeed	0.000415431	0.000410978	144	18	0.314334	0.725386	0.139431
Infant Species	Infant Metadata	pheno_persistent	Veillonella_unclassified	time	time	0.00134246	0.00139077	144	33	0.336547	0.53139	0.274587
Infant Species	Infant Metadata	pheno_persistent	Propionibacterium_granulosum	pheno_persistent	yes_longterm	-0.000500812	0.000554628	144	18	0.368534	0.738423	-0.131695
Infant Species	Infant Metadata	pheno_persistent	Prevotella_melaninogenica	daycare_month	yes_daycare	0.000883071	0.000982597	144	9	0.371368	0.725935	0.139103
Infant Species	Infant Metadata	pheno_persistent	Streptococcus_mitis_oralis_pneumoniae	pheno_persistent	yes_longterm	-0.0393911	0.0430695	144	97	0.369211	0.738423	-0.131695
Infant Species	Infant Metadata	pheno_persistent	Streptococcus_mitis_oralis_pneumoniae	time	time	0.0115338	0.0130505	144	97	0.378757	0.568135	0.245548
Infant Species	Infant Metadata	pheno_persistent	Streptococcus_mitis_oralis_pneumoniae	daycare_month	yes_daycare	0.028627	0.0324989	144	97	0.380366	0.725935	0.139103
Infant Species	Infant Metadata	pheno_persistent	Streptococcus_tigurinus	breastfeed_month	yes_breastfeed	0.00064278	0.000728971	144	9	0.380482	0.779476	0.108198
Infant Species	Infant Metadata	pheno_persistent	Neisseria_unclassified	final_total	final_total	-0.00298222	0.00335668	144	16	0.37626	0.75252	-0.123482
Infant Species	Infant Metadata	pheno_persistent	Acinetobacter_unclassified	daycare_month	yes_daycare	-0.00241006	0.00268707	144	21	0.371743	0.725935	-0.139103
Infant Species	Infant Metadata	pheno_persistent	Pseudomonas_unclassified	daycare_month	yes_daycare	0.00301912	0.00332169	144	8	0.365402	0.725935	0.139103
Infant Species	Infant Metadata	pheno_persistent	Corynebacterium_accolens	daycare_month	yes_daycare	-0.0300483	0.0346039	144	32	0.387165	0.725935	-0.139103
Infant Species	Infant Metadata	pheno_persistent	Escherichia_unclassified	human_contam	human_contam	0.000403546	0.000470051	144	13	0.392493	0.735924	0.133167
Infant Species	Infant Metadata	pheno_persistent	Propionibacteriaceae_unclassified	breastfeed_month	yes_breastfeed	0.0129809	0.0156327	144	67	0.409572	0.779476	0.108198
Infant Species	Infant Metadata	pheno_persistent	Neisseria_unclassified	time	time	0.00339758	0.00432789	144	16	0.434131	0.620187	0.207477
Infant Species	Infant Metadata	pheno_persistent	Haemophilus_influenzae	pheno_persistent	yes_longterm	-0.0354401	0.0442974	144	25	0.430518	0.764561	-0.116588
Infant Species	Infant Metadata	pheno_persistent	Haemophilus_influenzae	breastfeed_month	yes_breastfeed	-0.0246053	0.0317877	144	25	0.441703	0.779476	-0.108198
Infant Species	Infant Metadata	pheno_persistent	Acinetobacter_unclassified	human_contam	human_contam	0.000714739	0.00094082	144	21	0.449076	0.792486	0.101008
Infant Species	Infant Metadata	pheno_persistent	Moraxella_catarrhalis	breastfeed_month	yes_breastfeed	0.0207612	0.0267631	144	42	0.439583	0.779476	0.108198
Infant Species	Infant Metadata	pheno_persistent	other	pheno_persistent	yes_longterm	-0.0209228	0.0262924	144	83	0.433251	0.764561	-0.116588
Infant Species	Infant Metadata	pheno_persistent	Staphylococcus_aureus	final_total	final_total	0.0100567	0.0132437	144	46	0.449279	0.842398	0.0744826
Infant Species	Infant Metadata	pheno_persistent	Corynebacterium_propinquum	time	time	-0.0134644	0.0181397	144	29	0.459525	0.622403	-0.205928
Infant Species	Infant Metadata	pheno_persistent	Veillonella_unclassified	daycare_month	yes_daycare	-0.002395	0.0033557	144	33	0.476931	0.809767	-0.0916402
Infant Species	Infant Metadata	pheno_persistent	Haemophilus_parainfluenzae	time	time	0.000232141	0.00032544	144	8	0.477175	0.622403	0.205928
Infant Species	Infant Metadata	pheno_persistent	Corynebacterium_accolens	final_total	final_total	-0.00734614	0.0106839	144	32	0.49322	0.870388	-0.060287
Infant Species	Infant Metadata	pheno_persistent	Neisseria_unclassified	human_contam	human_contam	-0.00245666	0.0036284	144	16	0.499802	0.794246	-0.100045
Infant Species	Infant Metadata	pheno_persistent	Corynebacterium_propinquum	pheno_persistent	yes_longterm	-0.0390703	0.0603865	144	29	0.522334	0.814374	-0.0891763
Infant Species	Infant Metadata	pheno_persistent	Streptococcus_peroris	pheno_persistent	yes_longterm	-0.00358323	0.00554544	144	14	0.525521	0.814374	-0.0891763
Infant Species	Infant Metadata	pheno_persistent	Streptococcus_peroris	human_contam	human_contam	-0.000711161	0.00113294	144	14	0.531585	0.794246	-0.100045
Infant Species	Infant Metadata	pheno_persistent	Streptococcus_salivarius	daycare_month	yes_daycare	-0.00112402	0.0017758	144	18	0.528081	0.809767	-0.0916402
Infant Species	Infant Metadata	pheno_persistent	Streptococcus_tigurinus	human_contam	human_contam	-0.000182076	0.000279105	144	9	0.515564	0.794246	-0.100045
Infant Species	Infant Metadata	pheno_persistent	Malassezia_globosa	daycare_month	yes_daycare	0.00712261	0.0112716	144	14	0.52884	0.809767	0.0916402
Infant Species	Infant Metadata	pheno_persistent	Rothia_unclassified	pheno_persistent	yes_longterm	-0.00141911	0.00227675	144	17	0.542916	0.814374	-0.0891763
Infant Species	Infant Metadata	pheno_persistent	Propionibacterium_granulosum	daycare_month	yes_daycare	-0.000303476	0.000499832	144	18	0.545011	0.809767	-0.0916402
Infant Species	Infant Metadata	pheno_persistent	Haemophilus_parainfluenzae	human_contam	human_contam	0.000160689	0.000272804	144	8	0.557067	0.794246	0.100045
Infant Species	Infant Metadata	pheno_persistent	Pseudomonas_unclassified	final_total	final_total	-0.000641796	0.00107686	144	8	0.552419	0.897902	-0.0467711
Infant Species	Infant Metadata	pheno_persistent	Corynebacterium_pseudodiphtheriticum	breastfeed_month	yes_breastfeed	-0.00724809	0.0127537	144	58	0.572208	0.903487	-0.0440781
Infant Species	Infant Metadata	pheno_persistent	Micrococcus_luteus	final_total	final_total	-0.000322358	0.000567564	144	18	0.57123	0.897902	-0.0467711
Infant Species	Infant Metadata	pheno_persistent	Escherichia_unclassified	breastfeed_month	yes_breastfeed	-0.000627187	0.00110385	144	13	0.571082	0.903487	-0.0440781
Infant Species	Infant Metadata	pheno_persistent	Corynebacterium_pseudogenitalium	daycare_month	yes_daycare	0.00339275	0.00623654	144	13	0.587657	0.809767	0.0916402
Infant Species	Infant Metadata	pheno_persistent	Corynebacterium_tuberculostearicum	pheno_persistent	yes_longterm	-0.00461867	0.00875919	144	19	0.599061	0.820039	-0.0861657
Infant Species	Infant Metadata	pheno_persistent	Rothia_unclassified	human_contam	human_contam	-0.000329506	0.000597515	144	17	0.582447	0.794246	-0.100045
Infant Species	Infant Metadata	pheno_persistent	Prevotella_melaninogenica	pheno_persistent	yes_longterm	-0.000619772	0.00116292	144	9	0.601362	0.820039	-0.0861657
Infant Species	Infant Metadata	pheno_persistent	Haemophilus_parainfluenzae	daycare_month	yes_daycare	-0.000433436	0.00081025	144	8	0.593829	0.809767	-0.0916402
Infant Species	Infant Metadata	pheno_persistent	Corynebacterium_pseudodiphtheriticum	time	time	-0.003232	0.00642638	144	58	0.616077	0.770096	-0.113455
Infant Species	Infant Metadata	pheno_persistent	Veillonella_unclassified	final_total	final_total	-0.000549858	0.00108789	144	33	0.614273	0.897902	-0.0467711
Infant Species	Infant Metadata	pheno_persistent	Corynebacterium_pseudodiphtheriticum	final_total	final_total	0.00212829	0.00502659	144	58	0.67284	0.897902	0.0467711
Infant Species	Infant Metadata	pheno_persistent	Dolosigranulum_pigrum	pheno_persistent	yes_longterm	0.0453535	0.110788	144	96	0.685493	0.894121	0.0486038
Infant Species	Infant Metadata	pheno_persistent	Streptococcus_mitis_oralis_pneumoniae	final_total	final_total	-0.00405448	0.0101201	144	97	0.689474	0.897902	-0.0467711
Infant Species	Infant Metadata	pheno_persistent	Streptococcus_peroris	time	time	0.000596696	0.00135129	144	14	0.65974	0.791688	0.101446
Infant Species	Infant Metadata	pheno_persistent	Haemophilus_parainfluenzae	breastfeed_month	yes_breastfeed	0.000278659	0.000699784	144	8	0.691807	0.90814	0.0418472
Infant Species	Infant Metadata	pheno_persistent	Pseudomonas_unclassified	breastfeed_month	yes_breastfeed	0.00112683	0.0027312	144	8	0.680728	0.90814	0.0418472
Infant Species	Infant Metadata	pheno_persistent	Malassezia_globosa	breastfeed_month	yes_breastfeed	0.0039007	0.00970146	144	14	0.688926	0.90814	0.0418472
Infant Species	Infant Metadata	pheno_persistent	other	daycare_month	yes_daycare	0.00887179	0.0203032	144	83	0.663028	0.864819	0.0630748
Infant Species	Infant Metadata	pheno_persistent	Corynebacterium_accolens	human_contam	human_contam	-0.00405006	0.0115571	144	32	0.726704	0.862733	-0.0641235
Infant Species	Infant Metadata	pheno_persistent	Corynebacterium_pseudogenitalium	time	time	0.00087748	0.0024839	144	13	0.724636	0.819162	0.0866305
Infant Species	Infant Metadata	pheno_persistent	Micrococcus_luteus	time	time	0.000244584	0.000727105	144	18	0.737245	0.819162	0.0866305
Infant Species	Infant Metadata	pheno_persistent	Rothia_unclassified	daycare_month	yes_daycare	0.000572532	0.00176919	144	17	0.746899	0.896278	0.0475571
Infant Species	Infant Metadata	pheno_persistent	Propionibacterium_granulosum	human_contam	human_contam	5.54873e-05	0.000175006	144	18	0.751805	0.862733	0.0641235
Infant Species	Infant Metadata	pheno_persistent	Prevotella_melaninogenica	breastfeed_month	yes_breastfeed	-0.000263942	0.000823917	144	9	0.750038	0.90814	-0.0418472
Infant Species	Infant Metadata	pheno_persistent	Dolosigranulum_pigrum	breastfeed_month	yes_breastfeed	0.0228299	0.0694327	144	96	0.743033	0.90814	0.0418472
Infant Species	Infant Metadata	pheno_persistent	Streptococcus_tigurinus	daycare_month	yes_daycare	-0.000292101	0.000832832	144	9	0.726467	0.896278	-0.0475571
Infant Species	Infant Metadata	pheno_persistent	Haemophilus_influenzae	final_total	final_total	0.00449626	0.0121524	144	25	0.712111	0.897902	0.0467711
Infant Species	Infant Metadata	pheno_persistent	Moraxella_catarrhalis	final_total	final_total	0.00381609	0.0105522	144	42	0.718322	0.897902	0.0467711
Infant Species	Infant Metadata	pheno_persistent	Pseudomonas_unclassified	human_contam	human_contam	-0.000392251	0.00116302	144	8	0.736562	0.862733	-0.0641235
Infant Species	Infant Metadata	pheno_persistent	Corynebacterium_propinquum	human_contam	human_contam	-0.00381971	0.0152031	144	29	0.802098	0.862733	-0.0641235
Infant Species	Infant Metadata	pheno_persistent	Corynebacterium_propinquum	final_total	final_total	-0.00324181	0.0140648	144	29	0.818143	0.909048	-0.0414131
Infant Species	Infant Metadata	pheno_persistent	Corynebacterium_pseudogenitalium	pheno_persistent	yes_longterm	-0.00341468	0.0115803	144	13	0.77009	0.927424	-0.0327216
Infant Species	Infant Metadata	pheno_persistent	Rothia_unclassified	breastfeed_month	yes_breastfeed	0.000437813	0.00151787	144	17	0.773964	0.90814	0.0418472
Infant Species	Infant Metadata	pheno_persistent	Prevotella_melaninogenica	final_total	final_total	8.13688e-05	0.000311748	144	9	0.794581	0.909048	0.0414131
Infant Species	Infant Metadata	pheno_persistent	Staphylococcus_epidermidis	daycare_month	yes_daycare	-0.00835481	0.0363503	144	45	0.818646	0.923984	-0.0343355
Infant Species	Infant Metadata	pheno_persistent	Staphylococcus_epidermidis	breastfeed_month	yes_breastfeed	-0.00809387	0.0298884	144	45	0.787055	0.90814	-0.0418472
Infant Species	Infant Metadata	pheno_persistent	Granulicatella_unclassified	human_contam	human_contam	0.000209418	0.000744384	144	18	0.778993	0.862733	0.0641235
Infant Species	Infant Metadata	pheno_persistent	Streptococcus_tigurinus	pheno_persistent	yes_longterm	0.000278932	0.00116745	144	9	0.814573	0.927424	0.0327216
Infant Species	Infant Metadata	pheno_persistent	Haemophilus_parainfluenzae	final_total	final_total	5.96962e-05	0.000252377	144	8	0.813462	0.909048	0.0414131
Infant Species	Infant Metadata	pheno_persistent	Acinetobacter_unclassified	time	time	-0.000296059	0.00111365	144	21	0.79086	0.84735	-0.071937
Infant Species	Infant Metadata	pheno_persistent	Micrococcus_luteus	human_contam	human_contam	0.000135105	0.000613255	144	18	0.826047	0.862733	0.0641235
Infant Species	Infant Metadata	pheno_persistent	Corynebacterium_tuberculostearicum	daycare_month	yes_daycare	-0.0016273	0.0078938	144	19	0.837059	0.923984	-0.0343355
Infant Species	Infant Metadata	pheno_persistent	Veillonella_unclassified	human_contam	human_contam	0.000246862	0.00117493	144	33	0.833975	0.862733	0.0641235
Infant Species	Infant Metadata	pheno_persistent	Pseudomonas_unclassified	pheno_persistent	yes_longterm	-0.000663564	0.00368584	144	8	0.857463	0.927424	-0.0327216
Infant Species	Infant Metadata	pheno_persistent	Malassezia_globosa	pheno_persistent	yes_longterm	-0.00265047	0.0146917	144	14	0.859307	0.927424	-0.0327216
Infant Species	Infant Metadata	pheno_persistent	Corynebacterium_propinquum	daycare_month	yes_daycare	-0.00432304	0.0452013	144	29	0.923984	0.923984	-0.0343355
Infant Species	Infant Metadata	pheno_persistent	Cutibacterium_acnes	pheno_persistent	yes_longterm	0.00991243	0.0919312	144	108	0.915077	0.927424	0.0327216
Infant Species	Infant Metadata	pheno_persistent	Prevotella_melaninogenica	human_contam	human_contam	3.95131e-05	0.000336976	144	9	0.906873	0.906873	0.0424536
Infant Species	Infant Metadata	pheno_persistent	Granulicatella_unclassified	pheno_persistent	yes_longterm	-0.000236945	0.00256892	144	18	0.927424	0.927424	-0.0327216
Infant Species	Infant Metadata	pheno_persistent	Streptococcus_mitis_oralis_pneumoniae	breastfeed_month	yes_breastfeed	-0.00258888	0.0280856	144	97	0.926775	0.99923	-0.000334435
Infant Species	Infant Metadata	pheno_persistent	Streptococcus_peroris	daycare_month	yes_daycare	-0.00048783	0.00339208	144	14	0.88593	0.923984	-0.0343355
Infant Species	Infant Metadata	pheno_persistent	Escherichia_unclassified	final_total	final_total	6.12803e-05	0.000435229	144	13	0.888288	0.951737	0.0214831
Infant Species	Infant Metadata	pheno_persistent	Haemophilus_parainfluenzae	pheno_persistent	yes_longterm	0.000110028	0.00107103	144	8	0.919853	0.927424	0.0327216
Infant Species	Infant Metadata	pheno_persistent	Pseudomonas_unclassified	time	time	0.00015585	0.00137667	144	8	0.910074	0.941456	0.0262001
Infant Species	Infant Metadata	pheno_persistent	Staphylococcus_aureus	daycare_month	yes_daycare	0.00506213	0.0408516	144	46	0.901611	0.923984	0.0343355
Infant Species	Infant Metadata	pheno_persistent	Staphylococcus_aureus	breastfeed_month	yes_breastfeed	-0.00181386	0.0335895	144	46	0.957033	0.99923	-0.000334435
Infant Species	Infant Metadata	pheno_persistent	Propionibacterium_granulosum	final_total	final_total	5.07499e-06	0.000162041	144	18	0.975072	0.975072	0.0109632
Infant Species	Infant Metadata	pheno_persistent	Granulicatella_unclassified	final_total	final_total	2.19288e-05	0.000688655	144	18	0.974656	0.975072	0.0109632
Infant Species	Infant Metadata	pheno_persistent	Haemophilus_influenzae	time	time	-0.000500614	0.0155952	144	25	0.974452	0.974452	-0.0112397
Infant Species	Infant Metadata	pheno_persistent	Streptococcus_peroris	breastfeed_month	yes_breastfeed	3.64407e-05	0.00305348	144	14	0.9905	0.99923	0.000334435
Infant Species	Infant Metadata	pheno_persistent	Granulicatella_unclassified	breastfeed_month	yes_breastfeed	1.76359e-06	0.00182005	144	18	0.99923	0.99923	0.000334435
Infant Species	Infant Metadata	percent_pos_timepoints	Corynebacterium_pseudogenitalium	human_contam	human_contam	-0.0124466	0.00208788	144	13	3.68152e-08	1.10446e-06	-5.95685
Infant Species	Infant Metadata	percent_pos_timepoints	Other	final_total	final_total	0.0379135	0.00635747	144	83	3.11396e-08	9.34189e-07	6.02957
Infant Species	Infant Metadata	percent_pos_timepoints	Moraxella_catarrhalis	daycare_f	yes_daycare	0.16839	0.0332078	144	42	3.25451e-06	9.76354e-05	4.01039
Infant Species	Infant Metadata	percent_pos_timepoints	Streptococcus_salivarius	breastfeed_month_f	yes_breastfeed	-0.00497577	0.00143659	144	18	0.000762892	0.0228867	-1.64042
Infant Species	Infant Metadata	percent_pos_timepoints	Other	human_contam	human_contam	-0.0213129	0.00691037	144	83	0.00258891	0.0388336	-1.41079
Infant Species	Infant Metadata	percent_pos_timepoints	Streptococcus_parasanguinis	breastfeed_month_f	yes_breastfeed	-0.00565654	0.00187331	144	22	0.00315337	0.0473005	-1.32513
Infant Species	Infant Metadata	percent_pos_timepoints	Corynebacterium_pseudogenitalium	final_total	final_total	-0.00536875	0.00192228	144	13	0.00625865	0.0625865	-1.20352
Infant Species	Infant Metadata	percent_pos_timepoints	Streptococcus_peroris	final_total	final_total	-0.00304143	0.00104864	144	14	0.00457624	0.0625865	-1.20352
Infant Species	Infant Metadata	percent_pos_timepoints	Haemophilus_influenzae	daycare_f	yes_daycare	0.105642	0.0372794	144	25	0.00583288	0.0874932	1.05803
Infant Species	Infant Metadata	percent_pos_timepoints	Propionibacteriaceae_unclassified	human_contam	human_contam	-0.0187796	0.0066838	144	67	0.00588049	0.0588049	-1.23059
Infant Species	Infant Metadata	percent_pos_timepoints	Streptococcus_salivarius	time	time	-0.00195014	0.000742102	144	18	0.00983109	0.294933	-0.530277
Infant Species	Infant Metadata	percent_pos_timepoints	Moraxella_catarrhalis	percent_pos_timepoints	c_percent_pos_timepoints	0.0285576	0.0109412	144	42	0.0137405	0.412215	0.384876
Infant Species	Infant Metadata	percent_pos_timepoints	Dolosigranulum_pigrum	human_contam	human_contam	0.0652178	0.0267429	144	96	0.0163811	0.115704	0.936652
Infant Species	Infant Metadata	percent_pos_timepoints	Corynebacterium_tuberculostearicum	human_contam	human_contam	-0.00666255	0.00280499	144	19	0.019284	0.115704	-0.936652
Infant Species	Infant Metadata	percent_pos_timepoints	Streptococcus_salivarius	final_total	final_total	-0.00135526	0.00058395	144	18	0.0221556	0.15122	-0.82039
Infant Species	Infant Metadata	percent_pos_timepoints	Acinetobacter_unclassified	final_total	final_total	0.00199463	0.000878872	144	21	0.0252034	0.15122	0.82039
Infant Species	Infant Metadata	percent_pos_timepoints	Streptococcus_salivarius	human_contam	human_contam	-0.00141092	0.000635953	144	18	0.0285873	0.142936	-0.844857
Infant Species	Infant Metadata	percent_pos_timepoints	Propionibacteriaceae_unclassified	time	time	0.0171872	0.00781139	144	67	0.0299745	0.335982	0.473685
Infant Species	Infant Metadata	percent_pos_timepoints	Veillonella_unclassified	breastfeed_month_f	yes_breastfeed	-0.00581988	0.00269172	144	33	0.032794	0.282551	-0.548904
Infant Species	Infant Metadata	percent_pos_timepoints	Other	breastfeed_month_f	yes_breastfeed	-0.0364509	0.0172269	144	83	0.0376734	0.282551	-0.548904
Infant Species	Infant Metadata	percent_pos_timepoints	Corynebacterium_tuberculostearicum	time	time	-0.0066897	0.00327318	144	19	0.0433852	0.335982	-0.473685
Infant Species	Infant Metadata	percent_pos_timepoints	Propionibacteriaceae_unclassified	final_total	final_total	-0.0125645	0.00613737	144	67	0.0430462	0.215231	-0.667095
Infant Species	Infant Metadata	percent_pos_timepoints	Staphylococcus_aureus	percent_pos_timepoints	c_percent_pos_timepoints	0.0264335	0.0127344	144	46	0.0402688	0.604032	0.21894
Infant Species	Infant Metadata	percent_pos_timepoints	Other	time	time	-0.0163029	0.00817765	144	83	0.048696	0.335982	-0.473685
Infant Species	Infant Metadata	percent_pos_timepoints	Corynebacterium_tuberculostearicum	final_total	final_total	-0.00504651	0.00257562	144	19	0.052627	0.225544	-0.646768
Infant Species	Infant Metadata	percent_pos_timepoints	Granulicatella_unclassified	time	time	0.00164038	0.000877087	144	18	0.0642402	0.335982	0.473685
Infant Species	Infant Metadata	percent_pos_timepoints	Streptococcus_tigurinus	final_total	final_total	-0.00048224	0.000257885	144	9	0.0642281	0.240855	-0.618244
Infant Species	Infant Metadata	percent_pos_timepoints	Neisseria_unclassified	breastfeed_month_f	yes_breastfeed	-0.0174934	0.00911765	144	16	0.0590024	0.354015	-0.450979
Infant Species	Infant Metadata	percent_pos_timepoints	Escherichia_unclassified	daycare_f	yes_daycare	-0.00240243	0.00128549	144	13	0.0643243	0.553737	-0.256697
Infant Species	Infant Metadata	percent_pos_timepoints	Corynebacterium_pseudodiphtheriticum	human_contam	human_contam	0.0102299	0.00557934	144	58	0.0694518	0.297651	0.526293
Infant Species	Infant Metadata	percent_pos_timepoints	Corynebacterium_pseudodiphtheriticum	daycare_f	yes_daycare	-0.0281078	0.0155053	144	58	0.0738316	0.553737	-0.256697
Infant Species	Infant Metadata	percent_pos_timepoints	Acinetobacter_unclassified	breastfeed_month_f	yes_breastfeed	-0.00387428	0.00216214	144	21	0.0759276	0.356218	-0.448284
Infant Species	Infant Metadata	percent_pos_timepoints	Cutibacterium_acnes	time	time	0.0385752	0.0221231	144	108	0.0842416	0.335982	0.473685
Infant Species	Infant Metadata	percent_pos_timepoints	Escherichia_unclassified	percent_pos_timepoints	c_percent_pos_timepoints	-0.000722539	0.000417728	144	13	0.0865169	0.72598	-0.139076
Infant Species	Infant Metadata	percent_pos_timepoints	Corynebacterium_tuberculostearicum	breastfeed_month_f	yes_breastfeed	-0.0106999	0.00633637	144	19	0.0941457	0.356218	-0.448284
Infant Species	Infant Metadata	percent_pos_timepoints	Cutibacterium_acnes	breastfeed_month_f	yes_breastfeed	0.0840053	0.0498736	144	108	0.0949915	0.356218	0.448284
Infant Species	Infant Metadata	percent_pos_timepoints	Staphylococcus_epidermidis	time	time	-0.0251966	0.0151418	144	45	0.098977	0.335982	-0.473685
Infant Species	Infant Metadata	percent_pos_timepoints	Veillonella_unclassified	percent_pos_timepoints	c_percent_pos_timepoints	-0.0017567	0.00104876	144	33	0.0967973	0.72598	-0.139076
Infant Species	Infant Metadata	percent_pos_timepoints	Propionibacterium_granulosum	time	time	0.000335785	0.000207172	144	18	0.107948	0.335982	0.473685
Infant Species	Infant Metadata	percent_pos_timepoints	Streptococcus_parasanguinis	final_total	final_total	-0.00124103	0.000761468	144	22	0.106032	0.353441	-0.451683
Infant Species	Infant Metadata	percent_pos_timepoints	Staphylococcus_aureus	time	time	-0.027498	0.0168834	144	46	0.106264	0.335982	-0.473685
Infant Species	Infant Metadata	percent_pos_timepoints	Corynebacterium_pseudogenitalium	breastfeed_month_f	yes_breastfeed	0.00906657	0.00567867	144	13	0.113269	0.377562	0.423012
Infant Species	Infant Metadata	percent_pos_timepoints	Prevotella_melaninogenica	time	time	0.000633316	0.000395002	144	9	0.111994	0.335982	0.473685
Infant Species	Infant Metadata	percent_pos_timepoints	Cutibacterium_acnes	human_contam	human_contam	-0.0288633	0.0185886	144	108	0.12358	0.410537	-0.386648
Infant Species	Infant Metadata	percent_pos_timepoints	Dolosigranulum_pigrum	final_total	final_total	0.0382498	0.0246316	144	96	0.123387	0.37016	0.43161
Infant Species	Infant Metadata	percent_pos_timepoints	Staphylococcus_epidermidis	human_contam	human_contam	-0.0199352	0.012976	144	45	0.127359	0.410537	-0.386648
Infant Species	Infant Metadata	percent_pos_timepoints	Corynebacterium_accolens	time	time	-0.0200528	0.013827	144	32	0.149968	0.34608	-0.460823
Infant Species	Infant Metadata	percent_pos_timepoints	Cutibacterium_acnes	final_total	final_total	-0.0253854	0.0171276	144	108	0.141398	0.385632	-0.413827
Infant Species	Infant Metadata	percent_pos_timepoints	Cutibacterium_acnes	daycare_f	yes_daycare	-0.0831612	0.0552473	144	108	0.135282	0.739992	-0.130773
Infant Species	Infant Metadata	percent_pos_timepoints	Prevotella_melaninogenica	percent_pos_timepoints	c_percent_pos_timepoints	-0.000470602	0.000306638	144	9	0.146208	0.848393	-0.0714029
Infant Species	Infant Metadata	percent_pos_timepoints	Streptococcus_mitis_oralis_pneumoniae	human_contam	human_contam	0.0159296	0.0110018	144	97	0.15053	0.410537	0.386648
Infant Species	Infant Metadata	percent_pos_timepoints	Moraxella_catarrhalis	time	time	-0.0211006	0.0141364	144	42	0.138513	0.34608	-0.460823
Infant Species	Infant Metadata	percent_pos_timepoints	Malassezia_globosa	time	time	-0.00683404	0.00453456	144	14	0.134679	0.34608	-0.460823
Infant Species	Infant Metadata	percent_pos_timepoints	Staphylococcus_aureus	human_contam	human_contam	0.0212662	0.0144684	144	46	0.144487	0.410537	0.386648
Infant Species	Infant Metadata	percent_pos_timepoints	Dolosigranulum_pigrum	daycare_f	yes_daycare	-0.111449	0.0785881	144	96	0.159027	0.739992	-0.130773
Infant Species	Infant Metadata	percent_pos_timepoints	Micrococcus_luteus	daycare_f	yes_daycare	-0.00237264	0.00172359	144	18	0.172665	0.739992	-0.130773
Infant Species	Infant Metadata	percent_pos_timepoints	Neisseria_unclassified	percent_pos_timepoints	c_percent_pos_timepoints	-0.00543145	0.00386789	144	16	0.173381	0.848393	-0.0714029
Infant Species	Infant Metadata	percent_pos_timepoints	Escherichia_unclassified	time	time	0.000750523	0.000553831	144	13	0.178172	0.377573	0.422999
Infant Species	Infant Metadata	percent_pos_timepoints	Malassezia_globosa	human_contam	human_contam	-0.00512425	0.00382975	144	14	0.183708	0.459269	-0.337932
Infant Species	Infant Metadata	percent_pos_timepoints	Dolosigranulum_pigrum	time	time	0.0420166	0.0317707	144	96	0.188787	0.377573	0.422999
Infant Species	Infant Metadata	percent_pos_timepoints	Staphylococcus_epidermidis	final_total	final_total	-0.0152299	0.0119149	144	45	0.203886	0.509715	-0.292672
Infant Species	Infant Metadata	percent_pos_timepoints	Neisseria_unclassified	daycare_f	yes_daycare	-0.0134228	0.0105547	144	16	0.206477	0.774287	-0.111098
Infant Species	Infant Metadata	percent_pos_timepoints	Corynebacterium_propinquum	breastfeed_month_f	yes_breastfeed	0.047869	0.0388458	144	29	0.221177	0.663531	0.178139
Infant Species	Infant Metadata	percent_pos_timepoints	Rothia_unclassified	time	time	0.000877224	0.000712888	144	17	0.221169	0.414692	0.382274
Infant Species	Infant Metadata	percent_pos_timepoints	Streptococcus_parasanguinis	human_contam	human_contam	-0.00103242	0.000829279	144	22	0.215817	0.462464	-0.334922
Infant Species	Infant Metadata	percent_pos_timepoints	Haemophilus_influenzae	human_contam	human_contam	0.0166034	0.0133199	144	25	0.215251	0.462464	0.334922
Infant Species	Infant Metadata	percent_pos_timepoints	Streptococcus_parasanguinis	time	time	-0.00114442	0.000967697	144	22	0.239532	0.422704	-0.373964
Infant Species	Infant Metadata	percent_pos_timepoints	Moraxella_catarrhalis	human_contam	human_contam	0.0143394	0.0120794	144	42	0.237773	0.475545	0.322808
Infant Species	Infant Metadata	percent_pos_timepoints	Propionibacterium_granulosum	breastfeed_month_f	yes_breastfeed	0.000455202	0.000401052	144	18	0.258856	0.664409	0.177565
Infant Species	Infant Metadata	percent_pos_timepoints	Granulicatella_unclassified	percent_pos_timepoints	c_percent_pos_timepoints	-0.000806349	0.000692462	144	18	0.256794	0.848393	-0.0714029
Infant Species	Infant Metadata	percent_pos_timepoints	Streptococcus_mitis_oralis_pneumoniae	percent_pos_timepoints	c_percent_pos_timepoints	-0.0134773	0.0117061	144	97	0.260891	0.848393	-0.0714029
Infant Species	Infant Metadata	percent_pos_timepoints	Micrococcus_luteus	breastfeed_month_f	yes_breastfeed	-0.00155332	0.00144625	144	18	0.28706	0.664409	-0.177565
Infant Species	Infant Metadata	percent_pos_timepoints	Streptococcus_tigurinus	time	time	0.000348398	0.000332524	144	9	0.297096	0.49516	0.305255
Infant Species	Infant Metadata	percent_pos_timepoints	Escherichia_unclassified	human_contam	human_contam	0.000492818	0.000474612	144	13	0.3014	0.565126	0.247855
Infant Species	Infant Metadata	percent_pos_timepoints	Haemophilus_parainfluenzae	percent_pos_timepoints	c_percent_pos_timepoints	-0.000320623	0.000281066	144	8	0.283232	0.848393	-0.0714029
Infant Species	Infant Metadata	percent_pos_timepoints	Malassezia_globosa	final_total	final_total	-0.00373385	0.00352385	144	14	0.291683	0.673114	-0.171911
Infant Species	Infant Metadata	percent_pos_timepoints	Propionibacteriaceae_unclassified	daycare_f	yes_daycare	-0.0190541	0.0182488	144	67	0.300266	0.809423	-0.0918246
Infant Species	Infant Metadata	percent_pos_timepoints	Acinetobacter_unclassified	percent_pos_timepoints	c_percent_pos_timepoints	-0.00084065	0.000842423	144	21	0.32054	0.848393	-0.0714029
Infant Species	Infant Metadata	percent_pos_timepoints	Propionibacteriaceae_unclassified	percent_pos_timepoints	c_percent_pos_timepoints	-0.00601399	0.00597136	144	67	0.321351	0.848393	-0.0714029
Infant Species	Infant Metadata	percent_pos_timepoints	Propionibacteriaceae_unclassified	breastfeed_month_f	yes_breastfeed	0.0153674	0.0152576	144	67	0.318608	0.664409	0.177565
Infant Species	Infant Metadata	percent_pos_timepoints	Corynebacterium_accolens	breastfeed_month_f	yes_breastfeed	-0.0290805	0.0310826	144	32	0.35157	0.664409	-0.177565
Infant Species	Infant Metadata	percent_pos_timepoints	Corynebacterium_pseudodiphtheriticum	breastfeed_month_f	yes_breastfeed	-0.0121848	0.0130503	144	58	0.354351	0.664409	-0.177565
Infant Species	Infant Metadata	percent_pos_timepoints	Rothia_unclassified	final_total	final_total	-0.00051994	0.000554697	144	17	0.350659	0.751412	-0.124122
Infant Species	Infant Metadata	percent_pos_timepoints	Granulicatella_unclassified	daycare_f	yes_daycare	0.00196542	0.00207687	144	18	0.347677	0.809423	0.0918246
Infant Species	Infant Metadata	percent_pos_timepoints	Streptococcus_mitis_oralis_pneumoniae	daycare_f	yes_daycare	0.0299884	0.031887	144	97	0.349279	0.809423	0.0918246
Infant Species	Infant Metadata	percent_pos_timepoints	Streptococcus_tigurinus	breastfeed_month_f	yes_breastfeed	0.000696531	0.000719211	144	9	0.335928	0.664409	0.177565
Infant Species	Infant Metadata	percent_pos_timepoints	Veillonella_unclassified	time	time	0.0013327	0.00139047	144	33	0.339954	0.536769	0.270212
Infant Species	Infant Metadata	percent_pos_timepoints	Pseudomonas_unclassified	daycare_f	yes_daycare	0.00307459	0.00319399	144	8	0.33787	0.809423	0.0918246
Infant Species	Infant Metadata	percent_pos_timepoints	Streptococcus_mitis_oralis_pneumoniae	time	time	0.0118149	0.0130272	144	97	0.366438	0.549657	0.259908
Infant Species	Infant Metadata	percent_pos_timepoints	Propionibacterium_granulosum	percent_pos_timepoints	c_percent_pos_timepoints	-0.000131959	0.00015626	144	18	0.400248	0.848393	-0.0714029
Infant Species	Infant Metadata	percent_pos_timepoints	Prevotella_melaninogenica	daycare_f	yes_daycare	0.000786553	0.000929076	144	9	0.401877	0.809423	0.0918246
Infant Species	Infant Metadata	percent_pos_timepoints	Corynebacterium_propinquum	time	time	-0.0146375	0.0181803	144	29	0.422498	0.551306	-0.258607
Infant Species	Infant Metadata	percent_pos_timepoints	Streptococcus_tigurinus	percent_pos_timepoints	c_percent_pos_timepoints	0.000262212	0.000319772	144	9	0.425283	0.848393	0.0714029
Infant Species	Infant Metadata	percent_pos_timepoints	Neisseria_unclassified	time	time	0.00352037	0.00431354	144	16	0.416212	0.551306	0.258607
Infant Species	Infant Metadata	percent_pos_timepoints	Haemophilus_parainfluenzae	time	time	0.000260364	0.000323487	144	8	0.422668	0.551306	0.258607
Infant Species	Infant Metadata	percent_pos_timepoints	Acinetobacter_unclassified	human_contam	human_contam	0.000770145	0.000957139	144	21	0.422783	0.739971	0.130785
Infant Species	Infant Metadata	percent_pos_timepoints	Cutibacterium_acnes	percent_pos_timepoints	c_percent_pos_timepoints	0.0201884	0.0257028	144	108	0.440022	0.848393	0.0714029
Infant Species	Infant Metadata	percent_pos_timepoints	Haemophilus_parainfluenzae	daycare_f	yes_daycare	-0.00061527	0.000786938	144	8	0.43698	0.809423	-0.0918246
Infant Species	Infant Metadata	percent_pos_timepoints	Haemophilus_parainfluenzae	human_contam	human_contam	0.000209843	0.000273722	144	8	0.444975	0.739971	0.130785
Infant Species	Infant Metadata	percent_pos_timepoints	Neisseria_unclassified	final_total	final_total	-0.00253538	0.00335224	144	16	0.45109	0.90218	-0.0447068
Infant Species	Infant Metadata	percent_pos_timepoints	Corynebacterium_accolens	daycare_f	yes_daycare	-0.0251473	0.0345131	144	32	0.467825	0.809423	-0.0918246
Infant Species	Infant Metadata	percent_pos_timepoints	Streptococcus_parasanguinis	daycare_f	yes_daycare	-0.00164246	0.00224612	144	22	0.466198	0.809423	-0.0918246
Infant Species	Infant Metadata	percent_pos_timepoints	Streptococcus_tigurinus	human_contam	human_contam	-0.000203666	0.00028003	144	9	0.468648	0.739971	-0.130785
Infant Species	Infant Metadata	percent_pos_timepoints	Acinetobacter_unclassified	daycare_f	yes_daycare	-0.00176498	0.00259243	144	21	0.497428	0.809423	-0.0918246
Infant Species	Infant Metadata	percent_pos_timepoints	Other	percent_pos_timepoints	c_percent_pos_timepoints	-0.00502235	0.0072668	144	83	0.495293	0.848393	-0.0714029
Infant Species	Infant Metadata	percent_pos_timepoints	Staphylococcus_epidermidis	percent_pos_timepoints	c_percent_pos_timepoints	0.00753821	0.0114208	144	45	0.510618	0.848393	0.0714029
Infant Species	Infant Metadata	percent_pos_timepoints	Malassezia_globosa	daycare_f	yes_daycare	0.00733737	0.0110974	144	14	0.510153	0.809423	0.0918246
Infant Species	Infant Metadata	percent_pos_timepoints	Streptococcus_parasanguinis	percent_pos_timepoints	c_percent_pos_timepoints	-0.000470862	0.000729888	144	22	0.520208	0.848393	-0.0714029
Infant Species	Infant Metadata	percent_pos_timepoints	Streptococcus_peroris	human_contam	human_contam	-0.000732552	0.001138	144	14	0.521216	0.781824	-0.106891
Infant Species	Infant Metadata	percent_pos_timepoints	Corynebacterium_pseudogenitalium	percent_pos_timepoints	c_percent_pos_timepoints	-0.00201585	0.0032081	144	13	0.53455	0.848393	-0.0714029
Infant Species	Infant Metadata	percent_pos_timepoints	Streptococcus_salivarius	percent_pos_timepoints	c_percent_pos_timepoints	-0.000346383	0.000559733	144	18	0.537316	0.848393	-0.0714029
Infant Species	Infant Metadata	percent_pos_timepoints	Haemophilus_influenzae	breastfeed_month_f	yes_breastfeed	-0.0195774	0.0314774	144	25	0.53633	0.916372	-0.0379282
Infant Species	Infant Metadata	percent_pos_timepoints	Corynebacterium_accolens	final_total	final_total	-0.00653458	0.0107049	144	32	0.5429	0.919865	-0.0362761
Infant Species	Infant Metadata	percent_pos_timepoints	Micrococcus_luteus	final_total	final_total	-0.00033023	0.000573883	144	18	0.566188	0.919865	-0.0362761
Infant Species	Infant Metadata	percent_pos_timepoints	Neisseria_unclassified	human_contam	human_contam	-0.0020585	0.0036433	144	16	0.573235	0.7999	-0.0969643
Infant Species	Infant Metadata	percent_pos_timepoints	Pseudomonas_unclassified	final_total	final_total	-0.000613721	0.00108281	144	8	0.572026	0.919865	-0.0362761
Infant Species	Infant Metadata	percent_pos_timepoints	Corynebacterium_pseudogenitalium	daycare_f	yes_daycare	0.00312741	0.00620943	144	13	0.615607	0.809423	0.0918246
Infant Species	Infant Metadata	percent_pos_timepoints	Rothia_unclassified	human_contam	human_contam	-0.000310175	0.00060312	144	17	0.608102	0.7999	-0.0969643
Infant Species	Infant Metadata	percent_pos_timepoints	Propionibacterium_granulosum	daycare_f	yes_daycare	-0.000238738	0.000480865	144	18	0.620557	0.809423	-0.0918246
Infant Species	Infant Metadata	percent_pos_timepoints	Staphylococcus_epidermidis	daycare_f	yes_daycare	-0.0194383	0.0351457	144	45	0.581342	0.809423	-0.0918246
Infant Species	Infant Metadata	percent_pos_timepoints	Staphylococcus_epidermidis	breastfeed_month_f	yes_breastfeed	-0.015587	0.0293122	144	45	0.595976	0.916372	-0.0379282
Infant Species	Infant Metadata	percent_pos_timepoints	Veillonella_unclassified	daycare_f	yes_daycare	-0.00165802	0.0032274	144	33	0.608479	0.809423	-0.0918246
Infant Species	Infant Metadata	percent_pos_timepoints	Escherichia_unclassified	breastfeed_month_f	yes_breastfeed	-0.00054855	0.00107213	144	13	0.609934	0.916372	-0.0379282
Infant Species	Infant Metadata	percent_pos_timepoints	Other	daycare_f	yes_daycare	0.0106586	0.0199786	144	83	0.594891	0.809423	0.0918246
Infant Species	Infant Metadata	percent_pos_timepoints	Staphylococcus_aureus	final_total	final_total	0.00658637	0.0132853	144	46	0.62106	0.919865	0.0362761
Infant Species	Infant Metadata	percent_pos_timepoints	Granulicatella_unclassified	human_contam	human_contam	0.000365448	0.000747927	144	18	0.626097	0.7999	0.0969643
Infant Species	Infant Metadata	percent_pos_timepoints	Corynebacterium_accolens	percent_pos_timepoints	c_percent_pos_timepoints	-0.00560452	0.0157901	144	32	0.724821	0.916635	-0.0378034
Infant Species	Infant Metadata	percent_pos_timepoints	Corynebacterium_pseudodiphtheriticum	percent_pos_timepoints	c_percent_pos_timepoints	0.00207166	0.00517519	144	58	0.69153	0.916635	0.0378034
Infant Species	Infant Metadata	percent_pos_timepoints	Corynebacterium_pseudodiphtheriticum	final_total	final_total	0.00197516	0.00512441	144	58	0.700662	0.919865	0.0362761
Infant Species	Infant Metadata	percent_pos_timepoints	Corynebacterium_pseudodiphtheriticum	time	time	-0.00267658	0.00654394	144	58	0.683349	0.816051	-0.0882828
Infant Species	Infant Metadata	percent_pos_timepoints	Corynebacterium_pseudogenitalium	time	time	0.000934891	0.0024822	144	13	0.707244	0.816051	0.0882828
Infant Species	Infant Metadata	percent_pos_timepoints	Rothia_unclassified	percent_pos_timepoints	c_percent_pos_timepoints	-0.000276079	0.000621006	144	17	0.663944	0.916635	-0.0378034
Infant Species	Infant Metadata	percent_pos_timepoints	Rothia_unclassified	daycare_f	yes_daycare	0.000735137	0.00173513	144	17	0.672947	0.841184	0.0751091
Infant Species	Infant Metadata	percent_pos_timepoints	Rothia_unclassified	breastfeed_month_f	yes_breastfeed	0.000579121	0.00149003	144	17	0.699295	0.916372	0.0379282
Infant Species	Infant Metadata	percent_pos_timepoints	Propionibacterium_granulosum	human_contam	human_contam	6.80184e-05	0.000177538	144	18	0.702377	0.7999	0.0969643
Infant Species	Infant Metadata	percent_pos_timepoints	Prevotella_melaninogenica	human_contam	human_contam	0.000120538	0.000337417	144	9	0.721607	0.7999	0.0969643
Infant Species	Infant Metadata	percent_pos_timepoints	Prevotella_melaninogenica	final_total	final_total	0.000140546	0.000309856	144	9	0.651032	0.919865	0.0362761
Infant Species	Infant Metadata	percent_pos_timepoints	Prevotella_melaninogenica	breastfeed_month_f	yes_breastfeed	-0.000300506	0.000779086	144	9	0.702552	0.916372	-0.0379282
Infant Species	Infant Metadata	percent_pos_timepoints	Dolosigranulum_pigrum	percent_pos_timepoints	c_percent_pos_timepoints	-0.0138632	0.0310198	144	96	0.658319	0.916635	-0.0378034
Infant Species	Infant Metadata	percent_pos_timepoints	Streptococcus_peroris	time	time	0.000521925	0.00135447	144	14	0.700799	0.816051	0.0882828
Infant Species	Infant Metadata	percent_pos_timepoints	Veillonella_unclassified	human_contam	human_contam	0.000426785	0.00119158	144	33	0.72091	0.7999	0.0969643
Infant Species	Infant Metadata	percent_pos_timepoints	Escherichia_unclassified	final_total	final_total	0.000154532	0.000435802	144	13	0.72358	0.919865	0.0362761
Infant Species	Infant Metadata	percent_pos_timepoints	Haemophilus_influenzae	final_total	final_total	0.00483507	0.012236	144	25	0.693503	0.919865	0.0362761
Infant Species	Infant Metadata	percent_pos_timepoints	Pseudomonas_unclassified	breastfeed_month_f	yes_breastfeed	0.00115621	0.00266385	144	8	0.66512	0.916372	0.0379282
Infant Species	Infant Metadata	percent_pos_timepoints	Malassezia_globosa	breastfeed_month_f	yes_breastfeed	0.0040545	0.0095886	144	14	0.673959	0.916372	0.0379282
Infant Species	Infant Metadata	percent_pos_timepoints	Haemophilus_influenzae	percent_pos_timepoints	c_percent_pos_timepoints	-0.00432024	0.0125694	144	25	0.733308	0.916635	-0.0378034
Infant Species	Infant Metadata	percent_pos_timepoints	Corynebacterium_accolens	human_contam	human_contam	-0.00380967	0.0116173	144	32	0.743617	0.7999	-0.0969643
Infant Species	Infant Metadata	percent_pos_timepoints	Corynebacterium_propinquum	human_contam	human_contam	-0.00442912	0.0153328	144	29	0.773237	0.7999	-0.0969643
Infant Species	Infant Metadata	percent_pos_timepoints	Corynebacterium_tuberculostearicum	percent_pos_timepoints	c_percent_pos_timepoints	0.000727637	0.00246881	144	19	0.768759	0.922511	0.0350286
Infant Species	Infant Metadata	percent_pos_timepoints	Veillonella_unclassified	final_total	final_total	-0.000316658	0.00109414	144	33	0.772815	0.919865	-0.0362761
Infant Species	Infant Metadata	percent_pos_timepoints	Haemophilus_parainfluenzae	final_total	final_total	7.61385e-05	0.000251735	144	8	0.762883	0.919865	0.0362761
Infant Species	Infant Metadata	percent_pos_timepoints	Acinetobacter_unclassified	time	time	-0.000339152	0.0011169	144	21	0.761969	0.846633	-0.072305
Infant Species	Infant Metadata	percent_pos_timepoints	Pseudomonas_unclassified	human_contam	human_contam	-0.000366385	0.00117924	144	8	0.756625	0.7999	-0.0969643
Infant Species	Infant Metadata	percent_pos_timepoints	Streptococcus_tigurinus	daycare_f	yes_daycare	-0.000216885	0.000821284	144	9	0.792234	0.933907	-0.0296963
Infant Species	Infant Metadata	percent_pos_timepoints	Corynebacterium_propinquum	final_total	final_total	-0.00295466	0.0141139	144	29	0.834572	0.919865	-0.0362761
Infant Species	Infant Metadata	percent_pos_timepoints	Micrococcus_luteus	percent_pos_timepoints	c_percent_pos_timepoints	0.000114895	0.000569938	144	18	0.841315	0.926758	0.0330338
Infant Species	Infant Metadata	percent_pos_timepoints	Micrococcus_luteus	time	time	0.000144053	0.000731814	144	18	0.844325	0.904634	0.0435271
Infant Species	Infant Metadata	percent_pos_timepoints	Dolosigranulum_pigrum	breastfeed_month_f	yes_breastfeed	0.0131706	0.069014	144	96	0.849067	0.945061	0.0245401
Infant Species	Infant Metadata	percent_pos_timepoints	Granulicatella_unclassified	breastfeed_month_f	yes_breastfeed	-0.000358826	0.00174743	144	18	0.838272	0.945061	-0.0245401
Infant Species	Infant Metadata	percent_pos_timepoints	Streptococcus_mitis_oralis_pneumoniae	final_total	final_total	-0.00230605	0.0101232	144	97	0.820231	0.919865	-0.0362761
Infant Species	Infant Metadata	percent_pos_timepoints	Streptococcus_salivarius	daycare_f	yes_daycare	-0.000416505	0.00172249	144	18	0.809386	0.933907	-0.0296963
Infant Species	Infant Metadata	percent_pos_timepoints	Pseudomonas_unclassified	percent_pos_timepoints	c_percent_pos_timepoints	-0.000216364	0.0010379	144	8	0.835257	0.926758	-0.0330338
Infant Species	Infant Metadata	percent_pos_timepoints	Staphylococcus_aureus	breastfeed_month_f	yes_breastfeed	-0.00695911	0.0326837	144	46	0.831785	0.945061	-0.0245401
Infant Species	Infant Metadata	percent_pos_timepoints	Streptococcus_peroris	percent_pos_timepoints	c_percent_pos_timepoints	0.000254756	0.00153953	144	14	0.870287	0.926758	0.0330338
Infant Species	Infant Metadata	percent_pos_timepoints	Propionibacterium_granulosum	final_total	final_total	2.27641e-05	0.000163021	144	18	0.889202	0.919865	0.0362761
Infant Species	Infant Metadata	percent_pos_timepoints	Granulicatella_unclassified	final_total	final_total	0.000104011	0.000686931	144	18	0.879929	0.919865	0.0362761
Infant Species	Infant Metadata	percent_pos_timepoints	Streptococcus_peroris	breastfeed_month_f	yes_breastfeed	0.000443506	0.00304235	144	14	0.884372	0.945061	0.0245401
Infant Species	Infant Metadata	percent_pos_timepoints	Moraxella_catarrhalis	breastfeed_month_f	yes_breastfeed	0.00351057	0.0278304	144	42	0.900105	0.945061	0.0245401
Infant Species	Infant Metadata	percent_pos_timepoints	Malassezia_globosa	percent_pos_timepoints	c_percent_pos_timepoints	-0.00054176	0.00407044	144	14	0.895866	0.926758	-0.0330338
Infant Species	Infant Metadata	percent_pos_timepoints	Pseudomonas_unclassified	time	time	0.000159286	0.00137607	144	8	0.90806	0.939373	0.0271621
Infant Species	Infant Metadata	percent_pos_timepoints	Corynebacterium_propinquum	percent_pos_timepoints	c_percent_pos_timepoints	0.0012346	0.0168128	144	29	0.941923	0.941923	0.0259846
Infant Species	Infant Metadata	percent_pos_timepoints	Corynebacterium_propinquum	daycare_f	yes_daycare	0.00382486	0.0446923	144	29	0.931962	0.991032	0.00391247
Infant Species	Infant Metadata	percent_pos_timepoints	Micrococcus_luteus	human_contam	human_contam	4.01684e-05	0.000624916	144	18	0.948867	0.948867	0.0227948
Infant Species	Infant Metadata	percent_pos_timepoints	Streptococcus_mitis_oralis_pneumoniae	breastfeed_month_f	yes_breastfeed	-0.00190551	0.0275575	144	97	0.945061	0.945061	-0.0245401
Infant Species	Infant Metadata	percent_pos_timepoints	Haemophilus_influenzae	time	time	-0.00110679	0.0156462	144	25	0.943738	0.943738	-0.0251487
Infant Species	Infant Metadata	percent_pos_timepoints	Haemophilus_parainfluenzae	breastfeed_month_f	yes_breastfeed	6.62184e-05	0.000675417	144	8	0.922446	0.945061	0.0245401
Infant Species	Infant Metadata	percent_pos_timepoints	Staphylococcus_aureus	daycare_f	yes_daycare	-0.00391464	0.039188	144	46	0.920612	0.991032	-0.00391247
Infant Species	Infant Metadata	percent_pos_timepoints	Corynebacterium_tuberculostearicum	daycare_f	yes_daycare	0.000389146	0.00759736	144	19	0.959243	0.991032	0.00391247
Infant Species	Infant Metadata	percent_pos_timepoints	Moraxella_catarrhalis	final_total	final_total	0.000209685	0.0110925	144	42	0.984953	0.984953	0.00658456
Infant Species	Infant Metadata	percent_pos_timepoints	Streptococcus_peroris	daycare_f	yes_daycare	3.80874e-05	0.00338035	144	14	0.991032	0.991032	0.00391247
Infant Species	Infant Metadata	none (metadata only)	Corynebacterium_pseudogenitalium	human_contam	human_contam	-0.0125368	0.00208429	144	13	2.80092e-08	8.40275e-07	-6.07558
Infant Species	Infant Metadata	none (metadata only)	Other	final_total	final_total	0.0377496	0.00629675	144	83	2.63269e-08	7.89807e-07	6.10248
Infant Species	Infant Metadata	none (metadata only)	Moraxella_catarrhalis	daycare_f	yes_daycare	0.153018	0.032522	144	42	1.10895e-05	0.000332684	3.47797
Infant Species	Infant Metadata	none (metadata only)	Propionibacteriaceae_unclassified	human_contam	human_contam	-0.0216017	0.00620118	144	67	0.000711442	0.0106716	-1.97177
Infant Species	Infant Metadata	none (metadata only)	Streptococcus_salivarius	breastfeed_month_f	yes_breastfeed	-0.00461949	0.00136332	144	18	0.00125283	0.0375849	-1.42499
Infant Species	Infant Metadata	none (metadata only)	Other	human_contam	human_contam	-0.0223245	0.00679627	144	83	0.00136939	0.0136939	-1.86347
Infant Species	Infant Metadata	none (metadata only)	Haemophilus_influenzae	daycare_f	yes_daycare	0.109038	0.034452	144	25	0.00220794	0.0331191	1.47992
Infant Species	Infant Metadata	none (metadata only)	Streptococcus_parasanguinis	breastfeed_month_f	yes_breastfeed	-0.0051255	0.00173438	144	22	0.00382269	0.0573403	-1.24154
Infant Species	Infant Metadata	none (metadata only)	Corynebacterium_tuberculostearicum	human_contam	human_contam	-0.00706842	0.00244027	144	19	0.00455258	0.0341444	-1.46668
Infant Species	Infant Metadata	none (metadata only)	Corynebacterium_pseudogenitalium	final_total	final_total	-0.00542897	0.00192134	144	13	0.00568831	0.0661366	-1.17956
Infant Species	Infant Metadata	none (metadata only)	Streptococcus_peroris	final_total	final_total	-0.00284853	0.00102752	144	14	0.00661366	0.0661366	-1.17956
Infant Species	Infant Metadata	none (metadata only)	Streptococcus_salivarius	time	time	-0.00193189	0.000715565	144	18	0.00806536	0.241961	-0.616255
Infant Species	Infant Metadata	none (metadata only)	Streptococcus_salivarius	human_contam	human_contam	-0.00149178	0.000604817	144	18	0.015206	0.091236	-1.03983
Infant Species	Infant Metadata	none (metadata only)	Streptococcus_salivarius	final_total	final_total	-0.00137332	0.000563013	144	18	0.0163213	0.104921	-0.979138
Infant Species	Infant Metadata	none (metadata only)	Propionibacteriaceae_unclassified	final_total	final_total	-0.013875	0.00577375	144	67	0.0179294	0.104921	-0.979138
Infant Species	Infant Metadata	none (metadata only)	Dolosigranulum_pigrum	human_contam	human_contam	0.0619985	0.0263385	144	96	0.0203523	0.101762	0.992416
Infant Species	Infant Metadata	none (metadata only)	Propionibacteriaceae_unclassified	time	time	0.0172496	0.00733532	144	67	0.0204738	0.307107	0.51271
Infant Species	Infant Metadata	none (metadata only)	Acinetobacter_unclassified	final_total	final_total	0.00191978	0.000824903	144	21	0.0217807	0.104921	0.979138
Infant Species	Infant Metadata	none (metadata only)	Corynebacterium_tuberculostearicum	final_total	final_total	-0.00518233	0.00227207	144	19	0.0244816	0.104921	-0.979138
Infant Species	Infant Metadata	none (metadata only)	Staphylococcus_epidermidis	human_contam	human_contam	-0.023416	0.0105813	144	45	0.0289933	0.124257	-0.90568
Infant Species	Infant Metadata	none (metadata only)	Corynebacterium_tuberculostearicum	breastfeed_month_f	yes_breastfeed	-0.0113299	0.00548573	144	19	0.0412405	0.384015	-0.415652
Infant Species	Infant Metadata	none (metadata only)	Cutibacterium_acnes	time	time	0.0420952	0.0205174	144	108	0.0428162	0.325893	0.486925
Infant Species	Infant Metadata	none (metadata only)	Other	time	time	-0.0165112	0.00808194	144	83	0.0434524	0.325893	-0.486925
Infant Species	Infant Metadata	none (metadata only)	Corynebacterium_pseudodiphtheriticum	daycare_f	yes_daycare	-0.0287952	0.0146205	144	58	0.0528812	0.528812	-0.276699
Infant Species	Infant Metadata	none (metadata only)	Other	breastfeed_month_f	yes_breastfeed	-0.0330608	0.0166507	144	83	0.051202	0.384015	-0.415652
Infant Species	Infant Metadata	none (metadata only)	Corynebacterium_pseudodiphtheriticum	human_contam	human_contam	0.0102102	0.00534958	144	58	0.0589514	0.206215	0.68568
Infant Species	Infant Metadata	none (metadata only)	Corynebacterium_tuberculostearicum	time	time	-0.00544467	0.00288657	144	19	0.0619046	0.366102	-0.436398
Infant Species	Infant Metadata	none (metadata only)	Staphylococcus_aureus	human_contam	human_contam	0.027163	0.0143986	144	46	0.0618644	0.206215	0.68568
Infant Species	Infant Metadata	none (metadata only)	Cutibacterium_acnes	human_contam	human_contam	-0.0300332	0.0172546	144	108	0.084773	0.254319	-0.594621
Infant Species	Infant Metadata	none (metadata only)	Cutibacterium_acnes	daycare_f	yes_daycare	-0.0889503	0.0507525	144	108	0.0826025	0.619519	-0.207946
Infant Species	Infant Metadata	none (metadata only)	Granulicatella_unclassified	time	time	0.00152361	0.000842073	144	18	0.0732204	0.366102	0.436398
Infant Species	Infant Metadata	none (metadata only)	Streptococcus_parasanguinis	final_total	final_total	-0.00126038	0.000718343	144	22	0.0821191	0.27373	-0.562677
Infant Species	Infant Metadata	none (metadata only)	Streptococcus_tigurinus	final_total	final_total	-0.000447629	0.000253226	144	9	0.0799329	0.27373	-0.562677
Infant Species	Infant Metadata	none (metadata only)	Veillonella_unclassified	breastfeed_month_f	yes_breastfeed	-0.0045363	0.00258446	144	33	0.0820049	0.427291	-0.369276
Infant Species	Infant Metadata	none (metadata only)	Corynebacterium_pseudogenitalium	breastfeed_month_f	yes_breastfeed	0.00933855	0.0056245	144	13	0.0997012	0.427291	0.369276
Infant Species	Infant Metadata	none (metadata only)	Neisseria_unclassified	breastfeed_month_f	yes_breastfeed	-0.0150469	0.00897739	144	16	0.098331	0.427291	-0.369276
Infant Species	Infant Metadata	none (metadata only)	Moraxella_catarrhalis	human_contam	human_contam	0.0193245	0.0117543	144	42	0.103043	0.281027	0.551251
Infant Species	Infant Metadata	none (metadata only)	Staphylococcus_epidermidis	final_total	final_total	-0.0159374	0.00981846	144	45	0.107413	0.315039	-0.501636
Infant Species	Infant Metadata	none (metadata only)	Corynebacterium_accolens	time	time	-0.0208523	0.0132788	144	32	0.119287	0.451378	-0.34546
Infant Species	Infant Metadata	none (metadata only)	Cutibacterium_acnes	final_total	final_total	-0.025271	0.0159171	144	108	0.115514	0.315039	-0.501636
Infant Species	Infant Metadata	none (metadata only)	Streptococcus_mitis_oralis_pneumoniae	daycare_f	yes_daycare	0.0464646	0.0291269	144	97	0.11472	0.633703	0.198115
Infant Species	Infant Metadata	none (metadata only)	Acinetobacter_unclassified	breastfeed_month_f	yes_breastfeed	-0.00312886	0.00199166	144	21	0.11906	0.446474	-0.350204
Infant Species	Infant Metadata	none (metadata only)	Malassezia_globosa	human_contam	human_contam	-0.00559917	0.00362513	144	14	0.12533	0.313326	-0.504004
Infant Species	Infant Metadata	none (metadata only)	Propionibacterium_granulosum	time	time	0.000310465	0.000203638	144	18	0.13023	0.451378	0.34546
Infant Species	Infant Metadata	none (metadata only)	Cutibacterium_acnes	breastfeed_month_f	yes_breastfeed	0.068204	0.0462714	144	108	0.14334	0.469803	0.328085
Infant Species	Infant Metadata	none (metadata only)	Streptococcus_parasanguinis	human_contam	human_contam	-0.00114116	0.000771521	144	22	0.141972	0.327628	-0.484619
Infant Species	Infant Metadata	none (metadata only)	Prevotella_melaninogenica	time	time	0.000570645	0.00039584	144	9	0.152444	0.451378	0.34546
Infant Species	Infant Metadata	none (metadata only)	Micrococcus_luteus	daycare_f	yes_daycare	-0.00220176	0.00155438	144	18	0.160902	0.633703	-0.198115
Infant Species	Infant Metadata	none (metadata only)	Propionibacterium_granulosum	breastfeed_month_f	yes_breastfeed	0.000525816	0.000387	144	18	0.177022	0.469803	0.328085
Infant Species	Infant Metadata	none (metadata only)	Staphylococcus_aureus	time	time	-0.0236526	0.017032	144	46	0.167725	0.451378	-0.34546
Infant Species	Infant Metadata	none (metadata only)	Dolosigranulum_pigrum	final_total	final_total	0.0331777	0.0243903	144	96	0.176525	0.441312	0.355255
Infant Species	Infant Metadata	none (metadata only)	Dolosigranulum_pigrum	daycare_f	yes_daycare	-0.107091	0.0752577	144	96	0.157895	0.633703	-0.198115
Infant Species	Infant Metadata	none (metadata only)	Escherichia_unclassified	daycare_f	yes_daycare	-0.00156483	0.0011302	144	13	0.168987	0.633703	-0.198115
Infant Species	Infant Metadata	none (metadata only)	Malassezia_globosa	time	time	-0.00587253	0.00431366	144	14	0.176178	0.451378	-0.34546
Infant Species	Infant Metadata	none (metadata only)	Dolosigranulum_pigrum	time	time	0.0419436	0.0313395	144	96	0.183539	0.451378	0.34546
Infant Species	Infant Metadata	none (metadata only)	Corynebacterium_accolens	breastfeed_month_f	yes_breastfeed	-0.0379622	0.0293789	144	32	0.199101	0.469803	-0.328085
Infant Species	Infant Metadata	none (metadata only)	Propionibacteriaceae_unclassified	breastfeed_month_f	yes_breastfeed	0.0180451	0.0139403	144	67	0.198217	0.469803	0.328085
Infant Species	Infant Metadata	none (metadata only)	Corynebacterium_propinquum	breastfeed_month_f	yes_breastfeed	0.0483943	0.0377664	144	29	0.203581	0.469803	0.328085
Infant Species	Infant Metadata	none (metadata only)	Streptococcus_parasanguinis	time	time	-0.00115931	0.000912626	144	22	0.206658	0.451378	-0.34546
Infant Species	Infant Metadata	none (metadata only)	Staphylococcus_epidermidis	time	time	-0.0153607	0.0125601	144	45	0.224055	0.451378	-0.34546
Infant Species	Infant Metadata	none (metadata only)	Rothia_unclassified	time	time	0.00084351	0.000701384	144	17	0.231741	0.451378	0.34546
Infant Species	Infant Metadata	none (metadata only)	Prevotella_melaninogenica	daycare_f	yes_daycare	0.00107996	0.000916093	144	9	0.24436	0.75636	0.121271
Infant Species	Infant Metadata	none (metadata only)	Granulicatella_unclassified	daycare_f	yes_daycare	0.0022697	0.00196373	144	18	0.25212	0.75636	0.121271
Infant Species	Infant Metadata	none (metadata only)	Streptococcus_tigurinus	time	time	0.00036307	0.000325906	144	9	0.267709	0.451378	0.34546
Infant Species	Infant Metadata	none (metadata only)	Escherichia_unclassified	time	time	0.000551373	0.000498202	144	13	0.270827	0.451378	0.34546
Infant Species	Infant Metadata	none (metadata only)	Haemophilus_influenzae	human_contam	human_contam	0.0140629	0.0124751	144	25	0.262097	0.560628	0.251325
Infant Species	Infant Metadata	none (metadata only)	Moraxella_catarrhalis	time	time	-0.0156713	0.0139445	144	42	0.263582	0.451378	-0.34546
Infant Species	Infant Metadata	none (metadata only)	Malassezia_globosa	final_total	final_total	-0.0037838	0.00335683	144	14	0.262121	0.604896	-0.218319
Infant Species	Infant Metadata	none (metadata only)	Streptococcus_mitis_oralis_pneumoniae	human_contam	human_contam	0.011333	0.0104454	144	97	0.280314	0.560628	0.251325
Infant Species	Infant Metadata	none (metadata only)	Micrococcus_luteus	breastfeed_month_f	yes_breastfeed	-0.00141129	0.00130957	144	18	0.285778	0.612381	-0.212978
Infant Species	Infant Metadata	none (metadata only)	Neisseria_unclassified	daycare_f	yes_daycare	-0.010322	0.0103298	144	16	0.320217	0.7847	-0.105297
Infant Species	Infant Metadata	none (metadata only)	Pseudomonas_unclassified	daycare_f	yes_daycare	0.00292324	0.00295269	144	8	0.324335	0.7847	0.105297
Infant Species	Infant Metadata	none (metadata only)	Corynebacterium_accolens	daycare_f	yes_daycare	-0.0290199	0.0326694	144	32	0.376329	0.7847	-0.105297
Infant Species	Infant Metadata	none (metadata only)	Corynebacterium_pseudodiphtheriticum	breastfeed_month_f	yes_breastfeed	-0.0109668	0.0123376	144	58	0.378164	0.742306	-0.129417
Infant Species	Infant Metadata	none (metadata only)	Rothia_unclassified	final_total	final_total	-0.000474174	0.000546912	144	17	0.387828	0.785042	-0.105107
Infant Species	Infant Metadata	none (metadata only)	Neisseria_unclassified	final_total	final_total	-0.00287209	0.00334572	144	16	0.392521	0.785042	-0.105107
Infant Species	Infant Metadata	none (metadata only)	Streptococcus_tigurinus	breastfeed_month_f	yes_breastfeed	0.000583667	0.000695354	144	9	0.404248	0.742306	0.129417
Infant Species	Infant Metadata	none (metadata only)	Corynebacterium_propinquum	time	time	-0.013847	0.0179164	144	29	0.441258	0.630369	-0.200405
Infant Species	Infant Metadata	none (metadata only)	Veillonella_unclassified	time	time	0.00109554	0.00135993	144	33	0.422219	0.630369	0.200405
Infant Species	Infant Metadata	none (metadata only)	Haemophilus_influenzae	breastfeed_month_f	yes_breastfeed	-0.023696	0.0292208	144	25	0.42064	0.742306	-0.129417
Infant Species	Infant Metadata	none (metadata only)	Haemophilus_parainfluenzae	time	time	0.000246245	0.000316427	144	8	0.438119	0.630369	0.200405
Infant Species	Infant Metadata	none (metadata only)	Propionibacteriaceae_unclassified	daycare_f	yes_daycare	-0.0132052	0.0166406	144	67	0.429163	0.7847	-0.105297
Infant Species	Infant Metadata	none (metadata only)	Other	daycare_f	yes_daycare	0.0149997	0.0192856	144	83	0.438717	0.7847	0.105297
Infant Species	Infant Metadata	none (metadata only)	Neisseria_unclassified	human_contam	human_contam	-0.00275831	0.00361312	144	16	0.44685	0.769817	-0.113612
Infant Species	Infant Metadata	none (metadata only)	Corynebacterium_accolens	final_total	final_total	-0.00747946	0.0103023	144	32	0.469427	0.843994	-0.0736606
Infant Species	Infant Metadata	none (metadata only)	Staphylococcus_aureus	final_total	final_total	0.00953886	0.0134062	144	46	0.478263	0.843994	0.0736606
Infant Species	Infant Metadata	none (metadata only)	Staphylococcus_aureus	breastfeed_month_f	yes_breastfeed	-0.0218005	0.0323681	144	46	0.502032	0.792681	-0.100901
Infant Species	Infant Metadata	none (metadata only)	Staphylococcus_epidermidis	daycare_f	yes_daycare	-0.0214129	0.0294493	144	45	0.470164	0.7847	-0.105297
Infant Species	Infant Metadata	none (metadata only)	Staphylococcus_epidermidis	breastfeed_month_f	yes_breastfeed	-0.0177804	0.0250858	144	45	0.483228	0.792681	-0.100901
Infant Species	Infant Metadata	none (metadata only)	Streptococcus_mitis_oralis_pneumoniae	time	time	0.00854375	0.0124011	144	97	0.492328	0.649033	0.187733
Infant Species	Infant Metadata	none (metadata only)	Neisseria_unclassified	time	time	0.00292589	0.00429935	144	16	0.497592	0.649033	0.187733
Infant Species	Infant Metadata	none (metadata only)	Haemophilus_parainfluenzae	daycare_f	yes_daycare	-0.000524747	0.000761893	144	8	0.492866	0.7847	-0.105297
Infant Species	Infant Metadata	none (metadata only)	Malassezia_globosa	daycare_f	yes_daycare	0.00708625	0.0103647	144	14	0.496016	0.7847	0.105297
Infant Species	Infant Metadata	none (metadata only)	Corynebacterium_pseudogenitalium	daycare_f	yes_daycare	0.00395247	0.00613548	144	13	0.520872	0.7847	0.105297
Infant Species	Infant Metadata	none (metadata only)	Staphylococcus_aureus	daycare_f	yes_daycare	-0.023209	0.038638	144	46	0.54929	0.7847	-0.105297
Infant Species	Infant Metadata	none (metadata only)	Streptococcus_parasanguinis	daycare_f	yes_daycare	-0.00128618	0.00207034	144	22	0.535725	0.7847	-0.105297
Infant Species	Infant Metadata	none (metadata only)	Streptococcus_peroris	human_contam	human_contam	-0.000693982	0.00111249	144	14	0.534119	0.769817	-0.113612
Infant Species	Infant Metadata	none (metadata only)	Streptococcus_tigurinus	human_contam	human_contam	-0.000172626	0.000273688	144	9	0.529533	0.769817	-0.113612
Infant Species	Infant Metadata	none (metadata only)	Escherichia_unclassified	human_contam	human_contam	0.000251225	0.000421173	144	13	0.552074	0.769817	0.113612
Infant Species	Infant Metadata	none (metadata only)	Haemophilus_parainfluenzae	human_contam	human_contam	0.000160636	0.000265873	144	8	0.546968	0.769817	0.113612
Infant Species	Infant Metadata	none (metadata only)	Acinetobacter_unclassified	human_contam	human_contam	0.000556044	0.00088597	144	21	0.531559	0.769817	0.113612
Infant Species	Infant Metadata	none (metadata only)	Pseudomonas_unclassified	final_total	final_total	-0.00061257	0.00102449	144	8	0.551118	0.908364	-0.0417403
Infant Species	Infant Metadata	none (metadata only)	Rothia_unclassified	human_contam	human_contam	-0.000340991	0.000590076	144	17	0.564533	0.769817	-0.113612
Infant Species	Infant Metadata	none (metadata only)	Micrococcus_luteus	final_total	final_total	-0.000298227	0.000530702	144	18	0.575297	0.908364	-0.0417403
Infant Species	Infant Metadata	none (metadata only)	Rothia_unclassified	daycare_f	yes_daycare	0.000914809	0.00166607	144	17	0.584798	0.797452	0.0982957
Infant Species	Infant Metadata	none (metadata only)	Rothia_unclassified	breastfeed_month_f	yes_breastfeed	0.000736642	0.00143282	144	17	0.610153	0.852876	0.0691141
Infant Species	Infant Metadata	none (metadata only)	Pseudomonas_unclassified	breastfeed_month_f	yes_breastfeed	0.00127433	0.00247355	144	8	0.607459	0.852876	0.0691141
Infant Species	Infant Metadata	none (metadata only)	Malassezia_globosa	breastfeed_month_f	yes_breastfeed	0.0044237	0.00900812	144	14	0.625442	0.852876	0.0691141
Infant Species	Infant Metadata	none (metadata only)	Corynebacterium_pseudodiphtheriticum	final_total	final_total	0.00216793	0.0049719	144	58	0.663666	0.948095	0.0231483
Infant Species	Infant Metadata	none (metadata only)	Streptococcus_tigurinus	daycare_f	yes_daycare	-0.000351015	0.000790895	144	9	0.658124	0.858422	-0.0662991
Infant Species	Infant Metadata	none (metadata only)	Veillonella_unclassified	final_total	final_total	-0.000476505	0.00107043	144	33	0.657083	0.948095	-0.0231483
Infant Species	Infant Metadata	none (metadata only)	Corynebacterium_accolens	human_contam	human_contam	-0.00461358	0.0111526	144	32	0.679933	0.883262	-0.0539106
Infant Species	Infant Metadata	none (metadata only)	Streptococcus_peroris	time	time	0.00054445	0.00132445	144	14	0.681872	0.818246	0.0871159
Infant Species	Infant Metadata	none (metadata only)	Acinetobacter_unclassified	time	time	-0.000446366	0.00104801	144	21	0.670999	0.818246	-0.0871159
Infant Species	Infant Metadata	none (metadata only)	Haemophilus_parainfluenzae	breastfeed_month_f	yes_breastfeed	0.00026138	0.000663642	144	8	0.695417	0.907065	0.0423615
Infant Species	Infant Metadata	none (metadata only)	Acinetobacter_unclassified	daycare_f	yes_daycare	-0.000936757	0.00237746	144	21	0.694332	0.867915	-0.0615228
Infant Species	Infant Metadata	none (metadata only)	Pseudomonas_unclassified	human_contam	human_contam	-0.000393931	0.00110033	144	8	0.721021	0.883262	-0.0539106
Infant Species	Infant Metadata	none (metadata only)	Corynebacterium_propinquum	human_contam	human_contam	-0.00450051	0.0150511	144	29	0.765493	0.883262	-0.0539106
Infant Species	Infant Metadata	none (metadata only)	Corynebacterium_pseudogenitalium	time	time	0.000780522	0.0024763	144	13	0.753265	0.836961	0.0772946
Infant Species	Infant Metadata	none (metadata only)	Prevotella_melaninogenica	final_total	final_total	9.13798e-05	0.000310257	144	9	0.768911	0.960463	0.0175196
Infant Species	Infant Metadata	none (metadata only)	Granulicatella_unclassified	human_contam	human_contam	0.000217216	0.000709815	144	18	0.760177	0.883262	0.0539106
Infant Species	Infant Metadata	none (metadata only)	Haemophilus_influenzae	final_total	final_total	0.00359384	0.0115834	144	25	0.756953	0.960463	0.0175196
Infant Species	Infant Metadata	none (metadata only)	Haemophilus_influenzae	time	time	-0.00489588	0.0147971	144	25	0.741385	0.836961	-0.0772946
Infant Species	Infant Metadata	none (metadata only)	Moraxella_catarrhalis	final_total	final_total	0.00370876	0.0109123	144	42	0.734604	0.960463	0.0175196
Infant Species	Infant Metadata	none (metadata only)	Corynebacterium_pseudodiphtheriticum	time	time	-0.00153257	0.00633891	144	58	0.809421	0.855341	-0.0678605
Infant Species	Infant Metadata	none (metadata only)	Propionibacterium_granulosum	daycare_f	yes_daycare	-0.000111405	0.000461964	144	18	0.809883	0.97186	-0.0123964
Infant Species	Infant Metadata	none (metadata only)	Haemophilus_parainfluenzae	final_total	final_total	6.08994e-05	0.000246154	144	8	0.80506	0.960463	0.0175196
Infant Species	Infant Metadata	none (metadata only)	Corynebacterium_propinquum	final_total	final_total	-0.0029554	0.0139321	144	29	0.832401	0.960463	-0.0175196
Infant Species	Infant Metadata	none (metadata only)	Micrococcus_luteus	time	time	0.000148282	0.000676148	144	18	0.82683	0.855341	0.0678605
Infant Species	Infant Metadata	none (metadata only)	Corynebacterium_propinquum	daycare_f	yes_daycare	0.00333378	0.0432425	144	29	0.938697	0.975958	0.010569
Infant Species	Infant Metadata	none (metadata only)	Micrococcus_luteus	human_contam	human_contam	3.9096e-05	0.00057082	144	18	0.945521	0.978125	0.00960575
Infant Species	Infant Metadata	none (metadata only)	Propionibacterium_granulosum	human_contam	human_contam	2.56059e-05	0.000172153	144	18	0.882032	0.978125	0.00960575
Infant Species	Infant Metadata	none (metadata only)	Prevotella_melaninogenica	human_contam	human_contam	2.48481e-05	0.000333941	144	9	0.940824	0.978125	0.00960575
Infant Species	Infant Metadata	none (metadata only)	Prevotella_melaninogenica	breastfeed_month_f	yes_breastfeed	-7.37869e-05	0.000774396	144	9	0.92472	0.943279	-0.02536
Infant Species	Infant Metadata	none (metadata only)	Dolosigranulum_pigrum	breastfeed_month_f	yes_breastfeed	0.011783	0.0653687	144	96	0.857433	0.943279	0.02536
Infant Species	Infant Metadata	none (metadata only)	Granulicatella_unclassified	final_total	final_total	4.63671e-05	0.000658978	144	18	0.944033	0.979745	0.00888702
Infant Species	Infant Metadata	none (metadata only)	Granulicatella_unclassified	breastfeed_month_f	yes_breastfeed	0.000119324	0.00166712	144	18	0.943279	0.943279	0.02536
Infant Species	Infant Metadata	none (metadata only)	Streptococcus_mitis_oralis_pneumoniae	final_total	final_total	-0.000644607	0.00969079	144	97	0.947087	0.979745	-0.00888702
Infant Species	Infant Metadata	none (metadata only)	Streptococcus_mitis_oralis_pneumoniae	breastfeed_month_f	yes_breastfeed	0.00248316	0.0248398	144	97	0.920732	0.943279	0.02536
Infant Species	Infant Metadata	none (metadata only)	Streptococcus_peroris	breastfeed_month_f	yes_breastfeed	0.000482863	0.00293767	144	14	0.86976	0.943279	0.02536
Infant Species	Infant Metadata	none (metadata only)	Streptococcus_salivarius	daycare_f	yes_daycare	-0.000266138	0.00162625	144	18	0.870456	0.975958	-0.010569
Infant Species	Infant Metadata	none (metadata only)	Veillonella_unclassified	daycare_f	yes_daycare	-0.000288591	0.00308508	144	33	0.925641	0.975958	-0.010569
Infant Species	Infant Metadata	none (metadata only)	Escherichia_unclassified	final_total	final_total	3.67899e-05	0.000392143	144	13	0.925425	0.979745	0.00888702
Infant Species	Infant Metadata	none (metadata only)	Escherichia_unclassified	breastfeed_month_f	yes_breastfeed	-7.86389e-05	0.000946798	144	13	0.933957	0.943279	-0.02536
Infant Species	Infant Metadata	none (metadata only)	Moraxella_catarrhalis	breastfeed_month_f	yes_breastfeed	-0.00382012	0.0276113	144	42	0.890455	0.943279	-0.02536
Infant Species	Infant Metadata	none (metadata only)	Corynebacterium_tuberculostearicum	daycare_f	yes_daycare	-0.000357329	0.00654835	144	19	0.956582	0.975958	-0.010569
Infant Species	Infant Metadata	none (metadata only)	Pseudomonas_unclassified	time	time	5.86664e-05	0.00130157	144	8	0.96413	0.96413	0.0158642
Infant Species	Infant Metadata	none (metadata only)	Streptococcus_peroris	daycare_f	yes_daycare	-9.85053e-05	0.00326107	144	14	0.975958	0.975958	-0.010569
Infant Species	Infant Metadata	none (metadata only)	Veillonella_unclassified	human_contam	human_contam	3.14817e-05	0.00114967	144	33	0.978204	0.978204	0.00957073
Infant Species	Infant Metadata	none (metadata only)	Propionibacterium_granulosum	final_total	final_total	2.10891e-06	0.000160287	144	18	0.989526	0.989526	0.00457266
Infant Species	Infant Metadata	loss_t1	Other	final_total	final_total	0.0798086	0.0126287	56	30	1.58536e-07	4.59755e-06	5.33747
Infant Species	Infant Metadata	loss_t1	Acinetobacter_unclassified	final_total	final_total	0.00206677	0.000459149	56	7	5.60555e-05	0.000812804	3.09001
Infant Species	Infant Metadata	loss_t1	Prevotella_melaninogenica	daycare_f	yes_daycare	0.00108063	0.000233791	56	3	0.00019984	0.00579537	2.23692
Infant Species	Infant Metadata	loss_t1	Propionibacteriaceae_unclassified	human_contam	human_contam	-0.0405281	0.0120363	56	21	0.00206356	0.0598431	-1.22299
Infant Species	Infant Metadata	loss_t1	Propionibacteriaceae_unclassified	final_total	final_total	-0.034325	0.0116351	56	21	0.00527341	0.0509763	-1.29263
Infant Species	Infant Metadata	loss_t1	Veillonella_unclassified	final_total	final_total	-0.00504668	0.00190529	56	12	0.0114714	0.0831677	-1.08005
Infant Species	Infant Metadata	loss_t1	Cutibacterium_acnes	loss_t1_f	yes_loss	-0.146086	0.0562989	56	38	0.013657	0.396054	-0.402246
Infant Species	Infant Metadata	loss_t1	Streptococcus_parasanguinis	final_total	final_total	-0.00401039	0.00160633	56	9	0.0167096	0.096916	-1.0136
Infant Species	Infant Metadata	loss_t1	Acinetobacter_unclassified	human_contam	human_contam	-0.00108637	0.000464761	56	7	0.02499	0.362356	-0.440865
Infant Species	Infant Metadata	loss_t1	Propionibacterium_granulosum	time	time	0.00079671	0.000366907	56	6	0.0360437	0.630822	0.200093
Infant Species	Infant Metadata	loss_t1	Veillonella_unclassified	human_contam	human_contam	-0.00403119	0.00195525	56	12	0.0469429	0.453781	-0.343154
Infant Species	Infant Metadata	loss_t1	Corynebacterium_accolens	daycare_f	yes_daycare	0.101271	0.0585938	56	17	0.0922601	0.668886	0.174648
Infant Species	Infant Metadata	loss_t1	Corynebacterium_pseudodiphtheriticum	daycare_f	yes_daycare	-0.0573083	0.0328466	56	25	0.0885255	0.668886	-0.174648
Infant Species	Infant Metadata	loss_t1	Corynebacterium_pseudodiphtheriticum	breastfeed_month_f	yes_breastfeed	-0.0372905	0.0241878	56	25	0.130828	0.561496	-0.250653
Infant Species	Infant Metadata	loss_t1	Cutibacterium_acnes	time	time	0.0611679	0.0393391	56	38	0.12955	0.630822	0.200093
Infant Species	Infant Metadata	loss_t1	Cutibacterium_acnes	breastfeed_month_f	yes_breastfeed	0.141079	0.0926082	56	38	0.135533	0.561496	0.250653
Infant Species	Infant Metadata	loss_t1	Propionibacterium_granulosum	loss_t1_f	yes_loss	-0.000950764	0.000514112	56	6	0.0716749	0.617441	-0.209404
Infant Species	Infant Metadata	loss_t1	Propionibacterium_granulosum	breastfeed_month_f	yes_breastfeed	0.00134376	0.000734308	56	6	0.0828894	0.561496	0.250653
Infant Species	Infant Metadata	loss_t1	Staphylococcus_epidermidis	time	time	-0.0490792	0.0315741	56	22	0.127771	0.630822	-0.200093
Infant Species	Infant Metadata	loss_t1	Streptococcus_mitis_oralis_pneumoniae	loss_t1_f	yes_loss	0.0514116	0.0335583	56	37	0.133944	0.617441	0.209404
Infant Species	Infant Metadata	loss_t1	Streptococcus_parasanguinis	human_contam	human_contam	-0.00300953	0.00165808	56	9	0.0785411	0.569423	-0.244565
Infant Species	Infant Metadata	loss_t1	Streptococcus_salivarius	final_total	final_total	-0.00139997	0.000903622	56	5	0.128997	0.623486	-0.205173
Infant Species	Infant Metadata	loss_t1	Streptococcus_salivarius	time	time	-0.00161922	0.000895099	56	5	0.0777899	0.630822	-0.200093
Infant Species	Infant Metadata	loss_t1	Streptococcus_salivarius	breastfeed_month_f	yes_breastfeed	-0.00259836	0.0016199	56	5	0.116385	0.561496	-0.250653
Infant Species	Infant Metadata	loss_t1	Veillonella_unclassified	loss_t1_f	yes_loss	-0.0040549	0.00257391	56	12	0.123017	0.617441	-0.209404
Infant Species	Infant Metadata	loss_t1	Neisseria_unclassified	daycare_f	yes_daycare	0.00260593	0.00128908	56	8	0.0568005	0.668886	0.174648
Infant Species	Infant Metadata	loss_t1	Acinetobacter_unclassified	time	time	-0.000691445	0.000448554	56	7	0.131091	0.630822	-0.200093
Infant Species	Infant Metadata	loss_t1	Acinetobacter_unclassified	breastfeed_month_f	yes_breastfeed	-0.00144333	0.000872675	56	7	0.114218	0.561496	-0.250653
Infant Species	Infant Metadata	loss_t1	Moraxella_catarrhalis	breastfeed_month_f	yes_breastfeed	-0.0808032	0.051241	56	15	0.125987	0.561496	-0.250653
Infant Species	Infant Metadata	loss_t1	Propionibacteriaceae_unclassified	breastfeed_month_f	yes_breastfeed	0.040108	0.0235474	56	21	0.103938	0.561496	0.250653
Infant Species	Infant Metadata	loss_t1	Moraxella_catarrhalis	time	time	-0.0360143	0.0243715	56	15	0.14758	0.630822	-0.200093
Infant Species	Infant Metadata	loss_t1	Corynebacterium_accolens	time	time	-0.0259054	0.0196179	56	17	0.199479	0.630822	-0.200093
Infant Species	Infant Metadata	loss_t1	Corynebacterium_accolens	breastfeed_month_f	yes_breastfeed	0.0604112	0.0474803	56	17	0.210422	0.715735	0.145248
Infant Species	Infant Metadata	loss_t1	Corynebacterium_propinquum	time	time	0.0376837	0.027544	56	10	0.179507	0.630822	0.200093
Infant Species	Infant Metadata	loss_t1	Micrococcus_luteus	loss_t1_f	yes_loss	-0.00204267	0.00142117	56	5	0.158371	0.617441	-0.209404
Infant Species	Infant Metadata	loss_t1	Rothia_unclassified	loss_t1_f	yes_loss	-0.00242684	0.00182728	56	7	0.19162	0.617441	-0.209404
Infant Species	Infant Metadata	loss_t1	Rothia_unclassified	final_total	final_total	-0.00163714	0.00135335	56	7	0.233404	0.758614	-0.119979
Infant Species	Infant Metadata	loss_t1	Prevotella_melaninogenica	loss_t1_f	yes_loss	-0.000181307	0.000129994	56	3	0.170612	0.617441	-0.209404
Infant Species	Infant Metadata	loss_t1	Dolosigranulum_pigrum	loss_t1_f	yes_loss	0.10639	0.080001	56	37	0.191206	0.617441	0.209404
Infant Species	Infant Metadata	loss_t1	Granulicatella_unclassified	time	time	0.00012922	0.000101501	56	8	0.217525	0.630822	0.200093
Infant Species	Infant Metadata	loss_t1	Streptococcus_parasanguinis	loss_t1_f	yes_loss	-0.00272037	0.00215955	56	9	0.21517	0.623994	-0.20482
Infant Species	Infant Metadata	loss_t1	Streptococcus_peroris	final_total	final_total	-0.00448699	0.00362059	56	7	0.22237	0.758614	-0.119979
Infant Species	Infant Metadata	loss_t1	Streptococcus_salivarius	human_contam	human_contam	-0.0011193	0.000904205	56	5	0.222803	0.861887	-0.0645495
Infant Species	Infant Metadata	loss_t1	Streptococcus_salivarius	daycare_f	yes_daycare	0.00269637	0.0021998	56	5	0.227293	0.883545	0.0537715
Infant Species	Infant Metadata	loss_t1	Streptococcus_tigurinus	final_total	final_total	-0.00100092	0.00083106	56	1	0.235432	0.758614	-0.119979
Infant Species	Infant Metadata	loss_t1	Haemophilus_influenzae	human_contam	human_contam	0.0420868	0.0317959	56	9	0.193441	0.861887	0.0645495
Infant Species	Infant Metadata	loss_t1	Pseudomonas_unclassified	loss_t1_f	yes_loss	-0.00170641	0.0012612	56	5	0.183866	0.617441	-0.209404
Infant Species	Infant Metadata	loss_t1	Pseudomonas_unclassified	time	time	0.00112005	0.000890723	56	5	0.21659	0.630822	0.200093
Infant Species	Infant Metadata	loss_t1	Corynebacterium_propinquum	breastfeed_month_f	yes_breastfeed	0.0710236	0.0619955	56	10	0.259361	0.715735	0.145248
Infant Species	Infant Metadata	loss_t1	Streptococcus_mitis_oralis_pneumoniae	human_contam	human_contam	0.032276	0.0278288	56	37	0.253661	0.861887	0.0645495
Infant Species	Infant Metadata	loss_t1	Streptococcus_tigurinus	loss_t1_f	yes_loss	-0.00130293	0.00112272	56	1	0.252671	0.637381	-0.195601
Infant Species	Infant Metadata	loss_t1	Acinetobacter_unclassified	loss_t1_f	yes_loss	-0.000709983	0.000626559	56	7	0.263744	0.637381	-0.195601
Infant Species	Infant Metadata	loss_t1	Corynebacterium_propinquum	final_total	final_total	0.0298037	0.0297496	56	10	0.322326	0.778955	0.108488
Infant Species	Infant Metadata	loss_t1	Corynebacterium_pseudodiphtheriticum	loss_t1_f	yes_loss	0.0186161	0.0185312	56	25	0.320991	0.664909	0.177238
Infant Species	Infant Metadata	loss_t1	Corynebacterium_pseudodiphtheriticum	human_contam	human_contam	0.0126579	0.0135013	56	25	0.353974	0.861887	0.0645495
Infant Species	Infant Metadata	loss_t1	Corynebacterium_pseudogenitalium	breastfeed_month_f	yes_breastfeed	0.000375148	0.000381424	56	4	0.339849	0.715735	0.145248
Infant Species	Infant Metadata	loss_t1	Micrococcus_luteus	final_total	final_total	-0.0011196	0.00105365	56	5	0.294255	0.778955	-0.108488
Infant Species	Infant Metadata	loss_t1	Micrococcus_luteus	breastfeed_month_f	yes_breastfeed	0.00212609	0.00210418	56	5	0.322353	0.715735	0.145248
Infant Species	Infant Metadata	loss_t1	Dolosigranulum_pigrum	daycare_f	yes_daycare	-0.148632	0.154981	56	37	0.34463	0.883545	-0.0537715
Infant Species	Infant Metadata	loss_t1	Streptococcus_peroris	loss_t1_f	yes_loss	-0.00514545	0.00488539	56	7	0.298535	0.664909	-0.177238
Infant Species	Infant Metadata	loss_t1	Neisseria_unclassified	final_total	final_total	-0.000601777	0.000578909	56	8	0.306693	0.778955	-0.108488
Infant Species	Infant Metadata	loss_t1	Neisseria_unclassified	breastfeed_month_f	yes_breastfeed	-0.00106956	0.00109461	56	8	0.339417	0.715735	-0.145248
Infant Species	Infant Metadata	loss_t1	Escherichia_unclassified	daycare_f	yes_daycare	0.000875283	0.000897761	56	3	0.337806	0.883545	0.0537715
Infant Species	Infant Metadata	loss_t1	Haemophilus_influenzae	daycare_f	yes_daycare	0.0744356	0.0785929	56	9	0.351135	0.883545	0.0537715
Infant Species	Infant Metadata	loss_t1	Haemophilus_influenzae	breastfeed_month_f	yes_breastfeed	-0.0618652	0.0586088	56	9	0.302425	0.715735	-0.145248
Infant Species	Infant Metadata	loss_t1	Haemophilus_parainfluenzae	daycare_f	yes_daycare	0.000708102	0.00069765	56	3	0.319056	0.883545	0.0537715
Infant Species	Infant Metadata	loss_t1	Moraxella_catarrhalis	human_contam	human_contam	0.025813	0.0262981	56	15	0.332784	0.861887	0.0645495
Infant Species	Infant Metadata	loss_t1	Moraxella_catarrhalis	daycare_f	yes_daycare	0.0655852	0.0664087	56	15	0.329938	0.883545	0.0537715
Infant Species	Infant Metadata	loss_t1	Malassezia_globosa	time	time	-0.00355423	0.00359348	56	5	0.328485	0.853737	-0.068676
Infant Species	Infant Metadata	loss_t1	Corynebacterium_propinquum	human_contam	human_contam	0.0275193	0.0314035	56	10	0.386554	0.861887	0.0645495
Infant Species	Infant Metadata	loss_t1	Corynebacterium_propinquum	daycare_f	yes_daycare	-0.0645499	0.0785146	56	10	0.415811	0.883545	-0.0537715
Infant Species	Infant Metadata	loss_t1	Corynebacterium_pseudogenitalium	loss_t1_f	yes_loss	-0.00023323	0.000290158	56	4	0.42615	0.721638	-0.141681
Infant Species	Infant Metadata	loss_t1	Corynebacterium_tuberculostearicum	loss_t1_f	yes_loss	-0.00517469	0.00562446	56	5	0.362941	0.701687	-0.153857
Infant Species	Infant Metadata	loss_t1	Rothia_unclassified	breastfeed_month_f	yes_breastfeed	0.00248445	0.00269437	56	7	0.365806	0.715735	0.145248
Infant Species	Infant Metadata	loss_t1	Cutibacterium_acnes	human_contam	human_contam	-0.0382396	0.0472726	56	38	0.423985	0.861887	-0.0645495
Infant Species	Infant Metadata	loss_t1	Granulicatella_unclassified	loss_t1_f	yes_loss	-0.000133325	0.000155228	56	8	0.400457	0.721638	-0.141681
Infant Species	Infant Metadata	loss_t1	Streptococcus_parasanguinis	time	time	-0.00130831	0.00153148	56	9	0.3985	0.853737	-0.068676
Infant Species	Infant Metadata	loss_t1	Streptococcus_peroris	breastfeed_month_f	yes_breastfeed	0.00620473	0.00722211	56	7	0.399172	0.715735	0.145248
Infant Species	Infant Metadata	loss_t1	Streptococcus_tigurinus	breastfeed_month_f	yes_breastfeed	0.00135998	0.00165166	56	1	0.418762	0.715735	0.145248
Infant Species	Infant Metadata	loss_t1	Veillonella_unclassified	daycare_f	yes_daycare	0.00405559	0.00493327	56	12	0.417262	0.883545	0.0537715
Infant Species	Infant Metadata	loss_t1	Haemophilus_influenzae	final_total	final_total	0.0254556	0.0315784	56	9	0.424873	0.922013	0.0352628
Infant Species	Infant Metadata	loss_t1	Pseudomonas_unclassified	breastfeed_month_f	yes_breastfeed	0.00159232	0.00194577	56	5	0.419569	0.715735	0.145248
Infant Species	Infant Metadata	loss_t1	Other	time	time	-0.0104187	0.0120517	56	30	0.392771	0.853737	-0.068676
Infant Species	Infant Metadata	loss_t1	Micrococcus_luteus	time	time	0.000757001	0.0010095	56	5	0.457935	0.853737	0.068676
Infant Species	Infant Metadata	loss_t1	Rothia_unclassified	human_contam	human_contam	-0.000979593	0.00138977	56	7	0.485539	0.861887	-0.0645495
Infant Species	Infant Metadata	loss_t1	Cutibacterium_acnes	final_total	final_total	-0.0337903	0.0438241	56	38	0.44511	0.922013	-0.0352628
Infant Species	Infant Metadata	loss_t1	Propionibacterium_granulosum	human_contam	human_contam	0.000239055	0.000385064	56	6	0.538721	0.861887	0.0645495
Infant Species	Infant Metadata	loss_t1	Propionibacterium_granulosum	final_total	final_total	0.000254413	0.000378238	56	6	0.505016	0.966495	0.0148005
Infant Species	Infant Metadata	loss_t1	Staphylococcus_epidermidis	loss_t1_f	yes_loss	-0.0271172	0.043778	56	22	0.539064	0.721638	-0.141681
Infant Species	Infant Metadata	loss_t1	Dolosigranulum_pigrum	time	time	0.0391288	0.0567453	56	37	0.49485	0.853737	0.068676
Infant Species	Infant Metadata	loss_t1	Dolosigranulum_pigrum	breastfeed_month_f	yes_breastfeed	-0.0785401	0.11972	56	37	0.518691	0.752804	-0.123318
Infant Species	Infant Metadata	loss_t1	Streptococcus_parasanguinis	daycare_f	yes_daycare	0.00272997	0.00418729	56	9	0.518907	0.883545	0.0537715
Infant Species	Infant Metadata	loss_t1	Streptococcus_parasanguinis	breastfeed_month_f	yes_breastfeed	-0.00221906	0.00323634	56	9	0.499829	0.752804	-0.123318
Infant Species	Infant Metadata	loss_t1	Streptococcus_peroris	human_contam	human_contam	-0.0026097	0.00372092	56	7	0.48777	0.861887	-0.0645495
Infant Species	Infant Metadata	loss_t1	Streptococcus_tigurinus	human_contam	human_contam	-0.00062073	0.000852839	56	1	0.471552	0.861887	-0.0645495
Infant Species	Infant Metadata	loss_t1	Veillonella_unclassified	time	time	-0.00124488	0.0018299	56	12	0.500466	0.853737	-0.068676
Infant Species	Infant Metadata	loss_t1	Veillonella_unclassified	breastfeed_month_f	yes_breastfeed	-0.0023365	0.00378676	56	12	0.543833	0.752804	-0.123318
Infant Species	Infant Metadata	loss_t1	Neisseria_unclassified	human_contam	human_contam	-0.000453008	0.000698473	56	8	0.520903	0.861887	-0.0645495
Infant Species	Infant Metadata	loss_t1	Neisseria_unclassified	time	time	-0.000312303	0.000402444	56	8	0.447582	0.853737	-0.068676
Infant Species	Infant Metadata	loss_t1	Escherichia_unclassified	loss_t1_f	yes_loss	-0.000308216	0.000497428	56	3	0.538937	0.721638	-0.141681
Infant Species	Infant Metadata	loss_t1	Escherichia_unclassified	human_contam	human_contam	0.000258413	0.000364751	56	3	0.482954	0.861887	0.0645495
Infant Species	Infant Metadata	loss_t1	Escherichia_unclassified	breastfeed_month_f	yes_breastfeed	0.000410384	0.000667026	56	3	0.545134	0.752804	0.123318
Infant Species	Infant Metadata	loss_t1	Haemophilus_influenzae	loss_t1_f	yes_loss	0.0259262	0.0432321	56	9	0.552008	0.721638	0.141681
Infant Species	Infant Metadata	loss_t1	Moraxella_catarrhalis	loss_t1_f	yes_loss	-0.0239289	0.0343453	56	15	0.489983	0.721638	-0.141681
Infant Species	Infant Metadata	loss_t1	Other	loss_t1_f	yes_loss	-0.0101867	0.0169889	56	30	0.552153	0.721638	-0.141681
Infant Species	Infant Metadata	loss_t1	Other	daycare_f	yes_daycare	0.0206971	0.0328946	56	30	0.533351	0.883545	0.0537715
Infant Species	Infant Metadata	loss_t1	Corynebacterium_tuberculostearicum	time	time	-0.00232548	0.00405586	56	5	0.569545	0.871982	-0.0594925
Infant Species	Infant Metadata	loss_t1	Prevotella_melaninogenica	human_contam	human_contam	-5.46249e-05	9.51917e-05	56	3	0.569798	0.861887	-0.0645495
Infant Species	Infant Metadata	loss_t1	Staphylococcus_epidermidis	final_total	final_total	-0.0180759	0.0318747	56	22	0.573743	0.966495	-0.0148005
Infant Species	Infant Metadata	loss_t1	Malassezia_globosa	loss_t1_f	yes_loss	-0.00284076	0.00499088	56	5	0.572333	0.721638	-0.141681
Infant Species	Infant Metadata	loss_t1	Pseudomonas_unclassified	human_contam	human_contam	0.000549111	0.000988369	56	5	0.582073	0.861887	0.0645495
Infant Species	Infant Metadata	loss_t1	Malassezia_globosa	daycare_f	yes_daycare	0.0048919	0.00893955	56	5	0.588898	0.883545	0.0537715
Infant Species	Infant Metadata	loss_t1	Micrococcus_luteus	human_contam	human_contam	-0.000582167	0.00108336	56	5	0.594405	0.861887	-0.0645495
Infant Species	Infant Metadata	loss_t1	Corynebacterium_pseudodiphtheriticum	time	time	-0.00697822	0.0133653	56	25	0.6044	0.871982	-0.0594925
Infant Species	Infant Metadata	loss_t1	Escherichia_unclassified	final_total	final_total	0.000185128	0.000362953	56	3	0.612771	0.966495	0.0148005
Infant Species	Infant Metadata	loss_t1	Rothia_unclassified	time	time	0.000620003	0.0012987	56	7	0.63579	0.871982	0.0594925
Infant Species	Infant Metadata	loss_t1	Cutibacterium_acnes	daycare_f	yes_daycare	-0.0468825	0.115441	56	38	0.68678	0.883545	-0.0537715
Infant Species	Infant Metadata	loss_t1	Prevotella_melaninogenica	final_total	final_total	-4.22487e-05	9.48065e-05	56	3	0.658271	0.966495	-0.0148005
Infant Species	Infant Metadata	loss_t1	Staphylococcus_epidermidis	daycare_f	yes_daycare	0.0315096	0.0775966	56	22	0.686804	0.883545	0.0537715
Infant Species	Infant Metadata	loss_t1	Staphylococcus_epidermidis	breastfeed_month_f	yes_breastfeed	0.025611	0.0571411	56	22	0.656364	0.861184	0.0649039
Infant Species	Infant Metadata	loss_t1	Dolosigranulum_pigrum	final_total	final_total	-0.0243066	0.0594827	56	37	0.684968	0.966495	-0.0148005
Infant Species	Infant Metadata	loss_t1	Granulicatella_unclassified	final_total	final_total	6.48875e-05	0.000166024	56	8	0.699876	0.966495	0.0148005
Infant Species	Infant Metadata	loss_t1	Streptococcus_mitis_oralis_pneumoniae	daycare_f	yes_daycare	-0.0274223	0.0684537	56	37	0.690798	0.883545	-0.0537715
Infant Species	Infant Metadata	loss_t1	Streptococcus_peroris	daycare_f	yes_daycare	0.00384193	0.009392	56	7	0.685161	0.883545	0.0537715
Infant Species	Infant Metadata	loss_t1	Streptococcus_tigurinus	time	time	0.000352216	0.00079819	56	1	0.661504	0.871982	0.0594925
Infant Species	Infant Metadata	loss_t1	Haemophilus_parainfluenzae	time	time	-0.000107687	0.000222894	56	3	0.633636	0.871982	-0.0594925
Infant Species	Infant Metadata	loss_t1	Acinetobacter_unclassified	daycare_f	yes_daycare	-0.00052969	0.00115943	56	7	0.65128	0.883545	-0.0537715
Infant Species	Infant Metadata	loss_t1	Pseudomonas_unclassified	final_total	final_total	0.000406689	0.000947267	56	5	0.669949	0.966495	0.0148005
Infant Species	Infant Metadata	loss_t1	Malassezia_globosa	human_contam	human_contam	0.00144312	0.00364921	56	5	0.694723	0.883206	0.053938
Infant Species	Infant Metadata	loss_t1	Propionibacteriaceae_unclassified	daycare_f	yes_daycare	0.0144153	0.0303928	56	21	0.638526	0.883545	0.0537715
Infant Species	Infant Metadata	loss_t1	Corynebacterium_accolens	loss_t1_f	yes_loss	0.00881837	0.028213	56	17	0.756984	0.914688	0.0387268
Infant Species	Infant Metadata	loss_t1	Corynebacterium_accolens	final_total	final_total	0.00540686	0.0224237	56	17	0.810662	0.987343	0.00553208
Infant Species	Infant Metadata	loss_t1	Corynebacterium_pseudogenitalium	final_total	final_total	-4.19598e-05	0.000211369	56	4	0.843638	0.987343	-0.00553208
Infant Species	Infant Metadata	loss_t1	Corynebacterium_pseudogenitalium	time	time	-3.94009e-05	0.000209111	56	4	0.851486	0.881896	-0.0545827
Infant Species	Infant Metadata	loss_t1	Corynebacterium_pseudogenitalium	daycare_f	yes_daycare	0.000117298	0.000516765	56	4	0.82236	0.883545	0.0537715
Infant Species	Infant Metadata	loss_t1	Corynebacterium_tuberculostearicum	human_contam	human_contam	0.00133595	0.00409921	56	5	0.746238	0.883206	0.053938
Infant Species	Infant Metadata	loss_t1	Corynebacterium_tuberculostearicum	daycare_f	yes_daycare	0.0029306	0.00997993	56	5	0.771111	0.883545	0.0537715
Infant Species	Infant Metadata	loss_t1	Corynebacterium_tuberculostearicum	breastfeed_month_f	yes_breastfeed	0.00263401	0.00735286	56	5	0.723614	0.861184	0.0649039
Infant Species	Infant Metadata	loss_t1	Rothia_unclassified	daycare_f	yes_daycare	0.000877096	0.00350722	56	7	0.804071	0.883545	0.0537715
Infant Species	Infant Metadata	loss_t1	Propionibacterium_granulosum	daycare_f	yes_daycare	-0.0002559	0.000966973	56	6	0.793185	0.883545	-0.0537715
Infant Species	Infant Metadata	loss_t1	Prevotella_melaninogenica	time	time	2.26047e-05	9.35334e-05	56	3	0.810266	0.881896	0.0545827
Infant Species	Infant Metadata	loss_t1	Prevotella_melaninogenica	breastfeed_month_f	yes_breastfeed	5.84442e-05	0.000173398	56	3	0.7424	0.861184	0.0649039
Infant Species	Infant Metadata	loss_t1	Staphylococcus_epidermidis	human_contam	human_contam	-0.010171	0.0318953	56	22	0.751431	0.883206	-0.053938
Infant Species	Infant Metadata	loss_t1	Dolosigranulum_pigrum	human_contam	human_contam	-0.0183757	0.0613699	56	37	0.766509	0.883206	-0.053938
Infant Species	Infant Metadata	loss_t1	Granulicatella_unclassified	human_contam	human_contam	7.18098e-05	0.000206481	56	8	0.731455	0.883206	0.053938
Infant Species	Infant Metadata	loss_t1	Granulicatella_unclassified	breastfeed_month_f	yes_breastfeed	-5.42603e-05	0.00028449	56	8	0.850638	0.881018	-0.055015
Infant Species	Infant Metadata	loss_t1	Streptococcus_mitis_oralis_pneumoniae	time	time	-0.0051394	0.0234894	56	37	0.828071	0.881896	-0.0545827
Infant Species	Infant Metadata	loss_t1	Streptococcus_peroris	time	time	0.000771182	0.00347098	56	7	0.825367	0.881896	0.0545827
Infant Species	Infant Metadata	loss_t1	Streptococcus_tigurinus	daycare_f	yes_daycare	0.000486317	0.00215177	56	1	0.822611	0.883545	0.0537715
Infant Species	Infant Metadata	loss_t1	Haemophilus_influenzae	time	time	0.0103439	0.0310492	56	9	0.74074	0.881896	0.0545827
Infant Species	Infant Metadata	loss_t1	Haemophilus_parainfluenzae	human_contam	human_contam	7.19295e-05	0.000332703	56	3	0.829913	0.883206	0.053938
Infant Species	Infant Metadata	loss_t1	Haemophilus_parainfluenzae	breastfeed_month_f	yes_breastfeed	-0.000201641	0.000582181	56	3	0.731445	0.861184	-0.0649039
Infant Species	Infant Metadata	loss_t1	Pseudomonas_unclassified	daycare_f	yes_daycare	0.000879125	0.00248965	56	5	0.72595	0.883545	0.0537715
Infant Species	Infant Metadata	loss_t1	Malassezia_globosa	breastfeed_month_f	yes_breastfeed	0.00165478	0.00661686	56	5	0.805342	0.881018	0.055015
Infant Species	Infant Metadata	loss_t1	Propionibacteriaceae_unclassified	loss_t1_f	yes_loss	0.00361569	0.0156125	56	21	0.818082	0.948975	0.0227453
Infant Species	Infant Metadata	loss_t1	Propionibacteriaceae_unclassified	time	time	0.00233736	0.0110621	56	21	0.833896	0.881896	0.0545827
Infant Species	Infant Metadata	loss_t1	Other	breastfeed_month_f	yes_breastfeed	0.00485926	0.0254026	56	30	0.849822	0.881018	0.055015
Infant Species	Infant Metadata	loss_t1	Corynebacterium_accolens	human_contam	human_contam	0.00428805	0.0245856	56	17	0.862674	0.883206	0.053938
Infant Species	Infant Metadata	loss_t1	Other	human_contam	human_contam	-0.00226729	0.0130258	56	30	0.862822	0.883206	-0.053938
Infant Species	Infant Metadata	loss_t1	Corynebacterium_pseudogenitalium	human_contam	human_contam	-3.13176e-05	0.000211733	56	4	0.883206	0.883206	-0.053938
Infant Species	Infant Metadata	loss_t1	Corynebacterium_tuberculostearicum	final_total	final_total	0.000516257	0.0040956	56	5	0.900312	0.987343	0.00553208
Infant Species	Infant Metadata	loss_t1	Micrococcus_luteus	daycare_f	yes_daycare	0.000367032	0.00273481	56	5	0.894042	0.910124	0.0408993
Infant Species	Infant Metadata	loss_t1	Granulicatella_unclassified	daycare_f	yes_daycare	3.77537e-05	0.00033028	56	8	0.910124	0.910124	0.0408993
Infant Species	Infant Metadata	loss_t1	Streptococcus_mitis_oralis_pneumoniae	breastfeed_month_f	yes_breastfeed	-0.00629695	0.0547031	56	37	0.908939	0.908939	-0.041465
Infant Species	Infant Metadata	loss_t1	Neisseria_unclassified	loss_t1_f	yes_loss	-5.69444e-05	0.000601578	56	8	0.925521	0.991186	-0.0038449
Infant Species	Infant Metadata	loss_t1	Corynebacterium_propinquum	loss_t1_f	yes_loss	-0.00315679	0.0391553	56	10	0.936156	0.991186	-0.0038449
Infant Species	Infant Metadata	loss_t1	Corynebacterium_pseudodiphtheriticum	final_total	final_total	0.00106862	0.0134926	56	25	0.937258	0.987343	0.00553208
Infant Species	Infant Metadata	loss_t1	Streptococcus_mitis_oralis_pneumoniae	final_total	final_total	-0.00179062	0.0259465	56	37	0.945316	0.987343	-0.00553208
Infant Species	Infant Metadata	loss_t1	Escherichia_unclassified	time	time	2.1234e-05	0.000357698	56	3	0.952954	0.952954	0.020928
Infant Species	Infant Metadata	loss_t1	Haemophilus_parainfluenzae	loss_t1_f	yes_loss	1.7802e-05	0.000326973	56	3	0.957007	0.991186	0.0038449
Infant Species	Infant Metadata	loss_t1	Moraxella_catarrhalis	final_total	final_total	0.00104389	0.0255149	56	15	0.967565	0.987343	0.00553208
Infant Species	Infant Metadata	loss_t1	Malassezia_globosa	final_total	final_total	0.000139691	0.00363806	56	5	0.96956	0.987343	0.00553208
Infant Species	Infant Metadata	loss_t1	Haemophilus_parainfluenzae	final_total	final_total	-4.5726e-06	0.000286411	56	3	0.987343	0.987343	-0.00553208
Infant Species	Infant Metadata	loss_t1	Streptococcus_salivarius	loss_t1_f	yes_loss	-8.55931e-07	0.00124107	56	5	0.999453	0.999453	-0.000237595
Infant Species	Infant Metadata	gain_t1	Corynebacterium_pseudogenitalium	human_contam	human_contam	-0.0191413	0.0032404	88	9	3.35798e-07	9.73815e-06	-5.01152
Infant Species	Infant Metadata	gain_t1	Moraxella_catarrhalis	daycare_f	yes_daycare	0.220162	0.0394291	88	27	7.15249e-07	2.07422e-05	4.68314
Infant Species	Infant Metadata	gain_t1	Other	human_contam	human_contam	-0.03311	0.00903591	88	53	0.000552957	0.00801788	-2.09594
Infant Species	Infant Metadata	gain_t1	Dolosigranulum_pigrum	human_contam	human_contam	0.0962254	0.0299014	88	59	0.00217173	0.0209934	1.67792
Infant Species	Infant Metadata	gain_t1	Haemophilus_influenzae	daycare_f	yes_daycare	0.130316	0.0400452	88	16	0.00193069	0.027995	1.55292
Infant Species	Infant Metadata	gain_t1	Streptococcus_parasanguinis	gain_t1_f	yes_gain	0.00718595	0.00239421	88	13	0.00405723	0.11766	0.929372
Infant Species	Infant Metadata	gain_t1	Cutibacterium_acnes	final_total	final_total	-0.0510412	0.0180349	88	70	0.00646375	0.105581	-0.976414
Infant Species	Infant Metadata	gain_t1	Dolosigranulum_pigrum	final_total	final_total	0.0731204	0.0262512	88	59	0.00728145	0.105581	0.976414
Infant Species	Infant Metadata	gain_t1	Streptococcus_parasanguinis	breastfeed_month_f	yes_breastfeed	-0.00672192	0.00249378	88	13	0.0105565	0.131181	-0.88213
Infant Species	Infant Metadata	gain_t1	Corynebacterium_tuberculostearicum	human_contam	human_contam	-0.00997771	0.00401136	88	14	0.0158809	0.0921091	-1.0357
Infant Species	Infant Metadata	gain_t1	Staphylococcus_epidermidis	human_contam	human_contam	-0.0314129	0.0124798	88	23	0.0147337	0.0921091	-1.0357
Infant Species	Infant Metadata	gain_t1	Streptococcus_salivarius	breastfeed_month_f	yes_breastfeed	-0.0058161	0.00224808	88	13	0.0135704	0.131181	-0.88213
Infant Species	Infant Metadata	gain_t1	Other	breastfeed_month_f	yes_breastfeed	-0.0578111	0.0222328	88	53	0.012972	0.131181	-0.88213
Infant Species	Infant Metadata	gain_t1	Streptococcus_salivarius	gain_t1_f	yes_gain	0.00518362	0.00216136	88	13	0.0199216	0.2177	0.662142
Infant Species	Infant Metadata	gain_t1	Corynebacterium_accolens	breastfeed_month_f	yes_breastfeed	-0.104318	0.0468705	88	15	0.0304725	0.220926	-0.655753
Infant Species	Infant Metadata	gain_t1	Veillonella_unclassified	gain_t1_f	yes_gain	0.00622008	0.00279073	88	21	0.0300276	0.2177	0.662142
Infant Species	Infant Metadata	gain_t1	Acinetobacter_unclassified	gain_t1_f	yes_gain	0.00817901	0.00363706	88	14	0.0285968	0.2177	0.662142
Infant Species	Infant Metadata	gain_t1	Streptococcus_tigurinus	breastfeed_month_f	yes_breastfeed	0.00043526	0.000209829	88	8	0.0461665	0.223138	0.651426
Infant Species	Infant Metadata	gain_t1	Veillonella_unclassified	breastfeed_month_f	yes_breastfeed	-0.00615329	0.00297716	88	21	0.0451847	0.223138	-0.651426
Infant Species	Infant Metadata	gain_t1	Corynebacterium_tuberculostearicum	breastfeed_month_f	yes_breastfeed	-0.0188973	0.00989595	88	14	0.0630721	0.228636	-0.640855
Infant Species	Infant Metadata	gain_t1	Staphylococcus_epidermidis	breastfeed_month_f	yes_breastfeed	-0.0596386	0.0308282	88	23	0.0607857	0.228636	-0.640855
Infant Species	Infant Metadata	gain_t1	Dolosigranulum_pigrum	daycare_f	yes_daycare	-0.155304	0.0824886	88	59	0.0649611	0.433762	-0.362748
Infant Species	Infant Metadata	gain_t1	Veillonella_unclassified	daycare_f	yes_daycare	-0.00606926	0.00326543	88	21	0.0683984	0.433762	-0.362748
Infant Species	Infant Metadata	gain_t1	Escherichia_unclassified	daycare_f	yes_daycare	-0.0038598	0.00212591	88	10	0.0747866	0.433762	-0.362748
Infant Species	Infant Metadata	gain_t1	Propionibacteriaceae_unclassified	final_total	final_total	-0.0143338	0.00789278	88	46	0.0747311	0.722401	-0.141222
Infant Species	Infant Metadata	gain_t1	Streptococcus_salivarius	time	time	-0.00237146	0.00132976	88	13	0.0800609	0.632631	-0.198849
Infant Species	Infant Metadata	gain_t1	Corynebacterium_accolens	time	time	-0.041364	0.0247829	88	15	0.100979	0.632631	-0.198849
Infant Species	Infant Metadata	gain_t1	Corynebacterium_accolens	daycare_f	yes_daycare	-0.0777452	0.0460526	88	15	0.0977059	0.472245	-0.325832
Infant Species	Infant Metadata	gain_t1	Corynebacterium_propinquum	breastfeed_month_f	yes_breastfeed	0.0861172	0.0509103	88	19	0.0962903	0.287841	0.540848
Infant Species	Infant Metadata	gain_t1	Prevotella_melaninogenica	breastfeed_month_f	yes_breastfeed	-0.000296052	0.000175026	88	6	0.0992554	0.287841	-0.540848
Infant Species	Infant Metadata	gain_t1	Streptococcus_salivarius	human_contam	human_contam	-0.0015815	0.000918455	88	13	0.0906134	0.437965	-0.358561
Infant Species	Infant Metadata	gain_t1	Corynebacterium_tuberculostearicum	gain_t1_f	yes_gain	0.0152257	0.0094263	88	14	0.112025	0.547033	0.261987
Infant Species	Infant Metadata	gain_t1	Micrococcus_luteus	gain_t1_f	yes_gain	0.00326973	0.0020615	88	13	0.118477	0.547033	0.261987
Infant Species	Infant Metadata	gain_t1	Streptococcus_mitis_oralis_pneumoniae	daycare_f	yes_daycare	0.0451726	0.0286483	88	60	0.120475	0.497117	0.303541
Infant Species	Infant Metadata	gain_t1	Corynebacterium_pseudodiphtheriticum	daycare_f	yes_daycare	-0.0249497	0.0165431	88	33	0.137136	0.497117	-0.303541
Infant Species	Infant Metadata	gain_t1	Corynebacterium_tuberculostearicum	time	time	-0.00889215	0.0058197	88	14	0.132239	0.632631	-0.198849
Infant Species	Infant Metadata	gain_t1	Micrococcus_luteus	breastfeed_month_f	yes_breastfeed	-0.00328077	0.00214223	88	13	0.133431	0.351773	-0.453737
Infant Species	Infant Metadata	gain_t1	Other	time	time	-0.0196208	0.0131002	88	53	0.139913	0.632631	-0.198849
Infant Species	Infant Metadata	gain_t1	Streptococcus_mitis_oralis_pneumoniae	final_total	final_total	-0.0134178	0.00917086	88	60	0.149032	0.825535	-0.0832646
Infant Species	Infant Metadata	gain_t1	Neisseria_unclassified	gain_t1_f	yes_gain	0.0204887	0.0139721	88	8	0.148133	0.547033	0.261987
Infant Species	Infant Metadata	gain_t1	Granulicatella_unclassified	time	time	0.00187888	0.00130113	88	10	0.154334	0.632631	0.198849
Infant Species	Infant Metadata	gain_t1	Prevotella_melaninogenica	gain_t1_f	yes_gain	0.000233438	0.000168304	88	6	0.171112	0.547033	0.261987
Infant Species	Infant Metadata	gain_t1	Dolosigranulum_pigrum	time	time	0.0600506	0.0438164	88	59	0.176057	0.632631	0.198849
Infant Species	Infant Metadata	gain_t1	Streptococcus_peroris	gain_t1_f	yes_gain	0.00123806	0.000882092	88	7	0.166815	0.547033	0.261987
Infant Species	Infant Metadata	gain_t1	Streptococcus_peroris	daycare_f	yes_daycare	-0.00144817	0.00105048	88	7	0.173508	0.559083	-0.252524
Infant Species	Infant Metadata	gain_t1	Escherichia_unclassified	time	time	0.00154285	0.00112887	88	10	0.177176	0.632631	0.198849
Infant Species	Infant Metadata	gain_t1	Moraxella_catarrhalis	breastfeed_month_f	yes_breastfeed	0.0491059	0.0352516	88	27	0.169121	0.40871	0.388585
Infant Species	Infant Metadata	gain_t1	Rothia_unclassified	human_contam	human_contam	-0.000240476	0.000188545	88	10	0.207425	0.751914	-0.123832
Infant Species	Infant Metadata	gain_t1	Streptococcus_mitis_oralis_pneumoniae	time	time	0.0190914	0.0152125	88	60	0.214696	0.632631	0.198849
Infant Species	Infant Metadata	gain_t1	Neisseria_unclassified	human_contam	human_contam	-0.00770216	0.00593143	88	8	0.199426	0.751914	-0.123832
Infant Species	Infant Metadata	gain_t1	Escherichia_unclassified	gain_t1_f	yes_gain	-0.00224989	0.00183927	88	10	0.226358	0.547033	-0.261987
Infant Species	Infant Metadata	gain_t1	Haemophilus_influenzae	gain_t1_f	yes_gain	-0.0425569	0.034646	88	16	0.224459	0.547033	-0.261987
Infant Species	Infant Metadata	gain_t1	Haemophilus_parainfluenzae	daycare_f	yes_daycare	-0.00151603	0.00120386	88	5	0.213301	0.592703	-0.227163
Infant Species	Infant Metadata	gain_t1	Moraxella_catarrhalis	gain_t1_f	yes_gain	0.0423269	0.034113	88	27	0.219857	0.547033	0.261987
Infant Species	Infant Metadata	gain_t1	Pseudomonas_unclassified	final_total	final_total	-0.0014398	0.00116803	88	3	0.222846	0.825535	-0.0832646
Infant Species	Infant Metadata	gain_t1	Streptococcus_parasanguinis	daycare_f	yes_daycare	-0.00332984	0.00277587	88	13	0.235505	0.592703	-0.227163
Infant Species	Infant Metadata	gain_t1	Propionibacteriaceae_unclassified	time	time	0.0157441	0.0131	88	46	0.234591	0.632631	0.198849
Infant Species	Infant Metadata	gain_t1	Corynebacterium_pseudogenitalium	breastfeed_month_f	yes_breastfeed	0.0100328	0.00931134	88	9	0.286154	0.543697	0.264643
Infant Species	Infant Metadata	gain_t1	Micrococcus_luteus	daycare_f	yes_daycare	-0.00275665	0.00238795	88	13	0.253348	0.592703	-0.227163
Infant Species	Infant Metadata	gain_t1	Cutibacterium_acnes	breastfeed_month_f	yes_breastfeed	0.0601997	0.0557897	88	70	0.285705	0.543697	0.264643
Infant Species	Infant Metadata	gain_t1	Propionibacterium_granulosum	gain_t1_f	yes_gain	-0.000594821	0.000510746	88	12	0.249114	0.555716	-0.255147
Infant Species	Infant Metadata	gain_t1	Staphylococcus_epidermidis	daycare_f	yes_daycare	-0.0383662	0.0341173	88	23	0.265694	0.592703	-0.227163
Infant Species	Infant Metadata	gain_t1	Streptococcus_tigurinus	time	time	0.00011502	9.77284e-05	88	8	0.248086	0.632631	0.198849
Infant Species	Infant Metadata	gain_t1	Veillonella_unclassified	human_contam	human_contam	0.00131722	0.0011905	88	21	0.273295	0.780158	0.107817
Infant Species	Infant Metadata	gain_t1	Neisseria_unclassified	final_total	final_total	-0.00555907	0.00516978	88	8	0.286851	0.825535	-0.0832646
Infant Species	Infant Metadata	gain_t1	Acinetobacter_unclassified	breastfeed_month_f	yes_breastfeed	-0.00414218	0.00382237	88	14	0.284912	0.543697	-0.264643
Infant Species	Infant Metadata	gain_t1	Pseudomonas_unclassified	time	time	-0.00215288	0.0019375	88	3	0.271246	0.632631	-0.198849
Infant Species	Infant Metadata	gain_t1	Malassezia_globosa	human_contam	human_contam	-0.00701777	0.00627286	88	9	0.268098	0.780158	-0.107817
Infant Species	Infant Metadata	gain_t1	Neisseria_unclassified	breastfeed_month_f	yes_breastfeed	-0.0151053	0.0144385	88	8	0.299971	0.543697	-0.264643
Infant Species	Infant Metadata	gain_t1	Malassezia_globosa	time	time	-0.00955339	0.00911795	88	9	0.299508	0.632631	-0.198849
Infant Species	Infant Metadata	gain_t1	Acinetobacter_unclassified	human_contam	human_contam	0.00160483	0.001548	88	14	0.304339	0.780158	0.107817
Infant Species	Infant Metadata	gain_t1	Corynebacterium_accolens	gain_t1_f	yes_gain	-0.0379747	0.0370205	88	15	0.31168	0.645623	-0.190021
Infant Species	Infant Metadata	gain_t1	Rothia_unclassified	final_total	final_total	-0.00016526	0.000164334	88	10	0.318919	0.825535	-0.0832646
Infant Species	Infant Metadata	gain_t1	Corynebacterium_pseudodiphtheriticum	human_contam	human_contam	0.00561519	0.00597184	88	33	0.351251	0.780158	0.107817
Infant Species	Infant Metadata	gain_t1	Corynebacterium_pseudodiphtheriticum	time	time	0.00790587	0.00879415	88	33	0.372522	0.632631	0.198849
Infant Species	Infant Metadata	gain_t1	Propionibacterium_granulosum	time	time	0.000288465	0.000313476	88	12	0.361407	0.632631	0.198849
Infant Species	Infant Metadata	gain_t1	Granulicatella_unclassified	final_total	final_total	-0.000703066	0.000777728	88	10	0.369873	0.825535	-0.0832646
Infant Species	Infant Metadata	gain_t1	Streptococcus_parasanguinis	time	time	-0.00144889	0.00147379	88	13	0.329889	0.632631	-0.198849
Infant Species	Infant Metadata	gain_t1	Streptococcus_peroris	final_total	final_total	-0.000311621	0.000333917	88	7	0.354712	0.825535	-0.0832646
Infant Species	Infant Metadata	gain_t1	Streptococcus_tigurinus	gain_t1_f	yes_gain	-0.00011974	0.000126799	88	8	0.352441	0.678391	-0.16852
Infant Species	Infant Metadata	gain_t1	Neisseria_unclassified	daycare_f	yes_daycare	-0.0154897	0.0161496	88	8	0.341611	0.707622	-0.150199
Infant Species	Infant Metadata	gain_t1	Haemophilus_influenzae	final_total	final_total	-0.0121885	0.0128192	88	16	0.345793	0.825535	-0.0832646
Infant Species	Infant Metadata	gain_t1	Haemophilus_parainfluenzae	time	time	0.000605839	0.000639194	88	5	0.347456	0.632631	0.198849
Infant Species	Infant Metadata	gain_t1	Moraxella_catarrhalis	human_contam	human_contam	0.0129062	0.0144816	88	27	0.376628	0.780158	0.107817
Infant Species	Infant Metadata	gain_t1	Propionibacteriaceae_unclassified	human_contam	human_contam	-0.00815555	0.00905083	88	46	0.371407	0.780158	-0.107817
Infant Species	Infant Metadata	gain_t1	Malassezia_globosa	final_total	final_total	-0.00481926	0.00548197	88	9	0.383114	0.825535	-0.0832646
Infant Species	Infant Metadata	gain_t1	Corynebacterium_propinquum	gain_t1_f	yes_gain	0.036011	0.0492659	88	19	0.467856	0.678391	0.16852
Infant Species	Infant Metadata	gain_t1	Corynebacterium_propinquum	time	time	-0.02357	0.0302374	88	19	0.438969	0.632631	-0.198849
Infant Species	Infant Metadata	gain_t1	Corynebacterium_pseudodiphtheriticum	gain_t1_f	yes_gain	-0.0101876	0.0139063	88	33	0.467182	0.678391	-0.16852
Infant Species	Infant Metadata	gain_t1	Corynebacterium_pseudogenitalium	time	time	0.00383208	0.00494739	88	9	0.441919	0.632631	0.198849
Infant Species	Infant Metadata	gain_t1	Corynebacterium_tuberculostearicum	final_total	final_total	-0.00299911	0.00350219	88	14	0.395458	0.825535	-0.0832646
Infant Species	Infant Metadata	gain_t1	Cutibacterium_acnes	daycare_f	yes_daycare	-0.0417244	0.0566844	88	70	0.464809	0.8167	-0.0879377
Infant Species	Infant Metadata	gain_t1	Propionibacterium_granulosum	final_total	final_total	-0.000141366	0.000188979	88	12	0.457561	0.825535	-0.0832646
Infant Species	Infant Metadata	gain_t1	Prevotella_melaninogenica	time	time	7.73716e-05	0.00010354	88	6	0.458112	0.632631	0.198849
Infant Species	Infant Metadata	gain_t1	Staphylococcus_epidermidis	time	time	-0.0145432	0.0181122	88	23	0.425475	0.632631	-0.198849
Infant Species	Infant Metadata	gain_t1	Dolosigranulum_pigrum	breastfeed_month_f	yes_breastfeed	0.0649823	0.0764133	88	59	0.400556	0.683301	0.165388
Infant Species	Infant Metadata	gain_t1	Granulicatella_unclassified	gain_t1_f	yes_gain	-0.00150344	0.00205269	88	10	0.467569	0.678391	-0.16852
Infant Species	Infant Metadata	gain_t1	Granulicatella_unclassified	daycare_f	yes_daycare	-0.00189514	0.00244692	88	10	0.441894	0.8167	-0.0879377
Infant Species	Infant Metadata	gain_t1	Streptococcus_peroris	time	time	0.000461037	0.000558507	88	7	0.41262	0.632631	0.198849
Infant Species	Infant Metadata	gain_t1	Streptococcus_peroris	breastfeed_month_f	yes_breastfeed	-0.000737019	0.000986583	88	7	0.459775	0.740749	-0.130329
Infant Species	Infant Metadata	gain_t1	Streptococcus_salivarius	final_total	final_total	-0.000647159	0.000801057	88	13	0.422587	0.825535	-0.0832646
Infant Species	Infant Metadata	gain_t1	Escherichia_unclassified	final_total	final_total	-0.000566583	0.000680543	88	10	0.408638	0.825535	-0.0832646
Infant Species	Infant Metadata	gain_t1	Pseudomonas_unclassified	gain_t1_f	yes_gain	-0.00231944	0.00315678	88	3	0.465559	0.678391	-0.16852
Infant Species	Infant Metadata	gain_t1	Malassezia_globosa	gain_t1_f	yes_gain	-0.0118742	0.014722	88	9	0.423786	0.678391	-0.16852
Infant Species	Infant Metadata	gain_t1	Propionibacteriaceae_unclassified	daycare_f	yes_daycare	-0.0175967	0.0246726	88	46	0.478755	0.8167	-0.0879377
Infant Species	Infant Metadata	gain_t1	Neisseria_unclassified	time	time	0.00603951	0.00857554	88	8	0.484182	0.63824	0.195016
Infant Species	Infant Metadata	gain_t1	Other	daycare_f	yes_daycare	0.0154444	0.0246755	88	53	0.533973	0.860289	0.0653554
Infant Species	Infant Metadata	gain_t1	Streptococcus_parasanguinis	final_total	final_total	-0.000535433	0.000887683	88	13	0.548832	0.825535	-0.0832646
Infant Species	Infant Metadata	gain_t1	Other	final_total	final_total	0.00481442	0.00788621	88	53	0.544014	0.825535	0.0832646
Infant Species	Infant Metadata	gain_t1	Corynebacterium_accolens	final_total	final_total	0.00827125	0.0147314	88	15	0.576826	0.825535	0.0832646
Infant Species	Infant Metadata	gain_t1	Corynebacterium_pseudogenitalium	final_total	final_total	0.00166307	0.00294077	88	9	0.574023	0.825535	0.0832646
Infant Species	Infant Metadata	gain_t1	Streptococcus_tigurinus	final_total	final_total	-3.43081e-05	6.05135e-05	88	8	0.574727	0.825535	-0.0832646
Infant Species	Infant Metadata	gain_t1	Moraxella_catarrhalis	final_total	final_total	-0.00669711	0.012622	88	27	0.597801	0.825535	-0.0832646
Infant Species	Infant Metadata	gain_t1	Rothia_unclassified	breastfeed_month_f	yes_breastfeed	-0.000229092	0.000458964	88	10	0.619628	0.945748	-0.0242244
Infant Species	Infant Metadata	gain_t1	Corynebacterium_pseudogenitalium	gain_t1_f	yes_gain	-0.00339046	0.00742314	88	9	0.650041	0.893979	-0.0486729
Infant Species	Infant Metadata	gain_t1	Micrococcus_luteus	final_total	final_total	-0.000364259	0.000763863	88	13	0.635319	0.837466	-0.0770327
Infant Species	Infant Metadata	gain_t1	Streptococcus_mitis_oralis_pneumoniae	human_contam	human_contam	0.00485863	0.010522	88	60	0.646042	0.960708	0.0174086
Infant Species	Infant Metadata	gain_t1	Streptococcus_parasanguinis	human_contam	human_contam	-0.000470914	0.00101762	88	13	0.645334	0.960708	-0.0174086
Infant Species	Infant Metadata	gain_t1	Acinetobacter_unclassified	time	time	-0.00102398	0.00224639	88	14	0.650301	0.819945	-0.0862153
Infant Species	Infant Metadata	gain_t1	Corynebacterium_accolens	human_contam	human_contam	-0.00472641	0.0161798	88	15	0.771648	0.960708	-0.0174086
Infant Species	Infant Metadata	gain_t1	Corynebacterium_propinquum	human_contam	human_contam	-0.00812076	0.0209143	88	19	0.699275	0.960708	-0.0174086
Infant Species	Infant Metadata	gain_t1	Corynebacterium_propinquum	final_total	final_total	0.00591581	0.0182287	88	19	0.746744	0.866223	0.0623705
Infant Species	Infant Metadata	gain_t1	Corynebacterium_propinquum	daycare_f	yes_daycare	0.017888	0.0569435	88	19	0.754585	0.934174	0.0295722
Infant Species	Infant Metadata	gain_t1	Micrococcus_luteus	human_contam	human_contam	0.000353196	0.000875897	88	13	0.688309	0.960708	0.0174086
Infant Species	Infant Metadata	gain_t1	Cutibacterium_acnes	human_contam	human_contam	-0.0080262	0.0201313	88	70	0.691763	0.960708	-0.0174086
Infant Species	Infant Metadata	gain_t1	Cutibacterium_acnes	time	time	0.00891978	0.0303128	88	70	0.769653	0.858459	0.0662803
Infant Species	Infant Metadata	gain_t1	Propionibacterium_granulosum	human_contam	human_contam	-9.65925e-05	0.000216821	88	12	0.65768	0.960708	-0.0174086
Infant Species	Infant Metadata	gain_t1	Prevotella_melaninogenica	final_total	final_total	-2.16983e-05	6.23749e-05	88	6	0.729247	0.866223	-0.0623705
Infant Species	Infant Metadata	gain_t1	Dolosigranulum_pigrum	gain_t1_f	yes_gain	-0.0228277	0.0698248	88	59	0.745058	0.900278	-0.0456234
Infant Species	Infant Metadata	gain_t1	Streptococcus_salivarius	daycare_f	yes_daycare	-0.0010748	0.00250453	88	13	0.669508	0.934174	-0.0295722
Infant Species	Infant Metadata	gain_t1	Veillonella_unclassified	time	time	0.000640519	0.00173361	88	21	0.713188	0.852182	0.0694677
Infant Species	Infant Metadata	gain_t1	Escherichia_unclassified	breastfeed_month_f	yes_breastfeed	-0.000563838	0.00190066	88	10	0.767829	0.950661	-0.0219744
Infant Species	Infant Metadata	gain_t1	Haemophilus_influenzae	human_contam	human_contam	0.00433655	0.0147079	88	16	0.769202	0.960708	0.0174086
Infant Species	Infant Metadata	gain_t1	Haemophilus_parainfluenzae	human_contam	human_contam	0.000191865	0.000438097	88	5	0.663159	0.960708	0.0174086
Infant Species	Infant Metadata	gain_t1	Haemophilus_parainfluenzae	final_total	final_total	-0.000128407	0.000383642	88	5	0.7391	0.866223	-0.0623705
Infant Species	Infant Metadata	gain_t1	Haemophilus_parainfluenzae	breastfeed_month_f	yes_breastfeed	0.000401314	0.00110312	88	5	0.719146	0.950661	0.0219744
Infant Species	Infant Metadata	gain_t1	Acinetobacter_unclassified	daycare_f	yes_daycare	-0.00143438	0.00423144	88	14	0.735912	0.934174	-0.0295722
Infant Species	Infant Metadata	gain_t1	Moraxella_catarrhalis	time	time	-0.00713231	0.0209372	88	27	0.73464	0.852182	-0.0694677
Infant Species	Infant Metadata	gain_t1	Malassezia_globosa	daycare_f	yes_daycare	0.00522613	0.0171753	88	9	0.762104	0.934174	0.0295722
Infant Species	Infant Metadata	gain_t1	Propionibacteriaceae_unclassified	gain_t1_f	yes_gain	-0.00799155	0.0213034	88	46	0.709017	0.893979	-0.0486729
Infant Species	Infant Metadata	gain_t1	Other	gain_t1_f	yes_gain	0.00825713	0.0212436	88	53	0.699022	0.893979	0.0486729
Infant Species	Infant Metadata	gain_t1	Staphylococcus_epidermidis	gain_t1_f	yes_gain	0.00818622	0.0293194	88	23	0.781156	0.906141	0.0428042
Infant Species	Infant Metadata	gain_t1	Corynebacterium_pseudodiphtheriticum	breastfeed_month_f	yes_breastfeed	0.003514	0.0155079	88	33	0.821873	0.950661	0.0219744
Infant Species	Infant Metadata	gain_t1	Micrococcus_luteus	time	time	-0.000196509	0.00126788	88	13	0.877397	0.878873	-0.0560739
Infant Species	Infant Metadata	gain_t1	Rothia_unclassified	time	time	-5.86236e-05	0.000272595	88	10	0.830504	0.878873	-0.0560739
Infant Species	Infant Metadata	gain_t1	Cutibacterium_acnes	gain_t1_f	yes_gain	0.00953522	0.0463748	88	70	0.837951	0.934638	0.0293565
Infant Species	Infant Metadata	gain_t1	Propionibacterium_granulosum	breastfeed_month_f	yes_breastfeed	0.000109334	0.000527794	88	12	0.836642	0.950661	0.0219744
Infant Species	Infant Metadata	gain_t1	Prevotella_melaninogenica	daycare_f	yes_daycare	-3.58717e-05	0.000195013	88	6	0.854741	0.934174	-0.0295722
Infant Species	Infant Metadata	gain_t1	Staphylococcus_epidermidis	final_total	final_total	0.00196027	0.0108977	88	23	0.857898	0.921446	0.03553
Infant Species	Infant Metadata	gain_t1	Granulicatella_unclassified	human_contam	human_contam	0.000192572	0.000882226	88	10	0.82806	0.960708	0.0174086
Infant Species	Infant Metadata	gain_t1	Streptococcus_tigurinus	daycare_f	yes_daycare	-2.61907e-05	0.000171292	88	8	0.879473	0.934174	-0.0295722
Infant Species	Infant Metadata	gain_t1	Veillonella_unclassified	final_total	final_total	-0.000262818	0.00104141	88	21	0.801682	0.894183	-0.0485734
Infant Species	Infant Metadata	gain_t1	Escherichia_unclassified	human_contam	human_contam	0.000170241	0.000780806	88	10	0.828197	0.960708	0.0174086
Infant Species	Infant Metadata	gain_t1	Haemophilus_influenzae	time	time	0.00325548	0.0212643	88	16	0.878873	0.878873	0.0560739
Infant Species	Infant Metadata	gain_t1	Haemophilus_influenzae	breastfeed_month_f	yes_breastfeed	0.00597023	0.0358024	88	16	0.868163	0.950661	0.0219744
Infant Species	Infant Metadata	gain_t1	Pseudomonas_unclassified	daycare_f	yes_daycare	0.000631525	0.00364873	88	3	0.863212	0.934174	0.0295722
Infant Species	Infant Metadata	gain_t1	Propionibacteriaceae_unclassified	breastfeed_month_f	yes_breastfeed	0.00336956	0.0221276	88	46	0.879758	0.950661	0.0219744
Infant Species	Infant Metadata	gain_t1	Corynebacterium_tuberculostearicum	daycare_f	yes_daycare	0.00139326	0.0109622	88	14	0.899327	0.934174	0.0295722
Infant Species	Infant Metadata	gain_t1	Granulicatella_unclassified	breastfeed_month_f	yes_breastfeed	0.00030514	0.00230196	88	10	0.895323	0.950661	0.0219744
Infant Species	Infant Metadata	gain_t1	Corynebacterium_pseudogenitalium	daycare_f	yes_daycare	0.000763913	0.00920512	88	9	0.934174	0.934174	0.0295722
Infant Species	Infant Metadata	gain_t1	Rothia_unclassified	gain_t1_f	yes_gain	4.03337e-05	0.00044414	88	10	0.927965	0.989193	0.00471906
Infant Species	Infant Metadata	gain_t1	Rothia_unclassified	daycare_f	yes_daycare	-5.72858e-05	0.000513355	88	10	0.911547	0.934174	-0.0295722
Infant Species	Infant Metadata	gain_t1	Propionibacterium_granulosum	daycare_f	yes_daycare	5.91496e-05	0.000590341	88	12	0.920547	0.934174	0.0295722
Infant Species	Infant Metadata	gain_t1	Streptococcus_mitis_oralis_pneumoniae	breastfeed_month_f	yes_breastfeed	0.00198453	0.025613	88	60	0.938517	0.950661	0.0219744
Infant Species	Infant Metadata	gain_t1	Streptococcus_peroris	human_contam	human_contam	-2.85496e-05	0.000378966	88	7	0.94023	0.997974	-0.000880814
Infant Species	Infant Metadata	gain_t1	Malassezia_globosa	breastfeed_month_f	yes_breastfeed	0.00134871	0.0155841	88	9	0.931793	0.950661	0.0219744
Infant Species	Infant Metadata	gain_t1	Pseudomonas_unclassified	breastfeed_month_f	yes_breastfeed	0.000202758	0.00326214	88	3	0.950661	0.950661	0.0219744
Infant Species	Infant Metadata	gain_t1	Streptococcus_mitis_oralis_pneumoniae	gain_t1_f	yes_gain	0.00116201	0.0247857	88	60	0.962774	0.989193	0.00471906
Infant Species	Infant Metadata	gain_t1	Pseudomonas_unclassified	human_contam	human_contam	-6.40714e-05	0.00134011	88	3	0.962037	0.997974	-0.000880814
Infant Species	Infant Metadata	gain_t1	Corynebacterium_pseudodiphtheriticum	final_total	final_total	0.00013603	0.00525919	88	33	0.979457	0.997106	0.00125884
Infant Species	Infant Metadata	gain_t1	Streptococcus_tigurinus	human_contam	human_contam	1.67402e-06	5.69286e-05	88	8	0.976732	0.997974	0.000880814
Infant Species	Infant Metadata	gain_t1	Prevotella_melaninogenica	human_contam	human_contam	1.82421e-07	7.15176e-05	88	6	0.997974	0.997974	0.000880814
Infant Species	Infant Metadata	gain_t1	Haemophilus_parainfluenzae	gain_t1_f	yes_gain	-1.39662e-05	0.00102571	88	5	0.989193	0.989193	-0.00471906
Infant Species	Infant Metadata	gain_t1	Acinetobacter_unclassified	final_total	final_total	4.92528e-06	0.00135168	88	14	0.997106	0.997106	0.00125884
Infant Species	Infant Metadata	time_first_acquisition	Malassezia_globosa	time_first_acquisition	c_time_first_acquisition	0.0132282	0.0047195	144	14	0.012037	0.306551	0.513498
Infant Species	Infant Metadata	time_first_acquisition	Haemophilus_parainfluenzae	time_first_acquisition	c_time_first_acquisition	0.000331129	0.000143914	144	8	0.0237893	0.306551	0.513498
Infant Species	Infant Metadata	time_first_acquisition	Prevotella_melaninogenica	time_first_acquisition	c_time_first_acquisition	0.000121592	5.595e-05	144	9	0.032481	0.306551	0.513498
Infant Species	Infant Metadata	time_first_acquisition	Neisseria_unclassified	time_first_acquisition	c_time_first_acquisition	0.00947222	0.00438651	144	16	0.045811	0.306551	0.513498
Infant Species	Infant Metadata	time_first_acquisition	Granulicatella_unclassified	time_first_acquisition	c_time_first_acquisition	0.00164798	0.000791486	144	18	0.0510918	0.306551	0.513498
Infant Species	Infant Metadata	time_first_acquisition	Staphylococcus_aureus	time_first_acquisition	c_time_first_acquisition	-0.029205	0.0157857	144	46	0.0676959	0.33848	-0.470468
Infant Species	Infant Metadata	time_first_acquisition	Corynebacterium_tuberculostearicum	time_first_acquisition	c_time_first_acquisition	-0.00363425	0.00302014	144	19	0.232109	0.897744	-0.0468473
Infant Species	Infant Metadata	time_first_acquisition	Haemophilus_influenzae	time_first_acquisition	c_time_first_acquisition	-0.0154547	0.0129179	144	25	0.239399	0.897744	-0.0468473
Infant Species	Infant Metadata	time_first_acquisition	Other	time_first_acquisition	c_time_first_acquisition	0.00858253	0.0082476	144	83	0.309185	0.976399	0.0103728
Infant Species	Infant Metadata	time_first_acquisition	Veillonella_unclassified	time_first_acquisition	c_time_first_acquisition	0.000983249	0.00107728	144	33	0.363919	0.976399	0.0103728
Infant Species	Infant Metadata	time_first_acquisition	Micrococcus_luteus	time_first_acquisition	c_time_first_acquisition	-0.000580251	0.000720682	144	18	0.426939	0.976399	-0.0103728
Infant Species	Infant Metadata	time_first_acquisition	Corynebacterium_pseudogenitalium	time_first_acquisition	c_time_first_acquisition	-0.000183384	0.000276936	144	13	0.511703	0.976399	-0.0103728
Infant Species	Infant Metadata	time_first_acquisition	Propionibacteriaceae_unclassified	time_first_acquisition	c_time_first_acquisition	0.00402282	0.00637694	144	67	0.532507	0.976399	0.0103728
Infant Species	Infant Metadata	time_first_acquisition	Corynebacterium_propinquum	time_first_acquisition	c_time_first_acquisition	-0.0100745	0.0186685	144	29	0.594049	0.976399	-0.0103728
Infant Species	Infant Metadata	time_first_acquisition	Streptococcus_parasanguinis	time_first_acquisition	c_time_first_acquisition	-0.000440568	0.0009145	144	22	0.633825	0.976399	-0.0103728
Infant Species	Infant Metadata	time_first_acquisition	Streptococcus_salivarius	time_first_acquisition	c_time_first_acquisition	-0.000358363	0.000687329	144	18	0.603424	0.976399	-0.0103728
Infant Species	Infant Metadata	time_first_acquisition	Moraxella_catarrhalis	time_first_acquisition	c_time_first_acquisition	0.00638828	0.0145531	144	42	0.664018	0.976399	0.0103728
Infant Species	Infant Metadata	time_first_acquisition	Cutibacterium_acnes	time_first_acquisition	c_time_first_acquisition	-0.0141463	0.033526	144	108	0.678696	0.976399	-0.0103728
Infant Species	Infant Metadata	time_first_acquisition	Escherichia_unclassified	time_first_acquisition	c_time_first_acquisition	0.000138092	0.000343692	144	13	0.688825	0.976399	0.0103728
Infant Species	Infant Metadata	time_first_acquisition	Corynebacterium_accolens	time_first_acquisition	c_time_first_acquisition	-0.00375029	0.0185292	144	32	0.841254	0.976399	-0.0103728
Infant Species	Infant Metadata	time_first_acquisition	Rothia_unclassified	time_first_acquisition	c_time_first_acquisition	-0.000157749	0.00074308	144	17	0.834589	0.976399	-0.0103728
Infant Species	Infant Metadata	time_first_acquisition	Streptococcus_mitis_oralis_pneumoniae	time_first_acquisition	c_time_first_acquisition	0.00410155	0.0146897	144	97	0.782863	0.976399	0.0103728
Infant Species	Infant Metadata	time_first_acquisition	Streptococcus_peroris	time_first_acquisition	c_time_first_acquisition	-0.000514879	0.0020156	144	14	0.801734	0.976399	-0.0103728
Infant Species	Infant Metadata	time_first_acquisition	Pseudomonas_unclassified	time_first_acquisition	c_time_first_acquisition	0.000318951	0.00120095	144	8	0.792193	0.976399	0.0103728
Infant Species	Infant Metadata	time_first_acquisition	Staphylococcus_epidermidis	time_first_acquisition	c_time_first_acquisition	-0.00244645	0.0130621	144	45	0.851866	0.976399	-0.0103728
Infant Species	Infant Metadata	time_first_acquisition	Streptococcus_tigurinus	time_first_acquisition	c_time_first_acquisition	-6.87889e-05	0.000431303	144	9	0.875531	0.976399	-0.0103728
Infant Species	Infant Metadata	time_first_acquisition	Acinetobacter_unclassified	time_first_acquisition	c_time_first_acquisition	-0.000155713	0.00101443	144	21	0.878759	0.976399	-0.0103728
Infant Species	Infant Metadata	time_first_acquisition	Corynebacterium_pseudodiphtheriticum	time_first_acquisition	c_time_first_acquisition	0.000448377	0.00613183	144	58	0.942217	0.977255	0.00999226
Infant Species	Infant Metadata	time_first_acquisition	Dolosigranulum_pigrum	time_first_acquisition	c_time_first_acquisition	0.00264709	0.0376821	144	96	0.944679	0.977255	0.00999226
Infant Species	Infant Metadata	time_first_acquisition	Propionibacterium_granulosum	time_first_acquisition	c_time_first_acquisition	3.54129e-06	0.000146931	144	18	0.980827	0.980827	0.00840773
Mother Species	Infant Metadata	staph_cult	Acinetobacter_baumannii	final_total	final_total	0.0558101	0.00261401	64	8	4.9891e-20	1.54662e-18	17.8106
Mother Species	Infant Metadata	staph_cult	Acinetobacter_unclassified	final_total	final_total	-0.0321254	0.00360955	64	10	5.12388e-10	7.94201e-09	-8.10007
Mother Species	Infant Metadata	staph_cult	Escherichia_unclassified	human_contam	human_contam	-0.00639791	0.00158907	64	5	0.000164034	0.00508505	-2.2937
Mother Species	Infant Metadata	staph_cult	Dolosigranulum_pigrum	time	time	0.0535435	0.0164956	64	26	0.00228192	0.0707394	1.15034
Mother Species	Infant Metadata	staph_cult	Escherichia_unclassified	final_total	final_total	-0.00468449	0.00160959	64	5	0.00508561	0.0525513	-1.27942
Mother Species	Infant Metadata	staph_cult	Pseudomonas_unclassified	human_contam	human_contam	-0.00691354	0.00262394	64	4	0.0121586	0.158482	-0.80002
Mother Species	Infant Metadata	staph_cult	Corynebacterium_genitalium	human_contam	human_contam	-0.000738474	0.000305221	64	7	0.0204493	0.158482	-0.80002
Mother Species	Infant Metadata	staph_cult	Streptococcus_gordonii	time	time	0.000696682	0.000289242	64	3	0.0200567	0.231614	0.635235
Mother Species	Infant Metadata	staph_cult	Acinetobacter_baumannii	time	time	-0.00313529	0.00130061	64	8	0.0224143	0.231614	-0.635235
Mother Species	Infant Metadata	staph_cult	Other	human_contam	human_contam	-0.0541498	0.0221072	64	33	0.017784	0.158482	-0.80002
Mother Species	Infant Metadata	staph_cult	Cutibacterium_acnes	final_total	final_total	-0.0851141	0.0407107	64	62	0.0408871	0.239033	-0.621542
Mother Species	Infant Metadata	staph_cult	Staphylococcus_epidermidis	time	time	-0.015926	0.00753716	64	37	0.0412643	0.286267	-0.543228
Mother Species	Infant Metadata	staph_cult	Dolosigranulum_pigrum	staph_cult_t_f	pos	-0.0830436	0.0379751	64	26	0.0339936	0.708121	-0.149892
Mother Species	Infant Metadata	staph_cult	Veillonella_unclassified	time	time	0.000264442	0.000128881	64	8	0.0461722	0.286267	0.543228
Mother Species	Infant Metadata	staph_cult	Pseudomonas_unclassified	final_total	final_total	-0.00543576	0.00261989	64	4	0.0427249	0.239033	-0.621542
Mother Species	Infant Metadata	staph_cult	Other	final_total	final_total	-0.0429829	0.021112	64	33	0.0462644	0.239033	-0.621542
Mother Species	Infant Metadata	staph_cult	Corynebacterium_genitalium	final_total	final_total	-0.000586365	0.00029833	64	7	0.0542869	0.240414	-0.619041
Mother Species	Infant Metadata	staph_cult	Rothia_mucilaginosa	time	time	0.000116606	6.22009e-05	64	5	0.0734507	0.334276	0.475894
Mother Species	Infant Metadata	staph_cult	Veillonella_parvula	time	time	0.000363886	0.000197332	64	4	0.0754817	0.334276	0.475894
Mother Species	Infant Metadata	staph_cult	Propionibacteriaceae_unclassified	time	time	-0.0209176	0.012239	64	30	0.0926892	0.359171	-0.444699
Mother Species	Infant Metadata	staph_cult	Cutibacterium_acnes	staph_cult_t_f	pos	0.086518	0.0558565	64	62	0.128064	0.708121	0.149892
Mother Species	Infant Metadata	staph_cult	Halomonas_unclassified	time	time	0.00106056	0.000694653	64	3	0.133848	0.461033	0.336268
Mother Species	Infant Metadata	staph_cult	Halomonas_unclassified	human_contam	human_contam	-0.00166213	0.00110272	64	3	0.140024	0.806252	-0.0935295
Mother Species	Infant Metadata	staph_cult	Corynebacterium_tuberculostearicum	staph_cult_t_f	pos	0.00187428	0.00137622	64	16	0.178759	0.708121	0.149892
Mother Species	Infant Metadata	staph_cult	Micrococcus_luteus	staph_cult_t_f	pos	0.00416964	0.00302505	64	21	0.173294	0.708121	0.149892
Mother Species	Infant Metadata	staph_cult	Corynebacterium_accolens	staph_cult_t_f	pos	-0.0329481	0.0251854	64	31	0.196799	0.708121	-0.149892
Mother Species	Infant Metadata	staph_cult	Dolosigranulum_pigrum	human_contam	human_contam	0.0405893	0.0312706	64	26	0.19942	0.806252	0.0935295
Mother Species	Infant Metadata	staph_cult	Corynebacterium_propinquum	staph_cult_t_f	pos	-0.0200727	0.0159397	64	11	0.213424	0.708121	-0.149892
Mother Species	Infant Metadata	staph_cult	Rothia_mucilaginosa	staph_cult_t_f	pos	0.000171255	0.000144452	64	5	0.246944	0.708121	0.149892
Mother Species	Infant Metadata	staph_cult	Cutibacterium_acnes	time	time	-0.0273554	0.0243839	64	62	0.267942	0.783812	-0.105788
Mother Species	Infant Metadata	staph_cult	Propionibacterium_granulosum	staph_cult_t_f	pos	-0.0022631	0.00199775	64	21	0.262676	0.708121	-0.149892
[truncated: 1,922 more rows]

## Sheet: Functions
Predictor dataset	Response dataset	S. aureus phenotype	Feature	Metadata	Level	Coef	Stderr	N	N.not.0	P-value	Q-value	Plot value	EC Name
Infant ECs	Infant Metadata	gain_t1	1.1.1.267	gain_t1	yes_gain	-0.00143507	0.000740194	88	84	0.057575	0.403025	-0.394668	1-deoxy-D-xylulose-5-phosphate reductoisomerase
Infant ECs	Infant Metadata	gain_t1	1.1.1.267	total_read_count	total_read_count	-0.00100887	0.000273876	88	84	0.000519442	0.0115858	-1.93608	1-deoxy-D-xylulose-5-phosphate reductoisomerase
Infant ECs	Infant Metadata	gain_t1	1.1.1.267	time	time	-0.000424226	0.000454302	88	84	0.354416	0.754553	-0.12231	1-deoxy-D-xylulose-5-phosphate reductoisomerase
Infant ECs	Infant Metadata	gain_t1	1.1.1.267	human_contam	human_contam	0.000322211	0.000314226	88	84	0.309578	0.524652	0.280128	1-deoxy-D-xylulose-5-phosphate reductoisomerase
Infant ECs	Infant Metadata	gain_t1	1.1.1.267	daycare_month	yes_daycare	0.000807927	0.000855546	88	84	0.349053	0.669017	0.174563	1-deoxy-D-xylulose-5-phosphate reductoisomerase
Infant ECs	Infant Metadata	gain_t1	1.1.1.267	breastfeed_month	yes_breastfeed	0.000350198	0.0007649	88	84	0.648843	0.897365	0.0470311	1-deoxy-D-xylulose-5-phosphate reductoisomerase
Infant ECs	Infant Metadata	gain_t1	1.1.1.284	time	time	0.000472747	0.00069368	88	51	0.49836	0.813449	0.0896696	S-(hydroxymethyl)glutathione dehydrogenase
Infant ECs	Infant Metadata	gain_t1	1.1.1.284	gain_t1	yes_gain	0.000401975	0.00113021	88	51	0.72343	0.831944	0.0799058	S-(hydroxymethyl)glutathione dehydrogenase
Infant ECs	Infant Metadata	gain_t1	1.1.1.284	total_read_count	total_read_count	0.00123941	0.000418186	88	51	0.00445598	0.0341625	1.46645	S-(hydroxymethyl)glutathione dehydrogenase
Infant ECs	Infant Metadata	gain_t1	1.1.1.284	breastfeed_month	yes_breastfeed	0.000488751	0.00116794	88	51	0.677202	0.908579	0.0416373	S-(hydroxymethyl)glutathione dehydrogenase
Infant ECs	Infant Metadata	gain_t1	1.1.1.284	human_contam	human_contam	0.000684541	0.000479797	88	51	0.159209	0.404783	0.392778	S-(hydroxymethyl)glutathione dehydrogenase
Infant ECs	Infant Metadata	gain_t1	1.1.1.284	daycare_month	yes_daycare	0.000525802	0.00130635	88	51	0.68885	0.827606	0.0821765	S-(hydroxymethyl)glutathione dehydrogenase
Infant ECs	Infant Metadata	gain_t1	1.1.1.3	human_contam	human_contam	0.000885186	0.000615517	88	72	0.155966	0.404783	0.392778	Homoserine dehydrogenase
Infant ECs	Infant Metadata	gain_t1	1.1.1.3	gain_t1	yes_gain	0.000455142	0.00144992	88	72	0.754757	0.849761	0.070703	Homoserine dehydrogenase
Infant ECs	Infant Metadata	gain_t1	1.1.1.3	breastfeed_month	yes_breastfeed	-0.000386536	0.00149831	88	72	0.797367	0.916972	-0.0376437	Homoserine dehydrogenase
Infant ECs	Infant Metadata	gain_t1	1.1.1.3	daycare_month	yes_daycare	-0.000291154	0.00167588	88	72	0.862702	0.934896	-0.0292365	Homoserine dehydrogenase
Infant ECs	Infant Metadata	gain_t1	1.1.1.3	total_read_count	total_read_count	0.000459539	0.000536479	88	72	0.395326	0.551742	0.258264	Homoserine dehydrogenase
Infant ECs	Infant Metadata	gain_t1	1.1.1.3	time	time	-0.00149087	0.000889902	88	72	0.0994467	0.4863	-0.313096	Homoserine dehydrogenase
Infant ECs	Infant Metadata	gain_t1	1.1.1.37	human_contam	human_contam	-0.000167984	0.000621354	88	63	0.788094	0.893543	-0.0488845	Malate dehydrogenase
Infant ECs	Infant Metadata	gain_t1	1.1.1.37	breastfeed_month	yes_breastfeed	-0.00132653	0.00175661	88	63	0.453776	0.864538	-0.0632159	Malate dehydrogenase
Infant ECs	Infant Metadata	gain_t1	1.1.1.37	gain_t1	yes_gain	0.00027895	0.00142691	88	63	0.845962	0.914093	0.0390097	Malate dehydrogenase
Infant ECs	Infant Metadata	gain_t1	1.1.1.37	time	time	0.000324115	0.000942658	88	63	0.732285	0.866264	0.0623497	Malate dehydrogenase
Infant ECs	Infant Metadata	gain_t1	1.1.1.37	daycare_month	yes_daycare	-0.00363608	0.00175812	88	63	0.0435601	0.200376	-0.698153	Malate dehydrogenase
Infant ECs	Infant Metadata	gain_t1	1.1.1.37	total_read_count	total_read_count	0.00185225	0.000560448	88	63	0.0016812	0.0225561	1.64674	Malate dehydrogenase
Infant ECs	Infant Metadata	gain_t1	1.1.1.41	gain_t1	yes_gain	-0.000389289	0.000401215	88	10	0.336734	0.746928	-0.126721	Isocitrate dehydrogenase (NAD(+))
Infant ECs	Infant Metadata	gain_t1	1.1.1.41	human_contam	human_contam	-0.000234975	0.000173979	88	10	0.182714	0.431633	-0.364885	Isocitrate dehydrogenase (NAD(+))
Infant ECs	Infant Metadata	gain_t1	1.1.1.41	breastfeed_month	yes_breastfeed	-0.000795341	0.000478887	88	10	0.103116	0.754618	-0.122273	Isocitrate dehydrogenase (NAD(+))
Infant ECs	Infant Metadata	gain_t1	1.1.1.41	daycare_month	yes_daycare	-0.000314626	0.000489061	88	10	0.52268	0.77917	-0.108368	Isocitrate dehydrogenase (NAD(+))
Infant ECs	Infant Metadata	gain_t1	1.1.1.41	time	time	-0.000508222	0.00026132	88	10	0.0568361	0.435743	-0.360769	Isocitrate dehydrogenase (NAD(+))
Infant ECs	Infant Metadata	gain_t1	1.1.1.41	total_read_count	total_read_count	0.000361439	0.000155527	88	10	0.0238088	0.0871187	1.05989	Isocitrate dehydrogenase (NAD(+))
Infant ECs	Infant Metadata	gain_t1	1.1.1.42	human_contam	human_contam	-0.00032147	0.00026951	88	32	0.240356	0.470082	-0.327827	Isocitrate dehydrogenase (NADP(+))
Infant ECs	Infant Metadata	gain_t1	1.1.1.42	total_read_count	total_read_count	0.000305519	0.000248992	88	32	0.225392	0.403201	0.394478	Isocitrate dehydrogenase (NADP(+))
Infant ECs	Infant Metadata	gain_t1	1.1.1.42	time	time	-0.000876016	0.00041849	88	32	0.041389	0.35801	-0.446105	Isocitrate dehydrogenase (NADP(+))
Infant ECs	Infant Metadata	gain_t1	1.1.1.42	gain_t1	yes_gain	0.000562532	0.00061377	88	32	0.365848	0.746928	0.126721	Isocitrate dehydrogenase (NADP(+))
Infant ECs	Infant Metadata	gain_t1	1.1.1.42	daycare_month	yes_daycare	-0.000450732	0.000773232	88	32	0.56285	0.800769	-0.0964925	Isocitrate dehydrogenase (NADP(+))
Infant ECs	Infant Metadata	gain_t1	1.1.1.42	breastfeed_month	yes_breastfeed	-0.00149092	0.000806963	88	32	0.0700552	0.732549	-0.135164	Isocitrate dehydrogenase (NADP(+))
Infant ECs	Infant Metadata	gain_t1	1.1.1.95	total_read_count	total_read_count	3.35e-05	0.00042555	88	79	0.937509	0.95531	0.0198556	Phosphoglycerate dehydrogenase
Infant ECs	Infant Metadata	gain_t1	1.1.1.95	time	time	0.000455541	0.000712772	88	79	0.525358	0.813449	0.0896696	Phosphoglycerate dehydrogenase
Infant ECs	Infant Metadata	gain_t1	1.1.1.95	human_contam	human_contam	0.000166897	0.000481458	88	79	0.730202	0.883929	0.0535827	Phosphoglycerate dehydrogenase
Infant ECs	Infant Metadata	gain_t1	1.1.1.95	daycare_month	yes_daycare	0.000918128	0.00133936	88	79	0.495859	0.773963	0.11128	Phosphoglycerate dehydrogenase
Infant ECs	Infant Metadata	gain_t1	1.1.1.95	breastfeed_month	yes_breastfeed	0.00148369	0.00127108	88	79	0.249157	0.776168	0.110044	Phosphoglycerate dehydrogenase
Infant ECs	Infant Metadata	gain_t1	1.1.1.95	gain_t1	yes_gain	-0.00040714	0.00111797	88	79	0.717224	0.831944	-0.0799058	Phosphoglycerate dehydrogenase
Infant ECs	Infant Metadata	gain_t1	1.1.2.3	human_contam	human_contam	0.000780972	0.00036376	88	37	0.0361655	0.215653	0.666244	L-lactate dehydrogenase (cytochrome)
Infant ECs	Infant Metadata	gain_t1	1.1.2.3	total_read_count	total_read_count	0.000923758	0.000317935	88	37	0.00524409	0.0358229	1.44584	L-lactate dehydrogenase (cytochrome)
Infant ECs	Infant Metadata	gain_t1	1.1.2.3	breastfeed_month	yes_breastfeed	0.00109682	0.000904476	88	37	0.232621	0.776168	0.110044	L-lactate dehydrogenase (cytochrome)
Infant ECs	Infant Metadata	gain_t1	1.1.2.3	gain_t1	yes_gain	0.000667644	0.000853589	88	37	0.437553	0.762967	0.117494	L-lactate dehydrogenase (cytochrome)
Infant ECs	Infant Metadata	gain_t1	1.1.2.3	daycare_month	yes_daycare	0.000493967	0.000996216	88	37	0.621978	0.820547	0.0858968	L-lactate dehydrogenase (cytochrome)
Infant ECs	Infant Metadata	gain_t1	1.1.2.3	time	time	0.0006323	0.000528868	88	37	0.236988	0.670079	0.173874	L-lactate dehydrogenase (cytochrome)
Infant ECs	Infant Metadata	gain_t1	1.10.2.2	time	time	0.000999644	0.000787747	88	38	0.209735	0.648649	0.18799	Quinol--cytochrome-c reductase
Infant ECs	Infant Metadata	gain_t1	1.10.2.2	gain_t1	yes_gain	0.00118479	0.00125001	88	38	0.347767	0.746928	0.126721	Quinol--cytochrome-c reductase
Infant ECs	Infant Metadata	gain_t1	1.10.2.2	total_read_count	total_read_count	0.00172136	0.000471471	88	38	0.00057569	0.0115858	1.93608	Quinol--cytochrome-c reductase
Infant ECs	Infant Metadata	gain_t1	1.10.2.2	breastfeed_month	yes_breastfeed	0.00195217	0.00138229	88	38	0.166166	0.776168	0.110044	Quinol--cytochrome-c reductase
Infant ECs	Infant Metadata	gain_t1	1.10.2.2	human_contam	human_contam	0.00126342	0.000536131	88	38	0.0220957	0.190347	0.720453	Quinol--cytochrome-c reductase
Infant ECs	Infant Metadata	gain_t1	1.10.2.2	daycare_month	yes_daycare	0.00146821	0.00148244	88	38	0.326247	0.656571	0.182718	Quinol--cytochrome-c reductase
Infant ECs	Infant Metadata	gain_t1	1.16.3.1	human_contam	human_contam	0.000649502	0.000370563	88	38	0.0852066	0.292483	0.5339	Ferroxidase
Infant ECs	Infant Metadata	gain_t1	1.16.3.1	gain_t1	yes_gain	0.00194129	0.000867524	88	38	0.0295827	0.297676	0.526256	Ferroxidase
Infant ECs	Infant Metadata	gain_t1	1.16.3.1	time	time	0.000630294	0.000540731	88	38	0.2488	0.670079	0.173874	Ferroxidase
Infant ECs	Infant Metadata	gain_t1	1.16.3.1	total_read_count	total_read_count	0.000592755	0.000324526	88	38	0.0731063	0.202933	0.692647	Ferroxidase
Infant ECs	Infant Metadata	gain_t1	1.16.3.1	daycare_month	yes_daycare	0.00158329	0.00101841	88	38	0.125741	0.449873	0.34691	Ferroxidase
Infant ECs	Infant Metadata	gain_t1	1.16.3.1	breastfeed_month	yes_breastfeed	0.00172298	0.000933491	88	38	0.0736493	0.732549	0.135164	Ferroxidase
Infant ECs	Infant Metadata	gain_t1	1.17.1.2	daycare_month	yes_daycare	0.00120675	0.00189789	88	82	0.527513	0.77917	0.108368	4-hydroxy-3-methylbut-2-enyl diphosphate reductase
Infant ECs	Infant Metadata	gain_t1	1.17.1.2	gain_t1	yes_gain	0.00115919	0.00156082	88	82	0.461346	0.762967	0.117494	4-hydroxy-3-methylbut-2-enyl diphosphate reductase
Infant ECs	Infant Metadata	gain_t1	1.17.1.2	time	time	-0.000608887	0.0010134	88	82	0.550379	0.813449	-0.0896696	4-hydroxy-3-methylbut-2-enyl diphosphate reductase
Infant ECs	Infant Metadata	gain_t1	1.17.1.2	breastfeed_month	yes_breastfeed	0.00210774	0.00185001	88	82	0.26033	0.776168	0.110044	4-hydroxy-3-methylbut-2-enyl diphosphate reductase
Infant ECs	Infant Metadata	gain_t1	1.17.1.2	total_read_count	total_read_count	0.000533747	0.000603347	88	82	0.380159	0.541643	0.266287	4-hydroxy-3-methylbut-2-enyl diphosphate reductase
Infant ECs	Infant Metadata	gain_t1	1.17.1.2	human_contam	human_contam	0.00129049	0.000676165	88	82	0.0619391	0.262426	0.580993	4-hydroxy-3-methylbut-2-enyl diphosphate reductase
Infant ECs	Infant Metadata	gain_t1	1.17.4.1	human_contam	human_contam	0.00422171	0.00173798	88	86	0.0183709	0.190347	0.720453	Ribonucleoside-diphosphate reductase
Infant ECs	Infant Metadata	gain_t1	1.17.4.1	gain_t1	yes_gain	0.00304755	0.00409401	88	86	0.459751	0.762967	0.117494	Ribonucleoside-diphosphate reductase
Infant ECs	Infant Metadata	gain_t1	1.17.4.1	total_read_count	total_read_count	0.00337164	0.00151481	88	86	0.0300711	0.10301	0.987123	Ribonucleoside-diphosphate reductase
Infant ECs	Infant Metadata	gain_t1	1.17.4.1	breastfeed_month	yes_breastfeed	0.000269134	0.00423065	88	86	0.949503	0.970653	0.0129359	Ribonucleoside-diphosphate reductase
Infant ECs	Infant Metadata	gain_t1	1.17.4.1	daycare_month	yes_daycare	-0.00694891	0.00473202	88	86	0.147567	0.483364	-0.315726	Ribonucleoside-diphosphate reductase
Infant ECs	Infant Metadata	gain_t1	1.17.4.1	time	time	-0.000314403	0.00251274	88	86	0.900874	0.952248	-0.0212498	Ribonucleoside-diphosphate reductase
Infant ECs	Infant Metadata	gain_t1	1.17.4.2	gain_t1	yes_gain	0.00021782	0.000546571	88	37	0.692329	0.831829	0.0799662	Ribonucleoside-triphosphate reductase
Infant ECs	Infant Metadata	gain_t1	1.17.4.2	human_contam	human_contam	-0.000349089	0.000239453	88	37	0.151936	0.404783	-0.392778	Ribonucleoside-triphosphate reductase
Infant ECs	Infant Metadata	gain_t1	1.17.4.2	daycare_month	yes_daycare	0.000230058	0.000684296	88	37	0.738131	0.867438	0.0617615	Ribonucleoside-triphosphate reductase
Infant ECs	Infant Metadata	gain_t1	1.17.4.2	total_read_count	total_read_count	-0.000103759	0.000219565	88	37	0.638437	0.7188	-0.143392	Ribonucleoside-triphosphate reductase
Infant ECs	Infant Metadata	gain_t1	1.17.4.2	breastfeed_month	yes_breastfeed	-0.000896937	0.000705293	88	37	0.2089	0.776168	-0.110044	Ribonucleoside-triphosphate reductase
Infant ECs	Infant Metadata	gain_t1	1.17.4.2	time	time	-3.81e-06	0.00036927	88	37	0.991797	0.991797	-0.00357739	Ribonucleoside-triphosphate reductase
Infant ECs	Infant Metadata	gain_t1	1.17.7.3	time	time	-0.00257301	0.00091683	88	85	0.0069837	0.35801	-0.446105	(E)-4-hydroxy-3-methylbut-2-enyl-diphosphate synthase (flavodoxin)
Infant ECs	Infant Metadata	gain_t1	1.17.7.3	human_contam	human_contam	0.000463362	0.000596267	88	85	0.441336	0.665899	0.176592	(E)-4-hydroxy-3-methylbut-2-enyl-diphosphate synthase (flavodoxin)
Infant ECs	Infant Metadata	gain_t1	1.17.7.3	daycare_month	yes_daycare	-0.00102073	0.00170105	88	85	0.551198	0.792347	-0.101085	(E)-4-hydroxy-3-methylbut-2-enyl-diphosphate synthase (flavodoxin)
Infant ECs	Infant Metadata	gain_t1	1.17.7.3	gain_t1	yes_gain	0.00106902	0.00136242	88	85	0.43739	0.762967	0.117494	(E)-4-hydroxy-3-methylbut-2-enyl-diphosphate synthase (flavodoxin)
Infant ECs	Infant Metadata	gain_t1	1.17.7.3	breastfeed_month	yes_breastfeed	-0.000905804	0.00174375	88	85	0.605599	0.879012	-0.0560052	(E)-4-hydroxy-3-methylbut-2-enyl-diphosphate synthase (flavodoxin)
Infant ECs	Infant Metadata	gain_t1	1.17.7.3	total_read_count	total_read_count	0.000317178	0.000545046	88	85	0.563056	0.676508	0.169727	(E)-4-hydroxy-3-methylbut-2-enyl-diphosphate synthase (flavodoxin)
Infant ECs	Infant Metadata	gain_t1	1.2.1.11	gain_t1	yes_gain	-0.00180476	0.00156474	88	87	0.254574	0.702068	-0.153621	Aspartate-semialdehyde dehydrogenase
Infant ECs	Infant Metadata	gain_t1	1.2.1.11	total_read_count	total_read_count	0.000283386	0.000596691	88	87	0.63669	0.7188	0.143392	Aspartate-semialdehyde dehydrogenase
Infant ECs	Infant Metadata	gain_t1	1.2.1.11	human_contam	human_contam	-0.0010363	0.000674367	88	87	0.130437	0.375006	-0.425961	Aspartate-semialdehyde dehydrogenase
Infant ECs	Infant Metadata	gain_t1	1.2.1.11	time	time	-0.00165117	0.000999838	88	87	0.104252	0.4863	-0.313096	Aspartate-semialdehyde dehydrogenase
Infant ECs	Infant Metadata	gain_t1	1.2.1.11	breastfeed_month	yes_breastfeed	-0.00254711	0.00178833	88	87	0.162214	0.776168	-0.110044	Aspartate-semialdehyde dehydrogenase
Infant ECs	Infant Metadata	gain_t1	1.2.1.11	daycare_month	yes_daycare	-0.00225688	0.00187813	88	87	0.234561	0.555358	-0.255427	Aspartate-semialdehyde dehydrogenase
Infant ECs	Infant Metadata	gain_t1	1.2.1.41	breastfeed_month	yes_breastfeed	-0.000221317	0.00146643	88	84	0.880846	0.959206	-0.0180882	Glutamate-5-semialdehyde dehydrogenase
Infant ECs	Infant Metadata	gain_t1	1.2.1.41	total_read_count	total_read_count	-0.00145658	0.000507743	88	84	0.00580225	0.0358229	-1.44584	Glutamate-5-semialdehyde dehydrogenase
Infant ECs	Infant Metadata	gain_t1	1.2.1.41	daycare_month	yes_daycare	-0.00064313	0.00159414	88	84	0.688179	0.827606	-0.0821765	Glutamate-5-semialdehyde dehydrogenase
Infant ECs	Infant Metadata	gain_t1	1.2.1.41	gain_t1	yes_gain	-0.00114196	0.00135505	88	84	0.403222	0.762967	-0.117494	Glutamate-5-semialdehyde dehydrogenase
Infant ECs	Infant Metadata	gain_t1	1.2.1.41	human_contam	human_contam	-0.000159958	0.000579308	88	84	0.783489	0.893543	-0.0488845	Glutamate-5-semialdehyde dehydrogenase
Infant ECs	Infant Metadata	gain_t1	1.2.1.41	time	time	-0.00092473	0.000846517	88	84	0.2794	0.681567	-0.166491	Glutamate-5-semialdehyde dehydrogenase
Infant ECs	Infant Metadata	gain_t1	1.20.4.1	human_contam	human_contam	-0.000327799	0.000145158	88	22	0.0278509	0.191715	-0.717343	Arsenate reductase (glutaredoxin)
Infant ECs	Infant Metadata	gain_t1	1.20.4.1	daycare_month	yes_daycare	0.000933808	0.000395511	88	22	0.0218438	0.125602	0.901003	Arsenate reductase (glutaredoxin)
Infant ECs	Infant Metadata	gain_t1	1.20.4.1	gain_t1	yes_gain	-0.000318574	0.000341773	88	22	0.355389	0.746928	-0.126721	Arsenate reductase (glutaredoxin)
Infant ECs	Infant Metadata	gain_t1	1.20.4.1	total_read_count	total_read_count	-0.000299763	0.000126558	88	22	0.0213446	0.0799181	-1.09735	Arsenate reductase (glutaredoxin)
Infant ECs	Infant Metadata	gain_t1	1.20.4.1	breastfeed_month	yes_breastfeed	0.000283988	0.000354272	88	22	0.427915	0.864538	0.0632159	Arsenate reductase (glutaredoxin)
Infant ECs	Infant Metadata	gain_t1	1.20.4.1	time	time	0.000302816	0.000210006	88	22	0.15503	0.566241	0.246998	Arsenate reductase (glutaredoxin)
Infant ECs	Infant Metadata	gain_t1	1.3.1.9	total_read_count	total_read_count	0.000894012	0.000300606	88	50	0.00432973	0.0341625	1.46645	Enoyl-[acyl-carrier-protein] reductase (NADH)
Infant ECs	Infant Metadata	gain_t1	1.3.1.9	breastfeed_month	yes_breastfeed	0.00088625	0.000839552	88	50	0.295674	0.82075	0.0857891	Enoyl-[acyl-carrier-protein] reductase (NADH)
Infant ECs	Infant Metadata	gain_t1	1.3.1.9	daycare_month	yes_daycare	0.000896647	0.000939045	88	50	0.343758	0.666807	0.176	Enoyl-[acyl-carrier-protein] reductase (NADH)
Infant ECs	Infant Metadata	gain_t1	1.3.1.9	time	time	0.000669394	0.00049864	88	50	0.184871	0.607432	0.216502	Enoyl-[acyl-carrier-protein] reductase (NADH)
Infant ECs	Infant Metadata	gain_t1	1.3.1.9	gain_t1	yes_gain	0.00209304	0.000812435	88	50	0.0126524	0.266346	0.574554	Enoyl-[acyl-carrier-protein] reductase (NADH)
Infant ECs	Infant Metadata	gain_t1	1.3.1.9	human_contam	human_contam	0.000808855	0.000344894	88	50	0.022584	0.190347	0.720453	Enoyl-[acyl-carrier-protein] reductase (NADH)
Infant ECs	Infant Metadata	gain_t1	1.3.3.3	human_contam	human_contam	-3.23e-05	2.7e-05	88	7	0.236776	0.470082	-0.327827	Coproporphyrinogen oxidase
Infant ECs	Infant Metadata	gain_t1	1.3.3.3	time	time	1.76e-05	3.91e-05	88	7	0.654852	0.866264	0.0623497	Coproporphyrinogen oxidase
Infant ECs	Infant Metadata	gain_t1	1.3.3.3	breastfeed_month	yes_breastfeed	-6.75e-05	6.58e-05	88	7	0.309205	0.84289	-0.074229	Coproporphyrinogen oxidase
Infant ECs	Infant Metadata	gain_t1	1.3.3.3	daycare_month	yes_daycare	-4.83e-05	7.36e-05	88	7	0.514373	0.773963	-0.11128	Coproporphyrinogen oxidase
Infant ECs	Infant Metadata	gain_t1	1.3.3.3	total_read_count	total_read_count	-2.3e-05	2.36e-05	88	7	0.333323	0.523798	-0.280836	Coproporphyrinogen oxidase
Infant ECs	Infant Metadata	gain_t1	1.3.3.3	gain_t1	yes_gain	9.25e-05	6.37e-05	88	7	0.151802	0.55735	0.253872	Coproporphyrinogen oxidase
Infant ECs	Infant Metadata	gain_t1	1.3.5.1	breastfeed_month	yes_breastfeed	0.000647548	0.00279018	88	67	0.817321	0.928404	0.0322632	Succinate dehydrogenase (quinone)
Infant ECs	Infant Metadata	gain_t1	1.3.5.1	total_read_count	total_read_count	0.0028272	0.000999038	88	67	0.00645257	0.0358229	1.44584	Succinate dehydrogenase (quinone)
Infant ECs	Infant Metadata	gain_t1	1.3.5.1	gain_t1	yes_gain	0.00284423	0.00270006	88	67	0.296684	0.712927	0.146955	Succinate dehydrogenase (quinone)
Infant ECs	Infant Metadata	gain_t1	1.3.5.1	daycare_month	yes_daycare	-0.00337571	0.00312084	88	67	0.284036	0.598816	-0.222706	Succinate dehydrogenase (quinone)
Infant ECs	Infant Metadata	gain_t1	1.3.5.1	time	time	-0.000811426	0.00165719	88	67	0.626301	0.85453	-0.0682729	Succinate dehydrogenase (quinone)
Infant ECs	Infant Metadata	gain_t1	1.3.5.1	human_contam	human_contam	0.00103149	0.00114623	88	67	0.372026	0.598962	0.222601	Succinate dehydrogenase (quinone)
Infant ECs	Infant Metadata	gain_t1	1.3.5.2	human_contam	human_contam	4.88e-05	0.000156208	88	40	0.756012	0.885226	0.0529458	Dihydroorotate dehydrogenase (quinone)
Infant ECs	Infant Metadata	gain_t1	1.3.5.2	daycare_month	yes_daycare	0.00192597	0.000425309	88	40	3.16e-05	0.00101593	2.99314	Dihydroorotate dehydrogenase (quinone)
Infant ECs	Infant Metadata	gain_t1	1.3.5.2	gain_t1	yes_gain	3.12e-05	0.000367965	88	40	0.932768	0.968876	0.013732	Dihydroorotate dehydrogenase (quinone)
Infant ECs	Infant Metadata	gain_t1	1.3.5.2	total_read_count	total_read_count	-0.00014241	0.000136149	88	40	0.300063	0.480188	-0.318589	Dihydroorotate dehydrogenase (quinone)
Infant ECs	Infant Metadata	gain_t1	1.3.5.2	time	time	-0.000261981	0.000225842	88	40	0.250963	0.670079	-0.173874	Dihydroorotate dehydrogenase (quinone)
Infant ECs	Infant Metadata	gain_t1	1.3.5.2	breastfeed_month	yes_breastfeed	0.000261727	0.000380247	88	40	0.4941	0.864538	0.0632159	Dihydroorotate dehydrogenase (quinone)
Infant ECs	Infant Metadata	gain_t1	1.3.99.1	breastfeed_month	yes_breastfeed	0.00332632	0.0038242	88	82	0.389408	0.864538	0.0632159	Deleted entry
Infant ECs	Infant Metadata	gain_t1	1.3.99.1	total_read_count	total_read_count	0.00285452	0.00130172	88	82	0.0324877	0.106091	0.974322	Deleted entry
Infant ECs	Infant Metadata	gain_t1	1.3.99.1	daycare_month	yes_daycare	-0.00314874	0.00409361	88	82	0.44502	0.753758	-0.122768	Deleted entry
Infant ECs	Infant Metadata	gain_t1	1.3.99.1	gain_t1	yes_gain	-0.000437202	0.00344804	88	82	0.899594	0.946632	-0.0238188	Deleted entry
Infant ECs	Infant Metadata	gain_t1	1.3.99.1	time	time	0.00142841	0.00217557	88	82	0.51416	0.813449	0.0896696	Deleted entry
Infant ECs	Infant Metadata	gain_t1	1.3.99.1	human_contam	human_contam	0.00295455	0.00147952	88	82	0.0508275	0.227309	0.643383	Deleted entry
Infant ECs	Infant Metadata	gain_t1	1.4.1.4	human_contam	human_contam	0.000460148	0.000231928	88	37	0.0521636	0.227309	0.643383	Glutamate dehydrogenase (NADP(+))
Infant ECs	Infant Metadata	gain_t1	1.4.1.4	gain_t1	yes_gain	0.000347799	0.000546331	88	37	0.526974	0.762967	0.117494	Glutamate dehydrogenase (NADP(+))
Infant ECs	Infant Metadata	gain_t1	1.4.1.4	total_read_count	total_read_count	0.000218141	0.000202146	88	37	0.285158	0.463801	0.333668	Glutamate dehydrogenase (NADP(+))
Infant ECs	Infant Metadata	gain_t1	1.4.1.4	time	time	0.000555126	0.000335316	88	37	0.103411	0.4863	0.313096	Glutamate dehydrogenase (NADP(+))
Infant ECs	Infant Metadata	gain_t1	1.4.1.4	breastfeed_month	yes_breastfeed	0.00147792	0.000564566	88	37	0.0113609	0.732549	0.135164	Glutamate dehydrogenase (NADP(+))
Infant ECs	Infant Metadata	gain_t1	1.4.1.4	daycare_month	yes_daycare	0.00204899	0.000631472	88	37	0.00198512	0.0247968	1.6056	Glutamate dehydrogenase (NADP(+))
Infant ECs	Infant Metadata	gain_t1	1.4.3.16	gain_t1	yes_gain	0.000120515	0.000129878	88	12	0.357435	0.746928	0.126721	L-aspartate oxidase
Infant ECs	Infant Metadata	gain_t1	1.4.3.16	daycare_month	yes_daycare	-0.000225411	0.000150118	88	12	0.13883	0.475566	-0.32279	L-aspartate oxidase
Infant ECs	Infant Metadata	gain_t1	1.4.3.16	total_read_count	total_read_count	-7.26e-05	4.81e-05	88	12	0.136544	0.297075	-0.527133	L-aspartate oxidase
Infant ECs	Infant Metadata	gain_t1	1.4.3.16	breastfeed_month	yes_breastfeed	-0.000132195	0.000134213	88	12	0.328878	0.853048	-0.0690265	L-aspartate oxidase
Infant ECs	Infant Metadata	gain_t1	1.4.3.16	human_contam	human_contam	-7.14e-05	5.51e-05	88	12	0.20036	0.436147	-0.360367	L-aspartate oxidase
Infant ECs	Infant Metadata	gain_t1	1.4.3.16	time	time	0.000112064	7.97e-05	88	12	0.1653	0.566241	0.246998	L-aspartate oxidase
Infant ECs	Infant Metadata	gain_t1	1.5.1.20	total_read_count	total_read_count	-0.000384204	0.000828826	88	73	0.644766	0.720884	-0.142135	Methylenetetrahydrofolate reductase (NAD(P)H)
Infant ECs	Infant Metadata	gain_t1	1.5.1.20	gain_t1	yes_gain	-0.00248236	0.00224003	88	73	0.272521	0.702068	-0.153621	Methylenetetrahydrofolate reductase (NAD(P)H)
Infant ECs	Infant Metadata	gain_t1	1.5.1.20	daycare_month	yes_daycare	-0.00517083	0.00258912	88	73	0.0506784	0.220519	-0.656553	Methylenetetrahydrofolate reductase (NAD(P)H)
Infant ECs	Infant Metadata	gain_t1	1.5.1.20	time	time	-0.000250264	0.00137484	88	73	0.856216	0.93776	-0.0279081	Methylenetetrahydrofolate reductase (NAD(P)H)
Infant ECs	Infant Metadata	gain_t1	1.5.1.20	breastfeed_month	yes_breastfeed	0.00066146	0.0023148	88	73	0.776122	0.912085	0.0399647	Methylenetetrahydrofolate reductase (NAD(P)H)
Infant ECs	Infant Metadata	gain_t1	1.5.1.20	human_contam	human_contam	0.000218572	0.000950936	88	73	0.819046	0.902283	0.0446575	Methylenetetrahydrofolate reductase (NAD(P)H)
Infant ECs	Infant Metadata	gain_t1	1.6.1.1	breastfeed_month	yes_breastfeed	0.00138487	0.00080202	88	36	0.092156	0.732549	0.135164	NAD(P)(+) transhydrogenase (Si-specific)
Infant ECs	Infant Metadata	gain_t1	1.6.1.1	human_contam	human_contam	0.000747836	0.000309205	88	36	0.0189874	0.190347	0.720453	NAD(P)(+) transhydrogenase (Si-specific)
Infant ECs	Infant Metadata	gain_t1	1.6.1.1	time	time	0.000564844	0.000455169	88	36	0.219824	0.655402	0.183493	NAD(P)(+) transhydrogenase (Si-specific)
Infant ECs	Infant Metadata	gain_t1	1.6.1.1	daycare_month	yes_daycare	0.00072946	0.000856298	88	36	0.397914	0.719821	0.142775	NAD(P)(+) transhydrogenase (Si-specific)
Infant ECs	Infant Metadata	gain_t1	1.6.1.1	total_read_count	total_read_count	0.000742109	0.000272241	88	36	0.00854361	0.0416824	1.38005	NAD(P)(+) transhydrogenase (Si-specific)
Infant ECs	Infant Metadata	gain_t1	1.6.1.1	gain_t1	yes_gain	0.00135595	0.000720172	88	36	0.0655439	0.405868	0.391615	NAD(P)(+) transhydrogenase (Si-specific)
Infant ECs	Infant Metadata	gain_t1	1.6.5.3	breastfeed_month	yes_breastfeed	-0.0126591	0.00917304	88	47	0.173599	0.776168	-0.110044	NADH: ubiquinone reductase (H(+)-translocating)
Infant ECs	Infant Metadata	gain_t1	1.6.5.3	human_contam	human_contam	-0.00383975	0.00325435	88	47	0.243673	0.470082	-0.327827	NADH: ubiquinone reductase (H(+)-translocating)
Infant ECs	Infant Metadata	gain_t1	1.6.5.3	time	time	-0.0108847	0.00493157	88	47	0.031462	0.35801	-0.446105	NADH: ubiquinone reductase (H(+)-translocating)
Infant ECs	Infant Metadata	gain_t1	1.6.5.3	daycare_month	yes_daycare	-0.00461196	0.00920152	88	47	0.618257	0.820547	-0.0858968	NADH: ubiquinone reductase (H(+)-translocating)
Infant ECs	Infant Metadata	gain_t1	1.6.5.3	total_read_count	total_read_count	0.00730388	0.00293224	88	47	0.0157781	0.0635069	1.19718	NADH: ubiquinone reductase (H(+)-translocating)
Infant ECs	Infant Metadata	gain_t1	1.6.5.3	gain_t1	yes_gain	-0.00135628	0.00747688	88	47	0.856851	0.919687	-0.03636	NADH: ubiquinone reductase (H(+)-translocating)
Infant ECs	Infant Metadata	gain_t1	1.6.5.5	human_contam	human_contam	-1.29e-05	0.000111264	88	55	0.908132	0.95206	-0.0213356	NADPH: quinone reductase
Infant ECs	Infant Metadata	gain_t1	1.6.5.5	breastfeed_month	yes_breastfeed	0.000125931	0.000270843	88	55	0.643763	0.897365	0.0470311	NADPH: quinone reductase
Infant ECs	Infant Metadata	gain_t1	1.6.5.5	time	time	9.39e-05	0.000160863	88	55	0.561787	0.814844	0.0889256	NADPH: quinone reductase
Infant ECs	Infant Metadata	gain_t1	1.6.5.5	total_read_count	total_read_count	-5.26e-05	9.7e-05	88	55	0.589828	0.68973	-0.161321	NADPH: quinone reductase
Infant ECs	Infant Metadata	gain_t1	1.6.5.5	daycare_month	yes_daycare	-0.00014371	0.00030294	88	55	0.63707	0.820547	-0.0858968	NADPH: quinone reductase
Infant ECs	Infant Metadata	gain_t1	1.6.5.5	gain_t1	yes_gain	0.000175601	0.000262095	88	55	0.505618	0.762967	0.117494	NADPH: quinone reductase
Infant ECs	Infant Metadata	gain_t1	1.6.5.8	human_contam	human_contam	0.0041715	0.00184512	88	43	0.0276844	0.191715	0.717343	NADH: ubiquinone reductase (Na(+)-transporting)
Infant ECs	Infant Metadata	gain_t1	1.6.5.8	total_read_count	total_read_count	0.00450262	0.00160979	88	43	0.00706347	0.0366845	1.43552	NADH: ubiquinone reductase (Na(+)-transporting)
Infant ECs	Infant Metadata	gain_t1	1.6.5.8	breastfeed_month	yes_breastfeed	0.00655725	0.00452782	88	43	0.156646	0.776168	0.110044	NADH: ubiquinone reductase (Na(+)-transporting)
Infant ECs	Infant Metadata	gain_t1	1.6.5.8	daycare_month	yes_daycare	0.00790698	0.005035	88	43	0.122145	0.446941	0.34975	NADH: ubiquinone reductase (Na(+)-transporting)
Infant ECs	Infant Metadata	gain_t1	1.6.5.8	gain_t1	yes_gain	0.00924079	0.00434001	88	43	0.037832	0.358292	0.445763	NADH: ubiquinone reductase (Na(+)-transporting)
Infant ECs	Infant Metadata	gain_t1	1.6.5.8	time	time	0.00556828	0.00267317	88	43	0.0419631	0.35801	0.446105	NADH: ubiquinone reductase (Na(+)-transporting)
Infant ECs	Infant Metadata	gain_t1	1.6.99.3	time	time	-0.000453986	0.000774807	88	61	0.560317	0.814844	-0.0889256	NADH dehydrogenase
Infant ECs	Infant Metadata	gain_t1	1.6.99.3	total_read_count	total_read_count	0.000231473	0.000460618	88	61	0.617312	0.704874	0.151888	NADH dehydrogenase
Infant ECs	Infant Metadata	gain_t1	1.6.99.3	daycare_month	yes_daycare	-0.000658828	0.00144433	88	61	0.650155	0.824212	-0.0839611	NADH dehydrogenase
Infant ECs	Infant Metadata	gain_t1	1.6.99.3	gain_t1	yes_gain	-0.000101985	0.00117058	88	61	0.930978	0.968876	-0.013732	NADH dehydrogenase
Infant ECs	Infant Metadata	gain_t1	1.6.99.3	human_contam	human_contam	-0.00146751	0.00051001	88	61	0.00600724	0.120896	-0.917589	NADH dehydrogenase
Infant ECs	Infant Metadata	gain_t1	1.6.99.3	breastfeed_month	yes_breastfeed	-0.00147132	0.00144701	88	61	0.314121	0.84289	-0.074229	NADH dehydrogenase
Infant ECs	Infant Metadata	gain_t1	1.7.2.5	gain_t1	yes_gain	0.00190219	0.000932358	88	4	0.0460579	0.371126	0.430479	Nitric-oxide reductase (cytochrome c)
Infant ECs	Infant Metadata	gain_t1	1.7.2.5	daycare_month	yes_daycare	-0.00103376	0.00107766	88	4	0.34155	0.666807	-0.176	Nitric-oxide reductase (cytochrome c)
Infant ECs	Infant Metadata	gain_t1	1.7.2.5	breastfeed_month	yes_breastfeed	0.00054395	0.000963478	88	4	0.574622	0.877097	0.0569525	Nitric-oxide reductase (cytochrome c)
Infant ECs	Infant Metadata	gain_t1	1.7.2.5	total_read_count	total_read_count	0.000132006	0.000344978	88	4	0.703428	0.762337	0.117853	Nitric-oxide reductase (cytochrome c)
Infant ECs	Infant Metadata	gain_t1	1.7.2.5	human_contam	human_contam	0.000145069	0.000395803	88	4	0.715359	0.879182	0.0559212	Nitric-oxide reductase (cytochrome c)
Infant ECs	Infant Metadata	gain_t1	1.7.2.5	time	time	0.000575941	0.000572244	88	4	0.318523	0.712253	0.147366	Nitric-oxide reductase (cytochrome c)
Infant ECs	Infant Metadata	gain_t1	1.7.99.4	breastfeed_month	yes_breastfeed	0.00284339	0.00480614	88	84	0.558459	0.864538	0.0632159	Nitrate reductase
Infant ECs	Infant Metadata	gain_t1	1.7.99.4	human_contam	human_contam	-0.000525025	0.0018952	88	84	0.782807	0.893543	-0.0488845	Nitrate reductase
Infant ECs	Infant Metadata	gain_t1	1.7.99.4	daycare_month	yes_daycare	-0.000459727	0.00521773	88	84	0.930109	0.952383	-0.0211883	Nitrate reductase
Infant ECs	Infant Metadata	gain_t1	1.7.99.4	gain_t1	yes_gain	0.00683771	0.00443161	88	84	0.129208	0.547432	0.26167	Nitrate reductase
Infant ECs	Infant Metadata	gain_t1	1.7.99.4	total_read_count	total_read_count	0.00305045	0.00166159	88	84	0.0716908	0.202495	0.693585	Nitrate reductase
Infant ECs	Infant Metadata	gain_t1	1.7.99.4	time	time	-0.00095909	0.00277085	88	84	0.730566	0.866264	-0.0623497	Nitrate reductase
Infant ECs	Infant Metadata	gain_t1	1.8.1.7	total_read_count	total_read_count	0.000378104	0.000555257	88	55	0.498708	0.627281	0.202538	Glutathione-disulfide reductase
Infant ECs	Infant Metadata	gain_t1	1.8.1.7	daycare_month	yes_daycare	-0.00136727	0.00173454	88	55	0.433873	0.743123	-0.128939	Glutathione-disulfide reductase
Infant ECs	Infant Metadata	gain_t1	1.8.1.7	gain_t1	yes_gain	0.00217772	0.00150066	88	55	0.152319	0.55735	0.253872	Glutathione-disulfide reductase
Infant ECs	Infant Metadata	gain_t1	1.8.1.7	breastfeed_month	yes_breastfeed	-0.00115674	0.00155078	88	55	0.458932	0.864538	-0.0632159	Glutathione-disulfide reductase
Infant ECs	Infant Metadata	gain_t1	1.8.1.7	time	time	0.000283094	0.000921053	88	55	0.759712	0.879954	0.0555401	Glutathione-disulfide reductase
Infant ECs	Infant Metadata	gain_t1	1.8.1.7	human_contam	human_contam	0.00118629	0.000637061	88	55	0.0678338	0.269203	0.569919	Glutathione-disulfide reductase
Infant ECs	Infant Metadata	gain_t1	1.9.3.1	breastfeed_month	yes_breastfeed	-0.00267231	0.00389237	88	68	0.495199	0.864538	-0.0632159	Cytochrome-c oxidase
Infant ECs	Infant Metadata	gain_t1	1.9.3.1	time	time	-0.00397279	0.00231182	88	68	0.0912356	0.4863	-0.313096	Cytochrome-c oxidase
Infant ECs	Infant Metadata	gain_t1	1.9.3.1	total_read_count	total_read_count	0.00541097	0.00139368	88	68	0.000275174	0.0110757	1.95563	Cytochrome-c oxidase
Infant ECs	Infant Metadata	gain_t1	1.9.3.1	daycare_month	yes_daycare	0.000232266	0.00435365	88	68	0.957643	0.96149	0.0170554	Cytochrome-c oxidase
Infant ECs	Infant Metadata	gain_t1	1.9.3.1	human_contam	human_contam	-0.00179563	0.00159901	88	68	0.266245	0.492707	-0.307412	Cytochrome-c oxidase
Infant ECs	Infant Metadata	gain_t1	1.9.3.1	gain_t1	yes_gain	0.00431468	0.00376665	88	68	0.256876	0.702068	0.153621	Cytochrome-c oxidase
Infant ECs	Infant Metadata	gain_t1	2.1.1.170	breastfeed_month	yes_breastfeed	0.000554263	0.000370326	88	29	0.140089	0.776168	0.110044	16S rRNA (guanine(527)-N(7))-methyltransferase
Infant ECs	Infant Metadata	gain_t1	2.1.1.170	total_read_count	total_read_count	-0.000195914	0.000132597	88	29	0.145141	0.30747	-0.512198	16S rRNA (guanine(527)-N(7))-methyltransferase
Infant ECs	Infant Metadata	gain_t1	2.1.1.170	gain_t1	yes_gain	0.000262775	0.000358365	88	29	0.466458	0.762967	0.117494	16S rRNA (guanine(527)-N(7))-methyltransferase
Infant ECs	Infant Metadata	gain_t1	2.1.1.170	time	time	0.000102524	0.00021995	88	29	0.642936	0.866264	0.0623497	16S rRNA (guanine(527)-N(7))-methyltransferase
Infant ECs	Infant Metadata	gain_t1	2.1.1.170	human_contam	human_contam	2.12e-05	0.000152132	88	29	0.889505	0.942173	0.0258691	16S rRNA (guanine(527)-N(7))-methyltransferase
Infant ECs	Infant Metadata	gain_t1	2.1.1.170	daycare_month	yes_daycare	0.0013581	0.000414212	88	29	0.00179542	0.0247968	1.6056	16S rRNA (guanine(527)-N(7))-methyltransferase
Infant ECs	Infant Metadata	gain_t1	2.1.1.171	human_contam	human_contam	0.000342789	0.000318321	88	34	0.286551	0.512609	0.290214	16S rRNA (guanine(966)-N(2))-methyltransferase
Infant ECs	Infant Metadata	gain_t1	2.1.1.171	gain_t1	yes_gain	0.0014166	0.000737905	88	34	0.0610052	0.405868	0.391615	16S rRNA (guanine(966)-N(2))-methyltransferase
Infant ECs	Infant Metadata	gain_t1	2.1.1.171	time	time	0.000336654	0.00047284	88	34	0.479432	0.813449	0.0896696	16S rRNA (guanine(966)-N(2))-methyltransferase
Infant ECs	Infant Metadata	gain_t1	2.1.1.171	daycare_month	yes_daycare	0.00310972	0.000887783	88	34	0.000914696	0.0147266	1.8319	16S rRNA (guanine(966)-N(2))-methyltransferase
Infant ECs	Infant Metadata	gain_t1	2.1.1.171	total_read_count	total_read_count	2.48e-05	0.000282046	88	34	0.930183	0.953882	0.0205052	16S rRNA (guanine(966)-N(2))-methyltransferase
Infant ECs	Infant Metadata	gain_t1	2.1.1.171	breastfeed_month	yes_breastfeed	0.0014487	0.000848888	88	34	0.0955498	0.732549	0.135164	16S rRNA (guanine(966)-N(2))-methyltransferase
Infant ECs	Infant Metadata	gain_t1	2.1.1.193	human_contam	human_contam	-0.000184459	0.000556807	88	82	0.741669	0.885226	-0.0529458	16S rRNA (uracil(1498)-N(3))-methyltransferase
Infant ECs	Infant Metadata	gain_t1	2.1.1.193	gain_t1	yes_gain	-0.00105717	0.00131162	88	82	0.42365	0.762967	-0.117494	16S rRNA (uracil(1498)-N(3))-methyltransferase
Infant ECs	Infant Metadata	gain_t1	2.1.1.193	breastfeed_month	yes_breastfeed	0.000827243	0.0013554	88	82	0.544111	0.864538	0.0632159	16S rRNA (uracil(1498)-N(3))-methyltransferase
Infant ECs	Infant Metadata	gain_t1	2.1.1.193	total_read_count	total_read_count	-0.00152553	0.000485308	88	82	0.00267005	0.0306125	-1.5141	16S rRNA (uracil(1498)-N(3))-methyltransferase
Infant ECs	Infant Metadata	gain_t1	2.1.1.193	time	time	-0.00115087	0.00080502	88	82	0.158384	0.566241	-0.246998	16S rRNA (uracil(1498)-N(3))-methyltransferase
Infant ECs	Infant Metadata	gain_t1	2.1.1.193	daycare_month	yes_daycare	0.00218026	0.00151602	88	82	0.155958	0.483364	0.315726	16S rRNA (uracil(1498)-N(3))-methyltransferase
Infant ECs	Infant Metadata	gain_t1	2.1.1.198	daycare_month	yes_daycare	-0.00562717	0.00201913	88	87	0.00725159	0.0592946	-1.22699	16S rRNA (cytidine(1402)-2'-O)-methyltransferase
Infant ECs	Infant Metadata	gain_t1	2.1.1.198	breastfeed_month	yes_breastfeed	-0.00292313	0.0018052	88	87	0.111004	0.764713	-0.116502	16S rRNA (cytidine(1402)-2'-O)-methyltransferase
Infant ECs	Infant Metadata	gain_t1	2.1.1.198	gain_t1	yes_gain	-0.00114318	0.00174689	88	87	0.515527	0.762967	-0.117494	16S rRNA (cytidine(1402)-2'-O)-methyltransferase
Infant ECs	Infant Metadata	gain_t1	2.1.1.198	total_read_count	total_read_count	0.000448589	0.00064636	88	87	0.490536	0.626797	0.202873	16S rRNA (cytidine(1402)-2'-O)-methyltransferase
Infant ECs	Infant Metadata	gain_t1	2.1.1.198	time	time	0.000213696	0.00107217	88	87	0.842741	0.935733	0.0288479	16S rRNA (cytidine(1402)-2'-O)-methyltransferase
Infant ECs	Infant Metadata	gain_t1	2.1.1.198	human_contam	human_contam	-0.000282113	0.000741587	88	87	0.705075	0.873208	-0.0588824	16S rRNA (cytidine(1402)-2'-O)-methyltransferase
Infant ECs	Infant Metadata	gain_t1	2.1.1.201	human_contam	human_contam	0.000894049	0.000400908	88	39	0.0297695	0.191715	0.717343	2-methoxy-6-polyprenyl-1,4-benzoquinol methylase
Infant ECs	Infant Metadata	gain_t1	2.1.1.201	time	time	0.000656987	0.000579625	88	39	0.261846	0.670556	0.173565	2-methoxy-6-polyprenyl-1,4-benzoquinol methylase
Infant ECs	Infant Metadata	gain_t1	2.1.1.201	daycare_month	yes_daycare	8.99e-05	0.00109156	88	39	0.934637	0.952383	0.0211883	2-methoxy-6-polyprenyl-1,4-benzoquinol methylase
Infant ECs	Infant Metadata	gain_t1	2.1.1.201	gain_t1	yes_gain	0.0017804	0.000944384	88	39	0.0645885	0.405868	0.391615	2-methoxy-6-polyprenyl-1,4-benzoquinol methylase
Infant ECs	Infant Metadata	gain_t1	2.1.1.201	total_read_count	total_read_count	0.00125191	0.000349428	88	39	0.000712622	0.012748	1.89456	2-methoxy-6-polyprenyl-1,4-benzoquinol methylase
Infant ECs	Infant Metadata	gain_t1	2.1.1.201	breastfeed_month	yes_breastfeed	0.000783864	0.000975905	88	39	0.425245	0.864538	0.0632159	2-methoxy-6-polyprenyl-1,4-benzoquinol methylase
Infant ECs	Infant Metadata	gain_t1	2.1.1.266	daycare_month	yes_daycare	0.00168826	0.000982507	88	40	0.0913496	0.367682	0.434528	23S rRNA (adenine(2030)-N(6))-methyltransferase
Infant ECs	Infant Metadata	gain_t1	2.1.1.266	breastfeed_month	yes_breastfeed	0.000504493	0.000897355	88	40	0.577467	0.877097	0.0569525	23S rRNA (adenine(2030)-N(6))-methyltransferase
Infant ECs	Infant Metadata	gain_t1	2.1.1.266	human_contam	human_contam	0.000752644	0.000357968	88	40	0.0400619	0.227309	0.643383	23S rRNA (adenine(2030)-N(6))-methyltransferase
Infant ECs	Infant Metadata	gain_t1	2.1.1.266	time	time	0.00045621	0.000521626	88	40	0.3856	0.760713	0.118779	23S rRNA (adenine(2030)-N(6))-methyltransferase
Infant ECs	Infant Metadata	gain_t1	2.1.1.266	total_read_count	total_read_count	0.00103628	0.000313254	88	40	0.00164595	0.0225561	1.64674	23S rRNA (adenine(2030)-N(6))-methyltransferase
Infant ECs	Infant Metadata	gain_t1	2.1.1.266	gain_t1	yes_gain	-0.000751385	0.000838772	88	40	0.374433	0.753547	-0.122889	23S rRNA (adenine(2030)-N(6))-methyltransferase
Infant ECs	Infant Metadata	gain_t1	2.1.1.41	total_read_count	total_read_count	0.000226984	0.000132293	88	11	0.0917804	0.236593	0.625998	Sterol 24-C-methyltransferase
Infant ECs	Infant Metadata	gain_t1	2.1.1.41	gain_t1	yes_gain	-0.000296794	0.000340638	88	11	0.387963	0.762967	-0.117494	Sterol 24-C-methyltransferase
Infant ECs	Infant Metadata	gain_t1	2.1.1.41	breastfeed_month	yes_breastfeed	-0.000543489	0.000408454	88	11	0.18946	0.776168	-0.110044	Sterol 24-C-methyltransferase
Infant ECs	Infant Metadata	gain_t1	2.1.1.41	human_contam	human_contam	-0.000240116	0.000147805	88	11	0.11041	0.335397	-0.47444	Sterol 24-C-methyltransferase
Infant ECs	Infant Metadata	gain_t1	2.1.1.41	time	time	-0.000399399	0.000222326	88	11	0.0778354	0.4863	-0.313096	Sterol 24-C-methyltransferase
Infant ECs	Infant Metadata	gain_t1	2.1.1.41	daycare_month	yes_daycare	-0.000193924	0.000415889	88	11	0.642854	0.821424	-0.0854327	Sterol 24-C-methyltransferase
Infant ECs	Infant Metadata	gain_t1	2.1.1.63	daycare_month	yes_daycare	-0.00106658	0.00100001	88	61	0.290744	0.598816	-0.222706	Methylated-DNA--[protein]-cysteine S-methyltransferase
Infant ECs	Infant Metadata	gain_t1	2.1.1.63	breastfeed_month	yes_breastfeed	-0.000923767	0.000935799	88	61	0.329672	0.853048	-0.0690265	Methylated-DNA--[protein]-cysteine S-methyltransferase
Infant ECs	Infant Metadata	gain_t1	2.1.1.63	time	time	-0.000346825	0.000531524	88	61	0.516757	0.813449	-0.0896696	Methylated-DNA--[protein]-cysteine S-methyltransferase
Infant ECs	Infant Metadata	gain_t1	2.1.1.63	human_contam	human_contam	-0.000632973	0.000361208	88	61	0.0853831	0.292483	-0.5339	Methylated-DNA--[protein]-cysteine S-methyltransferase
Infant ECs	Infant Metadata	gain_t1	2.1.1.63	gain_t1	yes_gain	-0.000613689	0.000841464	88	61	0.4692	0.762967	-0.117494	Methylated-DNA--[protein]-cysteine S-methyltransferase
Infant ECs	Infant Metadata	gain_t1	2.1.1.63	total_read_count	total_read_count	-0.000985093	0.00031795	88	61	0.00304224	0.0306125	-1.5141	Methylated-DNA--[protein]-cysteine S-methyltransferase
Infant ECs	Infant Metadata	gain_t1	2.1.1.72	total_read_count	total_read_count	0.00209438	0.00082234	88	65	0.0136513	0.0563552	1.24907	Site-specific DNA-methyltransferase (adenine-specific)
Infant ECs	Infant Metadata	gain_t1	2.1.1.72	breastfeed_month	yes_breastfeed	-0.000446612	0.00232492	88	65	0.848703	0.948897	-0.0227811	Site-specific DNA-methyltransferase (adenine-specific)
Infant ECs	Infant Metadata	gain_t1	2.1.1.72	daycare_month	yes_daycare	0.00221495	0.00257425	88	65	0.393305	0.719569	0.142927	Site-specific DNA-methyltransferase (adenine-specific)
Infant ECs	Infant Metadata	gain_t1	2.1.1.72	human_contam	human_contam	0.00147647	0.000941815	88	65	0.122606	0.358902	0.445024	Site-specific DNA-methyltransferase (adenine-specific)
Infant ECs	Infant Metadata	gain_t1	2.1.1.72	gain_t1	yes_gain	0.00333822	0.00221292	88	65	0.137258	0.55735	0.253872	Site-specific DNA-methyltransferase (adenine-specific)
Infant ECs	Infant Metadata	gain_t1	2.1.1.72	time	time	0.00177264	0.00136662	88	65	0.200029	0.63495	0.197261	Site-specific DNA-methyltransferase (adenine-specific)
Infant ECs	Infant Metadata	gain_t1	2.2.1.2	human_contam	human_contam	-0.00181536	0.000477799	88	64	0.000378831	0.0258279	-1.58791	Transaldolase
Infant ECs	Infant Metadata	gain_t1	2.2.1.2	breastfeed_month	yes_breastfeed	-0.00166676	0.00127202	88	64	0.197119	0.776168	-0.110044	Transaldolase
Infant ECs	Infant Metadata	gain_t1	2.2.1.2	time	time	-6.39e-05	0.000709328	88	64	0.92859	0.952248	-0.0212498	Transaldolase
Infant ECs	Infant Metadata	gain_t1	2.2.1.2	daycare_month	yes_daycare	-0.00203327	0.00133199	88	64	0.132533	0.463866	-0.333607	Transaldolase
Infant ECs	Infant Metadata	gain_t1	2.2.1.2	gain_t1	yes_gain	-0.00100996	0.00110791	88	64	0.366505	0.746928	-0.126721	Transaldolase
Infant ECs	Infant Metadata	gain_t1	2.2.1.2	total_read_count	total_read_count	0.000602469	0.000423171	88	64	0.160097	0.326274	0.486417	Transaldolase
Infant ECs	Infant Metadata	gain_t1	2.2.1.6	human_contam	human_contam	0.000444078	0.000570834	88	71	0.440227	0.665899	0.176592	Acetolactate synthase
Infant ECs	Infant Metadata	gain_t1	2.2.1.6	daycare_month	yes_daycare	0.0007789	0.00159867	88	71	0.62803	0.820547	0.0858968	Acetolactate synthase
Infant ECs	Infant Metadata	gain_t1	2.2.1.6	breastfeed_month	yes_breastfeed	-0.000824444	0.0015478	88	71	0.596977	0.879012	-0.0560052	Acetolactate synthase
Infant ECs	Infant Metadata	gain_t1	2.2.1.6	time	time	0.000697999	0.000852803	88	71	0.416557	0.779833	0.107998	Acetolactate synthase
Infant ECs	Infant Metadata	gain_t1	2.2.1.6	gain_t1	yes_gain	0.00354962	0.00131962	88	71	0.00993358	0.266346	0.574554	Acetolactate synthase
Infant ECs	Infant Metadata	gain_t1	2.2.1.6	total_read_count	total_read_count	0.00147829	0.00050803	88	71	0.00519149	0.0358229	1.44584	Acetolactate synthase
Infant ECs	Infant Metadata	gain_t1	2.3.1.1	total_read_count	total_read_count	-4.08e-05	3.91e-05	88	5	0.301236	0.480188	-0.318589	Amino-acid N-acetyltransferase
Infant ECs	Infant Metadata	gain_t1	2.3.1.1	time	time	3.61e-05	6.49e-05	88	5	0.580313	0.822706	0.0847555	Amino-acid N-acetyltransferase
Infant ECs	Infant Metadata	gain_t1	2.3.1.1	gain_t1	yes_gain	0.000158234	0.000105673	88	5	0.139907	0.55735	0.253872	Amino-acid N-acetyltransferase
Infant ECs	Infant Metadata	gain_t1	2.3.1.1	breastfeed_month	yes_breastfeed	-0.000119386	0.0001092	88	5	0.278951	0.801983	-0.095835	Amino-acid N-acetyltransferase
Infant ECs	Infant Metadata	gain_t1	2.3.1.1	human_contam	human_contam	-6.3e-05	4.49e-05	88	5	0.165801	0.410677	-0.3865	Amino-acid N-acetyltransferase
Infant ECs	Infant Metadata	gain_t1	2.3.1.1	daycare_month	yes_daycare	-9.03e-05	0.000122141	88	5	0.462954	0.753758	-0.122768	Amino-acid N-acetyltransferase
Infant ECs	Infant Metadata	gain_t1	2.3.1.117	human_contam	human_contam	0.000641859	0.000553479	88	83	0.2511	0.470082	0.327827	2,3,4,5-tetrahydropyridine-2,6-dicarboxylate N-succinyltransferase
Infant ECs	Infant Metadata	gain_t1	2.3.1.117	total_read_count	total_read_count	-0.000165032	0.000482407	88	83	0.733556	0.782136	-0.106718	2,3,4,5-tetrahydropyridine-2,6-dicarboxylate N-succinyltransferase
Infant ECs	Infant Metadata	gain_t1	2.3.1.117	time	time	-0.00100684	0.000800209	88	83	0.213531	0.648649	-0.18799	2,3,4,5-tetrahydropyridine-2,6-dicarboxylate N-succinyltransferase
Infant ECs	Infant Metadata	gain_t1	2.3.1.117	daycare_month	yes_daycare	-0.00100839	0.00150696	88	83	0.506147	0.773963	-0.11128	2,3,4,5-tetrahydropyridine-2,6-dicarboxylate N-succinyltransferase
Infant ECs	Infant Metadata	gain_t1	2.3.1.117	gain_t1	yes_gain	-0.000812886	0.00130378	88	83	0.535498	0.762967	-0.117494	2,3,4,5-tetrahydropyridine-2,6-dicarboxylate N-succinyltransferase
Infant ECs	Infant Metadata	gain_t1	2.3.1.117	breastfeed_month	yes_breastfeed	0.000633072	0.0013473	88	83	0.640264	0.897365	0.0470311	2,3,4,5-tetrahydropyridine-2,6-dicarboxylate N-succinyltransferase
Infant ECs	Infant Metadata	gain_t1	2.3.1.129	human_contam	human_contam	-0.000109219	0.0001487	88	22	0.465712	0.681633	-0.166449	Acyl-[acyl-carrier-protein]--UDP-N-acetylglucosamine O-acyltransferase
Infant ECs	Infant Metadata	gain_t1	2.3.1.129	total_read_count	total_read_count	-0.000209124	0.000129605	88	22	0.112247	0.265762	-0.575507	Acyl-[acyl-carrier-protein]--UDP-N-acetylglucosamine O-acyltransferase
Infant ECs	Infant Metadata	gain_t1	2.3.1.129	breastfeed_month	yes_breastfeed	-0.000295359	0.00036197	88	22	0.417971	0.864538	-0.0632159	Acyl-[acyl-carrier-protein]--UDP-N-acetylglucosamine O-acyltransferase
Infant ECs	Infant Metadata	gain_t1	2.3.1.129	daycare_month	yes_daycare	0.000453457	0.000404866	88	22	0.267487	0.598131	0.223204	Acyl-[acyl-carrier-protein]--UDP-N-acetylglucosamine O-acyltransferase
Infant ECs	Infant Metadata	gain_t1	2.3.1.129	gain_t1	yes_gain	0.000126443	0.000350279	88	22	0.719473	0.831944	0.0799058	Acyl-[acyl-carrier-protein]--UDP-N-acetylglucosamine O-acyltransferase
Infant ECs	Infant Metadata	gain_t1	2.3.1.129	time	time	0.000278095	0.000214987	88	22	0.201133	0.63495	0.197261	Acyl-[acyl-carrier-protein]--UDP-N-acetylglucosamine O-acyltransferase
Infant ECs	Infant Metadata	gain_t1	2.3.1.16	gain_t1	yes_gain	0.00311411	0.000908919	88	38	0.00115318	0.092831	1.03231	Acetyl-CoA C-acyltransferase
Infant ECs	Infant Metadata	gain_t1	2.3.1.16	daycare_month	yes_daycare	0.00129545	0.00105057	88	38	0.222691	0.543231	0.265016	Acetyl-CoA C-acyltransferase
Infant ECs	Infant Metadata	gain_t1	2.3.1.16	human_contam	human_contam	0.000665182	0.000385853	88	38	0.0902379	0.296496	0.527981	Acetyl-CoA C-acyltransferase
Infant ECs	Infant Metadata	gain_t1	2.3.1.16	time	time	0.00033754	0.000557858	88	38	0.54758	0.813449	0.0896696	Acetyl-CoA C-acyltransferase
Infant ECs	Infant Metadata	gain_t1	2.3.1.16	total_read_count	total_read_count	0.000470084	0.000336305	88	38	0.167689	0.328751	0.483133	Acetyl-CoA C-acyltransferase
Infant ECs	Infant Metadata	gain_t1	2.3.1.16	breastfeed_month	yes_breastfeed	0.000826382	0.000939256	88	38	0.382714	0.864538	0.0632159	Acetyl-CoA C-acyltransferase
Infant ECs	Infant Metadata	gain_t1	2.3.1.37	time	time	-0.000539666	0.000222505	88	13	0.0185489	0.35801	-0.446105	5-aminolevulinate synthase
Infant ECs	Infant Metadata	gain_t1	2.3.1.37	human_contam	human_contam	-0.000134386	0.000148151	88	13	0.368615	0.598962	-0.222601	5-aminolevulinate synthase
Infant ECs	Infant Metadata	gain_t1	2.3.1.37	total_read_count	total_read_count	0.000275817	0.000132428	88	13	0.0418893	0.127249	0.895347	5-aminolevulinate synthase
Infant ECs	Infant Metadata	gain_t1	2.3.1.37	daycare_month	yes_daycare	-0.000200692	0.000416432	88	13	0.631765	0.820547	-0.0858968	5-aminolevulinate synthase
Infant ECs	Infant Metadata	gain_t1	2.3.1.37	breastfeed_month	yes_breastfeed	-0.000753739	0.000407691	88	13	0.0706004	0.732549	-0.135164	5-aminolevulinate synthase
Infant ECs	Infant Metadata	gain_t1	2.3.1.37	gain_t1	yes_gain	-0.000222316	0.000341667	88	13	0.518383	0.762967	-0.117494	5-aminolevulinate synthase
Infant ECs	Infant Metadata	gain_t1	2.3.1.48	breastfeed_month	yes_breastfeed	-0.000831193	0.000416985	88	13	0.0521049	0.732549	-0.135164	Histone acetyltransferase
Infant ECs	Infant Metadata	gain_t1	2.3.1.48	total_read_count	total_read_count	0.000312978	0.000137546	88	13	0.0267411	0.0950685	1.02196	Histone acetyltransferase
Infant ECs	Infant Metadata	gain_t1	2.3.1.48	daycare_month	yes_daycare	-0.000269129	0.000432907	88	13	0.536689	0.785518	-0.104844	Histone acetyltransferase
Infant ECs	Infant Metadata	gain_t1	2.3.1.48	time	time	-0.00055167	0.000230775	88	13	0.0202131	0.35801	-0.446105	Histone acetyltransferase
Infant ECs	Infant Metadata	gain_t1	2.3.1.48	human_contam	human_contam	-0.000313344	0.000154842	88	13	0.0480898	0.227309	-0.643383	Histone acetyltransferase
Infant ECs	Infant Metadata	gain_t1	2.3.1.48	gain_t1	yes_gain	-0.000263808	0.000358357	88	13	0.465115	0.762967	-0.117494	Histone acetyltransferase
Infant ECs	Infant Metadata	gain_t1	2.3.1.51	human_contam	human_contam	-4.18e-05	0.000169424	88	38	0.806063	0.898534	-0.0464654	1-acylglycerol-3-phosphate O-acyltransferase
Infant ECs	Infant Metadata	gain_t1	2.3.1.51	total_read_count	total_read_count	-0.000259803	0.000147885	88	38	0.0844424	0.226587	-0.644765	1-acylglycerol-3-phosphate O-acyltransferase
Infant ECs	Infant Metadata	gain_t1	2.3.1.51	daycare_month	yes_daycare	0.0024251	0.000462786	88	38	2.75e-06	0.000221089	3.65543	1-acylglycerol-3-phosphate O-acyltransferase
Infant ECs	Infant Metadata	gain_t1	2.3.1.51	gain_t1	yes_gain	5.32e-05	0.000398254	88	38	0.894323	0.946632	0.0238188	1-acylglycerol-3-phosphate O-acyltransferase
Infant ECs	Infant Metadata	gain_t1	2.3.1.51	time	time	3.1e-05	0.00024569	88	38	0.900172	0.952248	0.0212498	1-acylglycerol-3-phosphate O-acyltransferase
Infant ECs	Infant Metadata	gain_t1	2.3.1.51	breastfeed_month	yes_breastfeed	0.000272386	0.000417252	88	38	0.518796	0.864538	0.0632159	1-acylglycerol-3-phosphate O-acyltransferase
Infant ECs	Infant Metadata	gain_t1	2.3.3.10	breastfeed_month	yes_breastfeed	-0.00035552	0.000176385	88	27	0.0486516	0.732549	-0.135164	Hydroxymethylglutaryl-CoA synthase
Infant ECs	Infant Metadata	gain_t1	2.3.3.10	gain_t1	yes_gain	0.000381617	0.000170688	88	27	0.0293713	0.297676	0.526256	Hydroxymethylglutaryl-CoA synthase
Infant ECs	Infant Metadata	gain_t1	2.3.3.10	human_contam	human_contam	-2.96e-05	7.25e-05	88	27	0.684027	0.85645	-0.0672979	Hydroxymethylglutaryl-CoA synthase
Infant ECs	Infant Metadata	gain_t1	2.3.3.10	time	time	-6.92e-05	0.000104761	88	27	0.511375	0.813449	-0.0896696	Hydroxymethylglutaryl-CoA synthase
Infant ECs	Infant Metadata	gain_t1	2.3.3.10	daycare_month	yes_daycare	-0.000256993	0.000197288	88	27	0.198033	0.524331	-0.280394	Hydroxymethylglutaryl-CoA synthase
Infant ECs	Infant Metadata	gain_t1	2.3.3.10	total_read_count	total_read_count	-3.84e-05	6.32e-05	88	27	0.545796	0.665706	-0.176718	Hydroxymethylglutaryl-CoA synthase
Infant ECs	Infant Metadata	gain_t1	2.3.3.16	daycare_month	yes_daycare	-0.00385813	0.00243496	88	52	0.120105	0.446941	-0.34975	Citrate synthase (unknown stereospecificity)
Infant ECs	Infant Metadata	gain_t1	2.3.3.16	human_contam	human_contam	-0.00151371	0.00084904	88	52	0.0827074	0.292483	-0.5339	Citrate synthase (unknown stereospecificity)
Infant ECs	Infant Metadata	gain_t1	2.3.3.16	total_read_count	total_read_count	0.000897526	0.000783791	88	52	0.257467	0.436339	0.360176	Citrate synthase (unknown stereospecificity)
Infant ECs	Infant Metadata	gain_t1	2.3.3.16	gain_t1	yes_gain	0.000971653	0.00193401	88	52	0.618672	0.800171	0.0968174	Citrate synthase (unknown stereospecificity)
Infant ECs	Infant Metadata	gain_t1	2.3.3.16	time	time	-0.000842221	0.00131745	88	52	0.525548	0.813449	-0.0896696	Citrate synthase (unknown stereospecificity)
Infant ECs	Infant Metadata	gain_t1	2.3.3.16	breastfeed_month	yes_breastfeed	-0.0023896	0.002538	88	52	0.350575	0.862221	-0.0643813	Citrate synthase (unknown stereospecificity)
Infant ECs	Infant Metadata	gain_t1	2.3.3.9	breastfeed_month	yes_breastfeed	0.000365358	0.00138996	88	58	0.79414	0.916972	0.0376437	Malate synthase
Infant ECs	Infant Metadata	gain_t1	2.3.3.9	human_contam	human_contam	0.000113857	0.000563595	88	58	0.840636	0.902283	0.0446575	Malate synthase
Infant ECs	Infant Metadata	gain_t1	2.3.3.9	gain_t1	yes_gain	-0.000782115	0.00132446	88	58	0.557317	0.766906	-0.115258	Malate synthase
Infant ECs	Infant Metadata	gain_t1	2.3.3.9	time	time	-0.0013788	0.000817602	88	58	0.0974122	0.4863	-0.313096	Malate synthase
Infant ECs	Infant Metadata	gain_t1	2.3.3.9	daycare_month	yes_daycare	-0.00109978	0.00154007	88	58	0.4782	0.768931	-0.114113	Malate synthase
Infant ECs	Infant Metadata	gain_t1	2.3.3.9	total_read_count	total_read_count	5.1e-06	0.000492037	88	58	0.991761	0.991761	0.00359294	Malate synthase
Infant ECs	Infant Metadata	gain_t1	2.4.2.1	total_read_count	total_read_count	0.00014557	0.000811593	88	82	0.8583	0.891525	0.0498667	Purine-nucleoside phosphorylase
Infant ECs	Infant Metadata	gain_t1	2.4.2.1	time	time	0.000125566	0.00134626	88	82	0.926022	0.952248	0.0212498	Purine-nucleoside phosphorylase
Infant ECs	Infant Metadata	gain_t1	2.4.2.1	breastfeed_month	yes_breastfeed	-0.00277251	0.00226667	88	82	0.22639	0.776168	-0.110044	Purine-nucleoside phosphorylase
Infant ECs	Infant Metadata	gain_t1	2.4.2.1	gain_t1	yes_gain	-0.0021647	0.00219346	88	82	0.327941	0.746928	-0.126721	Purine-nucleoside phosphorylase
Infant ECs	Infant Metadata	gain_t1	2.4.2.1	daycare_month	yes_daycare	-0.00676841	0.00253529	88	82	0.00991688	0.0760294	-1.11902	Purine-nucleoside phosphorylase
Infant ECs	Infant Metadata	gain_t1	2.4.2.1	human_contam	human_contam	-0.00172262	0.000931163	88	82	0.0695973	0.269203	-0.569919	Purine-nucleoside phosphorylase
Infant ECs	Infant Metadata	gain_t1	2.5.1.48	daycare_month	yes_daycare	0.00127904	0.000902161	88	58	0.162091	0.483364	0.315726	Cystathionine gamma-synthase
Infant ECs	Infant Metadata	gain_t1	2.5.1.48	time	time	0.000205377	0.000479033	88	58	0.669832	0.866264	0.0623497	Cystathionine gamma-synthase
Infant ECs	Infant Metadata	gain_t1	2.5.1.48	total_read_count	total_read_count	-0.000197391	0.00028872	88	58	0.497015	0.627281	-0.202538	Cystathionine gamma-synthase
Infant ECs	Infant Metadata	gain_t1	2.5.1.48	human_contam	human_contam	0.000493356	0.000331188	88	58	0.141934	0.39399	0.404515	Cystathionine gamma-synthase
Infant ECs	Infant Metadata	gain_t1	2.5.1.48	gain_t1	yes_gain	-0.000321504	0.000779906	88	58	0.681813	0.825353	-0.0833602	Cystathionine gamma-synthase
Infant ECs	Infant Metadata	gain_t1	2.5.1.48	breastfeed_month	yes_breastfeed	-0.00114534	0.000807573	88	58	0.166303	0.776168	-0.110044	Cystathionine gamma-synthase
Infant ECs	Infant Metadata	gain_t1	2.5.1.54	time	time	0.000744302	0.000749225	88	81	0.324818	0.71638	0.144857	3-deoxy-7-phosphoheptulonate synthase
Infant ECs	Infant Metadata	gain_t1	2.5.1.54	breastfeed_month	yes_breastfeed	0.000597925	0.00129697	88	81	0.647231	0.897365	0.0470311	3-deoxy-7-phosphoheptulonate synthase
Infant ECs	Infant Metadata	gain_t1	2.5.1.54	gain_t1	yes_gain	0.000708933	0.00119987	88	81	0.557132	0.766906	0.115258	3-deoxy-7-phosphoheptulonate synthase
Infant ECs	Infant Metadata	gain_t1	2.5.1.54	total_read_count	total_read_count	-0.000199667	0.000449442	88	81	0.658571	0.73124	-0.13594	3-deoxy-7-phosphoheptulonate synthase
Infant ECs	Infant Metadata	gain_t1	2.5.1.54	daycare_month	yes_daycare	-0.000300136	0.00141096	88	81	0.832325	0.917838	-0.037234	3-deoxy-7-phosphoheptulonate synthase
Infant ECs	Infant Metadata	gain_t1	2.5.1.54	human_contam	human_contam	-0.000660815	0.000512875	88	81	0.202945	0.436147	-0.360367	3-deoxy-7-phosphoheptulonate synthase
Infant ECs	Infant Metadata	gain_t1	2.5.1.55	time	time	0.000749577	0.000511266	88	42	0.148358	0.566241	0.246998	3-deoxy-8-phosphooctulonate synthase
Infant ECs	Infant Metadata	gain_t1	2.5.1.55	human_contam	human_contam	0.000940782	0.000353219	88	42	0.0100845	0.180401	0.743761	3-deoxy-8-phosphooctulonate synthase
Infant ECs	Infant Metadata	gain_t1	2.5.1.55	daycare_month	yes_daycare	0.00010584	0.000962924	88	42	0.912882	0.950939	0.0218475	3-deoxy-8-phosphooctulonate synthase
Infant ECs	Infant Metadata	gain_t1	2.5.1.55	total_read_count	total_read_count	0.00113319	0.000308032	88	42	0.000528792	0.0115858	1.93608	3-deoxy-8-phosphooctulonate synthase
Infant ECs	Infant Metadata	gain_t1	2.5.1.55	gain_t1	yes_gain	0.00288394	0.000831365	88	42	0.00103156	0.092831	1.03231	3-deoxy-8-phosphooctulonate synthase
Infant ECs	Infant Metadata	gain_t1	2.5.1.55	breastfeed_month	yes_breastfeed	0.00102114	0.000863705	88	42	0.24484	0.776168	0.110044	3-deoxy-8-phosphooctulonate synthase
Infant ECs	Infant Metadata	gain_t1	2.5.1.72	time	time	-9.25e-05	0.000150942	88	18	0.542302	0.813449	-0.0896696	Quinolinate synthase
Infant ECs	Infant Metadata	gain_t1	2.5.1.72	total_read_count	total_read_count	-0.000140509	9.03e-05	88	18	0.125433	0.287484	-0.541387	Quinolinate synthase
Infant ECs	Infant Metadata	gain_t1	2.5.1.72	daycare_month	yes_daycare	-0.000304487	0.000284031	88	18	0.288314	0.598816	-0.222706	Quinolinate synthase
Infant ECs	Infant Metadata	gain_t1	2.5.1.72	gain_t1	yes_gain	0.000472299	0.000239336	88	18	0.0537772	0.403025	0.394668	Quinolinate synthase
Infant ECs	Infant Metadata	gain_t1	2.5.1.72	human_contam	human_contam	-8.29e-05	0.000102679	88	18	0.422924	0.665899	-0.176592	Quinolinate synthase
Infant ECs	Infant Metadata	gain_t1	2.5.1.72	breastfeed_month	yes_breastfeed	-0.000453561	0.000265154	88	18	0.0944441	0.732549	-0.135164	Quinolinate synthase
Infant ECs	Infant Metadata	gain_t1	2.5.1.74	time	time	-0.00169347	0.000853429	88	76	0.0521295	0.419643	-0.37712	1,4-dihydroxy-2-naphthoate polyprenyltransferase
Infant ECs	Infant Metadata	gain_t1	2.5.1.74	daycare_month	yes_daycare	-0.000281196	0.00160719	88	76	0.861741	0.934896	-0.0292365	1,4-dihydroxy-2-naphthoate polyprenyltransferase
Infant ECs	Infant Metadata	gain_t1	2.5.1.74	gain_t1	yes_gain	-0.00186809	0.00139049	88	76	0.184539	0.645885	-0.189845	1,4-dihydroxy-2-naphthoate polyprenyltransferase
Infant ECs	Infant Metadata	gain_t1	2.5.1.74	breastfeed_month	yes_breastfeed	0.000452652	0.0014369	88	76	0.753918	0.912085	0.0399647	1,4-dihydroxy-2-naphthoate polyprenyltransferase
Infant ECs	Infant Metadata	gain_t1	2.5.1.74	total_read_count	total_read_count	-0.000880393	0.000514491	88	76	0.0925799	0.236593	-0.625998	1,4-dihydroxy-2-naphthoate polyprenyltransferase
Infant ECs	Infant Metadata	gain_t1	2.5.1.74	human_contam	human_contam	-0.000311547	0.00059029	88	76	0.599732	0.816467	-0.0880616	1,4-dihydroxy-2-naphthoate polyprenyltransferase
Infant ECs	Infant Metadata	gain_t1	2.5.1.9	total_read_count	total_read_count	-0.000223794	0.00016626	88	33	0.183721	0.343942	-0.463515	Riboflavin synthase
Infant ECs	Infant Metadata	gain_t1	2.5.1.9	human_contam	human_contam	-0.000238596	0.00018785	88	33	0.209537	0.436147	-0.360367	Riboflavin synthase
Infant ECs	Infant Metadata	gain_t1	2.5.1.9	time	time	-0.00011687	0.00027862	88	33	0.676484	0.866264	-0.0623497	Riboflavin synthase
Infant ECs	Infant Metadata	gain_t1	2.5.1.9	breastfeed_month	yes_breastfeed	-0.000380058	0.000498727	88	33	0.450005	0.864538	-0.0632159	Riboflavin synthase
Infant ECs	Infant Metadata	gain_t1	2.5.1.9	gain_t1	yes_gain	0.000675461	0.000435785	88	33	0.127423	0.547432	0.26167	Riboflavin synthase
Infant ECs	Infant Metadata	gain_t1	2.5.1.9	daycare_month	yes_daycare	0.000296567	0.000523319	88	33	0.573184	0.800769	0.0964925	Riboflavin synthase
Infant ECs	Infant Metadata	gain_t1	2.6.1.1	human_contam	human_contam	3.12e-05	0.000411003	88	47	0.939707	0.955558	0.019743	Aspartate transaminase
Infant ECs	Infant Metadata	gain_t1	2.6.1.1	daycare_month	yes_daycare	0.00259099	0.00111904	88	47	0.0242811	0.134285	0.871973	Aspartate transaminase
Infant ECs	Infant Metadata	gain_t1	2.6.1.1	total_read_count	total_read_count	-0.000444481	0.000358226	88	47	0.21986	0.402243	-0.395511	Aspartate transaminase
Infant ECs	Infant Metadata	gain_t1	2.6.1.1	gain_t1	yes_gain	0.000613015	0.000968164	88	47	0.529198	0.762967	0.117494	Aspartate transaminase
Infant ECs	Infant Metadata	gain_t1	2.6.1.1	time	time	0.000113659	0.00059422	88	47	0.849003	0.936229	0.0286178	Aspartate transaminase
Infant ECs	Infant Metadata	gain_t1	2.6.1.1	breastfeed_month	yes_breastfeed	-0.000732838	0.00100048	88	47	0.466926	0.864538	-0.0632159	Aspartate transaminase
Infant ECs	Infant Metadata	gain_t1	2.6.1.11	time	time	-0.00107853	0.000627562	88	61	0.091212	0.4863	-0.313096	Acetylornithine transaminase
Infant ECs	Infant Metadata	gain_t1	2.6.1.11	daycare_month	yes_daycare	-0.000801928	0.00118183	88	61	0.50022	0.773963	-0.11128	Acetylornithine transaminase
Infant ECs	Infant Metadata	gain_t1	2.6.1.11	gain_t1	yes_gain	0.000553202	0.00102249	88	61	0.590629	0.779437	0.108219	Acetylornithine transaminase
Infant ECs	Infant Metadata	gain_t1	2.6.1.11	human_contam	human_contam	-0.000282725	0.000434065	88	61	0.51749	0.750593	-0.124595	Acetylornithine transaminase
Infant ECs	Infant Metadata	gain_t1	2.6.1.11	total_read_count	total_read_count	-0.000112452	0.000378327	88	61	0.767386	0.807511	-0.0928516	Acetylornithine transaminase
Infant ECs	Infant Metadata	gain_t1	2.6.1.11	breastfeed_month	yes_breastfeed	-0.000393419	0.00105662	88	61	0.711046	0.912085	-0.0399647	Acetylornithine transaminase
Infant ECs	Infant Metadata	gain_t1	2.6.1.2	total_read_count	total_read_count	-0.000610293	0.000527599	88	68	0.252314	0.435662	-0.360851	Alanine transaminase
Infant ECs	Infant Metadata	gain_t1	2.6.1.2	breastfeed_month	yes_breastfeed	-0.0002454	0.00147643	88	68	0.869001	0.958282	-0.0185065	Alanine transaminase
Infant ECs	Infant Metadata	gain_t1	2.6.1.2	time	time	-0.00123279	0.000875435	88	68	0.164786	0.566241	-0.246998	Alanine transaminase
Infant ECs	Infant Metadata	gain_t1	2.6.1.2	human_contam	human_contam	0.000272983	0.000605164	88	68	0.65367	0.849541	0.0708159	Alanine transaminase
Infant ECs	Infant Metadata	gain_t1	2.6.1.2	gain_t1	yes_gain	-0.0013411	0.00142495	88	68	0.35082	0.746928	-0.126721	Alanine transaminase
Infant ECs	Infant Metadata	gain_t1	2.6.1.2	daycare_month	yes_daycare	0.00027937	0.00164872	88	68	0.866082	0.934896	0.0292365	Alanine transaminase
Infant ECs	Infant Metadata	gain_t1	2.6.1.52	human_contam	human_contam	-0.000138954	0.000177729	88	54	0.439955	0.665899	-0.176592	Phosphoserine transaminase
Infant ECs	Infant Metadata	gain_t1	2.6.1.52	time	time	0.000829137	0.000289562	88	54	0.00663213	0.35801	0.446105	Phosphoserine transaminase
Infant ECs	Infant Metadata	gain_t1	2.6.1.52	breastfeed_month	yes_breastfeed	0.000180889	0.000591338	88	54	0.760994	0.912085	0.0399647	Phosphoserine transaminase
Infant ECs	Infant Metadata	gain_t1	2.6.1.52	daycare_month	yes_daycare	-0.000589826	0.000522725	88	54	0.266615	0.598131	-0.223204	Phosphoserine transaminase
Infant ECs	Infant Metadata	gain_t1	2.6.1.52	gain_t1	yes_gain	-0.000830172	0.000399597	88	54	0.0461026	0.371126	-0.430479	Phosphoserine transaminase
Infant ECs	Infant Metadata	gain_t1	2.6.1.52	total_read_count	total_read_count	-0.000155256	0.000174545	88	54	0.378647	0.541643	-0.266287	Phosphoserine transaminase
Infant ECs	Infant Metadata	gain_t1	2.6.1.76	daycare_month	yes_daycare	0.00214695	0.00202571	88	41	0.293829	0.598816	0.222706	Diaminobutyrate--2-oxoglutarate transaminase
Infant ECs	Infant Metadata	gain_t1	2.6.1.76	total_read_count	total_read_count	0.00156296	0.000645697	88	41	0.0187663	0.0719375	1.14304	Diaminobutyrate--2-oxoglutarate transaminase
Infant ECs	Infant Metadata	gain_t1	2.6.1.76	time	time	0.00113953	0.00107551	88	41	0.293995	0.689587	0.161411	Diaminobutyrate--2-oxoglutarate transaminase
Infant ECs	Infant Metadata	gain_t1	2.6.1.76	breastfeed_month	yes_breastfeed	0.00144842	0.0018532	88	41	0.439636	0.864538	0.0632159	Diaminobutyrate--2-oxoglutarate transaminase
Infant ECs	Infant Metadata	gain_t1	2.6.1.76	gain_t1	yes_gain	-0.000120229	0.00172762	88	41	0.944784	0.975065	-0.0109663	Diaminobutyrate--2-oxoglutarate transaminase
Infant ECs	Infant Metadata	gain_t1	2.6.1.76	human_contam	human_contam	0.00150158	0.000737606	88	41	0.0465767	0.227309	0.643383	Diaminobutyrate--2-oxoglutarate transaminase
Infant ECs	Infant Metadata	gain_t1	2.7.1.26	gain_t1	yes_gain	-0.000366914	0.00129758	88	72	0.778614	0.858608	-0.0662049	Riboflavin kinase
Infant ECs	Infant Metadata	gain_t1	2.7.1.26	time	time	0.000713636	0.000835906	88	72	0.396894	0.760713	0.118779	Riboflavin kinase
Infant ECs	Infant Metadata	gain_t1	2.7.1.26	human_contam	human_contam	0.0011145	0.000560731	88	72	0.0522387	0.227309	0.643383	Riboflavin kinase
Infant ECs	Infant Metadata	gain_t1	2.7.1.26	breastfeed_month	yes_breastfeed	0.000121693	0.00151105	88	72	0.936188	0.970653	0.0129359	Riboflavin kinase
Infant ECs	Infant Metadata	gain_t1	2.7.1.26	total_read_count	total_read_count	0.000272506	0.000498189	88	72	0.586569	0.68973	0.161321	Riboflavin kinase
Infant ECs	Infant Metadata	gain_t1	2.7.1.26	daycare_month	yes_daycare	-0.00359036	0.00156796	88	72	0.0258561	0.134285	-0.871973	Riboflavin kinase
Infant ECs	Infant Metadata	gain_t1	2.7.1.35	breastfeed_month	yes_breastfeed	-0.000664723	0.00112227	88	63	0.557615	0.864538	-0.0632159	Pyridoxal kinase
Infant ECs	Infant Metadata	gain_t1	2.7.1.35	human_contam	human_contam	-0.000340295	0.000457599	88	63	0.460203	0.679749	-0.167652	Pyridoxal kinase
Infant ECs	Infant Metadata	gain_t1	2.7.1.35	gain_t1	yes_gain	-0.00120789	0.00107646	88	63	0.266814	0.702068	-0.153621	Pyridoxal kinase
Infant ECs	Infant Metadata	gain_t1	2.7.1.35	time	time	-0.000780984	0.000662861	88	63	0.243853	0.670079	-0.173874	Pyridoxal kinase
Infant ECs	Infant Metadata	gain_t1	2.7.1.35	daycare_month	yes_daycare	-0.000501641	0.00124851	88	63	0.689421	0.827606	-0.0821765	Pyridoxal kinase
Infant ECs	Infant Metadata	gain_t1	2.7.1.35	total_read_count	total_read_count	-4.95e-05	0.000399208	88	63	0.901838	0.930743	-0.0311702	Pyridoxal kinase
Infant ECs	Infant Metadata	gain_t1	2.7.1.56	gain_t1	yes_gain	-0.00029861	0.000269968	88	34	0.273657	0.702068	-0.153621	1-phosphofructokinase
Infant ECs	Infant Metadata	gain_t1	2.7.1.56	human_contam	human_contam	-0.000159569	0.000115167	88	34	0.171422	0.411924	-0.385183	1-phosphofructokinase
Infant ECs	Infant Metadata	gain_t1	2.7.1.56	breastfeed_month	yes_breastfeed	0.000149787	0.000288014	88	34	0.606027	0.879012	0.0560052	1-phosphofructokinase
Infant ECs	Infant Metadata	gain_t1	2.7.1.56	time	time	0.000118676	0.000167707	88	34	0.482152	0.813449	0.0896696	1-phosphofructokinase
Infant ECs	Infant Metadata	gain_t1	2.7.1.56	total_read_count	total_read_count	-0.000203874	0.000100744	88	34	0.0477891	0.139892	-0.854208	1-phosphofructokinase
Infant ECs	Infant Metadata	gain_t1	2.7.1.56	daycare_month	yes_daycare	0.00082803	0.000315894	88	34	0.0112974	0.0826761	1.08262	1-phosphofructokinase
Infant ECs	Infant Metadata	gain_t1	2.7.1.69	time	time	0.000696387	0.00197705	88	86	0.725997	0.866264	0.0623497	Protein-N(pi)-phosphohistidine--sugar phosphotransferase
Infant ECs	Infant Metadata	gain_t1	2.7.1.69	human_contam	human_contam	-0.00193575	0.00135265	88	86	0.158033	0.404783	-0.392778	Protein-N(pi)-phosphohistidine--sugar phosphotransferase
Infant ECs	Infant Metadata	gain_t1	2.7.1.69	daycare_month	yes_daycare	-0.004942	0.00372304	88	86	0.189795	0.524331	-0.280394	Protein-N(pi)-phosphohistidine--sugar phosphotransferase
Infant ECs	Infant Metadata	gain_t1	2.7.1.69	gain_t1	yes_gain	-0.00205144	0.00316349	88	86	0.51948	0.762967	-0.117494	Protein-N(pi)-phosphohistidine--sugar phosphotransferase
Infant ECs	Infant Metadata	gain_t1	2.7.1.69	total_read_count	total_read_count	-0.0031862	0.00118572	88	86	0.00947013	0.0435626	-1.36089	Protein-N(pi)-phosphohistidine--sugar phosphotransferase
Infant ECs	Infant Metadata	gain_t1	2.7.1.69	breastfeed_month	yes_breastfeed	-0.00109544	0.00342689	88	86	0.750864	0.912085	-0.0399647	Protein-N(pi)-phosphohistidine--sugar phosphotransferase
Infant ECs	Infant Metadata	gain_t1	2.7.11.24	daycare_month	yes_daycare	-0.000490375	0.00101844	88	14	0.63206	0.820547	-0.0858968	Mitogen-activated protein kinase
Infant ECs	Infant Metadata	gain_t1	2.7.11.24	breastfeed_month	yes_breastfeed	-0.00176404	0.000990168	88	14	0.0812021	0.732549	-0.135164	Mitogen-activated protein kinase
Infant ECs	Infant Metadata	gain_t1	2.7.11.24	total_read_count	total_read_count	0.000705261	0.000323711	88	14	0.0336065	0.106091	0.974322	Mitogen-activated protein kinase
Infant ECs	Infant Metadata	gain_t1	2.7.11.24	time	time	-0.00124549	0.0005436	88	14	0.0257411	0.35801	-0.446105	Mitogen-activated protein kinase
Infant ECs	Infant Metadata	gain_t1	2.7.11.24	gain_t1	yes_gain	-0.000594919	0.000838742	88	14	0.481542	0.762967	-0.117494	Mitogen-activated protein kinase
Infant ECs	Infant Metadata	gain_t1	2.7.11.24	human_contam	human_contam	-0.000612829	0.000363149	88	14	0.0975049	0.30781	-0.511718	Mitogen-activated protein kinase
Infant ECs	Infant Metadata	gain_t1	2.7.11.33	time	time	0.000390043	0.000640782	88	38	0.545186	0.813449	0.0896696	[Pyruvate, water dikinase] kinase
Infant ECs	Infant Metadata	gain_t1	2.7.11.33	human_contam	human_contam	0.00088589	0.000443209	88	38	0.050492	0.227309	0.643383	[Pyruvate, water dikinase] kinase
Infant ECs	Infant Metadata	gain_t1	2.7.11.33	total_read_count	total_read_count	0.001099	0.000386297	88	38	0.00619267	0.0358229	1.44584	[Pyruvate, water dikinase] kinase
Infant ECs	Infant Metadata	gain_t1	2.7.11.33	daycare_month	yes_daycare	0.000153958	0.00120673	88	38	0.898936	0.945939	0.0241368	[Pyruvate, water dikinase] kinase
Infant ECs	Infant Metadata	gain_t1	2.7.11.33	gain_t1	yes_gain	0.0011307	0.00104403	88	38	0.283443	0.702068	0.153621	[Pyruvate, water dikinase] kinase
Infant ECs	Infant Metadata	gain_t1	2.7.11.33	breastfeed_month	yes_breastfeed	0.000701669	0.00107887	88	38	0.518112	0.864538	0.0632159	[Pyruvate, water dikinase] kinase
Infant ECs	Infant Metadata	gain_t1	2.7.2.11	human_contam	human_contam	-0.000136193	0.000561501	88	84	0.809239	0.898534	-0.0464654	Glutamate 5-kinase
Infant ECs	Infant Metadata	gain_t1	2.7.2.11	daycare_month	yes_daycare	-0.000396008	0.00152881	88	84	0.796561	0.909549	-0.0411741	Glutamate 5-kinase
Infant ECs	Infant Metadata	gain_t1	2.7.2.11	time	time	-0.000919096	0.000811807	88	84	0.262391	0.670556	-0.173565	Glutamate 5-kinase
Infant ECs	Infant Metadata	gain_t1	2.7.2.11	gain_t1	yes_gain	-0.00076346	0.00132268	88	84	0.566113	0.768993	-0.114078	Glutamate 5-kinase
Infant ECs	Infant Metadata	gain_t1	2.7.2.11	breastfeed_month	yes_breastfeed	0.000480443	0.00136683	88	84	0.726531	0.912085	0.0399647	Glutamate 5-kinase
Infant ECs	Infant Metadata	gain_t1	2.7.2.11	total_read_count	total_read_count	-0.00130893	0.000489399	88	84	0.00979014	0.0437837	-1.35869	Glutamate 5-kinase
Infant ECs	Infant Metadata	gain_t1	2.7.2.4	time	time	-0.00116914	0.00135036	88	86	0.390432	0.760713	-0.118779	Aspartate kinase
Infant ECs	Infant Metadata	gain_t1	2.7.2.4	gain_t1	yes_gain	0.00374547	0.0021916	88	86	0.0932821	0.517876	0.285774	Aspartate kinase
Infant ECs	Infant Metadata	gain_t1	2.7.2.4	total_read_count	total_read_count	0.00179646	0.000813106	88	86	0.0312727	0.104894	0.97925	Aspartate kinase
Infant ECs	Infant Metadata	gain_t1	2.7.2.4	breastfeed_month	yes_breastfeed	-0.0019011	0.00228858	88	86	0.412499	0.864538	-0.0632159	Aspartate kinase
Infant ECs	Infant Metadata	gain_t1	2.7.2.4	daycare_month	yes_daycare	-0.00326241	0.00254347	88	86	0.205118	0.524331	-0.280394	Aspartate kinase
Infant ECs	Infant Metadata	gain_t1	2.7.2.4	human_contam	human_contam	0.00172006	0.000931873	88	86	0.070227	0.269203	0.569919	Aspartate kinase
Infant ECs	Infant Metadata	gain_t1	2.7.4.1	human_contam	human_contam	-0.00391662	0.00102824	88	57	0.000481265	0.0258279	-1.58791	Polyphosphate kinase
Infant ECs	Infant Metadata	gain_t1	2.7.4.1	daycare_month	yes_daycare	-0.00403245	0.00294358	88	57	0.177306	0.509756	-0.292638	Polyphosphate kinase
Infant ECs	Infant Metadata	gain_t1	2.7.4.1	breastfeed_month	yes_breastfeed	-0.00356537	0.00305064	88	57	0.247637	0.776168	-0.110044	Polyphosphate kinase
Infant ECs	Infant Metadata	gain_t1	2.7.4.1	gain_t1	yes_gain	-0.00150418	0.00234466	88	57	0.525358	0.762967	-0.117494	Polyphosphate kinase
Infant ECs	Infant Metadata	gain_t1	2.7.4.1	total_read_count	total_read_count	0.000899426	0.000945914	88	57	0.346066	0.530634	0.275205	Polyphosphate kinase
Infant ECs	Infant Metadata	gain_t1	2.7.4.1	time	time	-0.00106772	0.00159048	88	57	0.50503	0.813449	-0.0896696	Polyphosphate kinase
Infant ECs	Infant Metadata	gain_t1	2.7.4.28	total_read_count	total_read_count	0.001099	0.000386297	88	38	0.00619267	0.0358229	1.44584	([Pyruvate, water dikinase] phosphate) phosphotransferase
Infant ECs	Infant Metadata	gain_t1	2.7.4.28	human_contam	human_contam	0.00088589	0.000443209	88	38	0.050492	0.227309	0.643383	([Pyruvate, water dikinase] phosphate) phosphotransferase
Infant ECs	Infant Metadata	gain_t1	2.7.4.28	time	time	0.000390043	0.000640782	88	38	0.545186	0.813449	0.0896696	([Pyruvate, water dikinase] phosphate) phosphotransferase
Infant ECs	Infant Metadata	gain_t1	2.7.4.28	gain_t1	yes_gain	0.0011307	0.00104403	88	38	0.283443	0.702068	0.153621	([Pyruvate, water dikinase] phosphate) phosphotransferase
Infant ECs	Infant Metadata	gain_t1	2.7.4.28	daycare_month	yes_daycare	0.000153958	0.00120673	88	38	0.898936	0.945939	0.0241368	([Pyruvate, water dikinase] phosphate) phosphotransferase
Infant ECs	Infant Metadata	gain_t1	2.7.4.28	breastfeed_month	yes_breastfeed	0.000701669	0.00107887	88	38	0.518112	0.864538	0.0632159	([Pyruvate, water dikinase] phosphate) phosphotransferase
Infant ECs	Infant Metadata	gain_t1	2.7.6.3	total_read_count	total_read_count	-0.00089547	0.000641201	88	75	0.168059	0.328751	-0.483133	2-amino-4-hydroxy-6-hydroxymethyldihydropteridine diphosphokinase
Infant ECs	Infant Metadata	gain_t1	2.7.6.3	daycare_month	yes_daycare	0.00131659	0.00200301	88	75	0.513676	0.773963	0.11128	2-amino-4-hydroxy-6-hydroxymethyldihydropteridine diphosphokinase
Infant ECs	Infant Metadata	gain_t1	2.7.6.3	human_contam	human_contam	-0.000940648	0.000735667	88	75	0.2063	0.436147	-0.360367	2-amino-4-hydroxy-6-hydroxymethyldihydropteridine diphosphokinase
Infant ECs	Infant Metadata	gain_t1	2.7.6.3	time	time	0.0017489	0.00106361	88	75	0.105717	0.4863	0.313096	2-amino-4-hydroxy-6-hydroxymethyldihydropteridine diphosphokinase
Infant ECs	Infant Metadata	gain_t1	2.7.6.3	breastfeed_month	yes_breastfeed	0.00334326	0.00179079	88	75	0.067151	0.732549	0.135164	2-amino-4-hydroxy-6-hydroxymethyldihydropteridine diphosphokinase
Infant ECs	Infant Metadata	gain_t1	2.7.6.3	gain_t1	yes_gain	0.00516479	0.00173295	88	75	0.00425354	0.170031	0.769473	2-amino-4-hydroxy-6-hydroxymethyldihydropteridine diphosphokinase
Infant ECs	Infant Metadata	gain_t1	2.7.7.2	gain_t1	yes_gain	-0.000366914	0.00129758	88	72	0.778614	0.858608	-0.0662049	FAD synthetase
Infant ECs	Infant Metadata	gain_t1	2.7.7.2	time	time	0.000713636	0.000835906	88	72	0.396894	0.760713	0.118779	FAD synthetase
Infant ECs	Infant Metadata	gain_t1	2.7.7.2	total_read_count	total_read_count	0.000272506	0.000498189	88	72	0.586569	0.68973	0.161321	FAD synthetase
Infant ECs	Infant Metadata	gain_t1	2.7.7.2	human_contam	human_contam	0.0011145	0.000560731	88	72	0.0522387	0.227309	0.643383	FAD synthetase
Infant ECs	Infant Metadata	gain_t1	2.7.7.2	breastfeed_month	yes_breastfeed	0.000121693	0.00151105	88	72	0.936188	0.970653	0.0129359	FAD synthetase
Infant ECs	Infant Metadata	gain_t1	2.7.7.2	daycare_month	yes_daycare	-0.00359036	0.00156796	88	72	0.0258561	0.134285	-0.871973	FAD synthetase
Infant ECs	Infant Metadata	gain_t1	2.7.7.24	total_read_count	total_read_count	-0.000220379	0.000516534	88	53	0.67127	0.735532	-0.133399	Glucose-1-phosphate thymidylyltransferase
Infant ECs	Infant Metadata	gain_t1	2.7.7.24	breastfeed_month	yes_breastfeed	-0.000258923	0.00144261	88	53	0.858207	0.952905	-0.0209502	Glucose-1-phosphate thymidylyltransferase
Infant ECs	Infant Metadata	gain_t1	2.7.7.24	time	time	-0.00150294	0.000856819	88	53	0.0848858	0.4863	-0.313096	Glucose-1-phosphate thymidylyltransferase
Infant ECs	Infant Metadata	gain_t1	2.7.7.24	human_contam	human_contam	0.000337474	0.000592634	88	53	0.57133	0.799863	0.0969846	Glucose-1-phosphate thymidylyltransferase
Infant ECs	Infant Metadata	gain_t1	2.7.7.24	daycare_month	yes_daycare	-0.000921703	0.00161357	88	53	0.570137	0.800769	-0.0964925	Glucose-1-phosphate thymidylyltransferase
Infant ECs	Infant Metadata	gain_t1	2.7.7.24	gain_t1	yes_gain	-3.51e-05	0.00139602	88	53	0.980008	0.995266	-0.00206065	Glucose-1-phosphate thymidylyltransferase
Infant ECs	Infant Metadata	gain_t1	2.7.7.27	gain_t1	yes_gain	-0.0012815	0.00102684	88	87	0.217801	0.702068	-0.153621	Glucose-1-phosphate adenylyltransferase
Infant ECs	Infant Metadata	gain_t1	2.7.7.27	human_contam	human_contam	0.00013628	0.00044151	88	87	0.758765	0.885226	0.0529458	Glucose-1-phosphate adenylyltransferase
Infant ECs	Infant Metadata	gain_t1	2.7.7.27	time	time	0.000776205	0.000651663	88	87	0.238646	0.670079	0.173874	Glucose-1-phosphate adenylyltransferase
Infant ECs	Infant Metadata	gain_t1	2.7.7.27	total_read_count	total_read_count	-0.000815776	0.000389421	88	87	0.0407248	0.12609	-0.899319	Glucose-1-phosphate adenylyltransferase
Infant ECs	Infant Metadata	gain_t1	2.7.7.27	daycare_month	yes_daycare	-0.00245629	0.00122533	88	87	0.0498505	0.220519	-0.656553	Glucose-1-phosphate adenylyltransferase
Infant ECs	Infant Metadata	gain_t1	2.7.7.27	breastfeed_month	yes_breastfeed	-0.0014959	0.00115485	88	87	0.202326	0.776168	-0.110044	Glucose-1-phosphate adenylyltransferase
Infant ECs	Infant Metadata	gain_t1	2.7.7.38	breastfeed_month	yes_breastfeed	0.000923743	0.000674094	88	33	0.179774	0.776168	0.110044	3-deoxy-manno-octulosonate cytidylyltransferase
Infant ECs	Infant Metadata	gain_t1	2.7.7.38	total_read_count	total_read_count	-0.000233473	0.000240124	88	33	0.335101	0.523798	-0.280836	3-deoxy-manno-octulosonate cytidylyltransferase
Infant ECs	Infant Metadata	gain_t1	2.7.7.38	time	time	0.000157426	0.000398626	88	33	0.69445	0.866264	0.0623497	3-deoxy-manno-octulosonate cytidylyltransferase
Infant ECs	Infant Metadata	gain_t1	2.7.7.38	human_contam	human_contam	0.000282759	0.000275303	88	33	0.308808	0.524652	0.280128	3-deoxy-manno-octulosonate cytidylyltransferase
Infant ECs	Infant Metadata	gain_t1	2.7.7.38	daycare_month	yes_daycare	0.0027115	0.000750797	88	33	0.00066842	0.0119573	1.92237	3-deoxy-manno-octulosonate cytidylyltransferase
Infant ECs	Infant Metadata	gain_t1	2.7.7.38	gain_t1	yes_gain	0.00107559	0.000647817	88	33	0.10267	0.527053	0.278146	3-deoxy-manno-octulosonate cytidylyltransferase
Infant ECs	Infant Metadata	gain_t1	2.7.7.4	gain_t1	yes_gain	0.00121649	0.00152464	88	65	0.428932	0.762967	0.117494	Sulfate adenylyltransferase
Infant ECs	Infant Metadata	gain_t1	2.7.7.4	breastfeed_month	yes_breastfeed	-0.00215303	0.00173443	88	65	0.221959	0.776168	-0.110044	Sulfate adenylyltransferase
Infant ECs	Infant Metadata	gain_t1	2.7.7.4	human_contam	human_contam	-0.0016665	0.000656646	88	65	0.0141786	0.190347	-0.720453	Sulfate adenylyltransferase
Infant ECs	Infant Metadata	gain_t1	2.7.7.4	total_read_count	total_read_count	0.00126868	0.000580461	88	65	0.0330513	0.106091	0.974322	Sulfate adenylyltransferase
Infant ECs	Infant Metadata	gain_t1	2.7.7.4	daycare_month	yes_daycare	-0.000803449	0.00182694	88	65	0.661791	0.827606	-0.0821765	Sulfate adenylyltransferase
Infant ECs	Infant Metadata	gain_t1	2.7.7.4	time	time	-0.000987585	0.000972285	88	65	0.31413	0.712253	-0.147366	Sulfate adenylyltransferase
Infant ECs	Infant Metadata	gain_t1	2.7.7.56	breastfeed_month	yes_breastfeed	-0.00131418	0.00175135	88	81	0.45624	0.864538	-0.0632159	tRNA nucleotidyltransferase
Infant ECs	Infant Metadata	gain_t1	2.7.7.56	daycare_month	yes_daycare	-0.00134685	0.00168961	88	81	0.429202	0.743026	-0.128996	tRNA nucleotidyltransferase
Infant ECs	Infant Metadata	gain_t1	2.7.7.56	gain_t1	yes_gain	-0.00148585	0.00134571	88	81	0.276147	0.702068	-0.153621	tRNA nucleotidyltransferase
Infant ECs	Infant Metadata	gain_t1	2.7.7.56	total_read_count	total_read_count	0.000797602	0.000542977	88	81	0.147721	0.307722	0.511842	tRNA nucleotidyltransferase
Infant ECs	Infant Metadata	gain_t1	2.7.7.56	human_contam	human_contam	-0.0010068	0.000590177	88	81	0.0951671	0.306438	-0.513657	tRNA nucleotidyltransferase
Infant ECs	Infant Metadata	gain_t1	2.7.7.56	time	time	-0.00209238	0.000912967	88	81	0.0259371	0.35801	-0.446105	tRNA nucleotidyltransferase
Infant ECs	Infant Metadata	gain_t1	2.7.7.8	daycare_month	yes_daycare	-0.00507071	0.00310284	88	63	0.107982	0.413931	-0.383072	Polyribonucleotide nucleotidyltransferase
Infant ECs	Infant Metadata	gain_t1	2.7.7.8	gain_t1	yes_gain	0.00248379	0.00267183	88	63	0.356711	0.746928	0.126721	Polyribonucleotide nucleotidyltransferase
Infant ECs	Infant Metadata	gain_t1	2.7.7.8	total_read_count	total_read_count	0.00299153	0.00099172	88	63	0.0038449	0.0325805	1.48704	Polyribonucleotide nucleotidyltransferase
Infant ECs	Infant Metadata	gain_t1	2.7.7.8	breastfeed_month	yes_breastfeed	0.00262729	0.00279481	88	63	0.353457	0.862221	0.0643813	Polyribonucleotide nucleotidyltransferase
Infant ECs	Infant Metadata	gain_t1	2.7.7.8	human_contam	human_contam	0.0026937	0.00113636	88	63	0.0212435	0.190347	0.720453	Polyribonucleotide nucleotidyltransferase
Infant ECs	Infant Metadata	gain_t1	2.7.7.8	time	time	0.000848379	0.0016473	88	63	0.608623	0.844727	0.0732835	Polyribonucleotide nucleotidyltransferase
Infant ECs	Infant Metadata	gain_t1	2.7.8.8	daycare_month	yes_daycare	0.00223652	0.000540336	88	31	0.000118434	0.00317797	2.49785	CDP-diacylglycerol--serine O-phosphatidyltransferase
Infant ECs	Infant Metadata	gain_t1	2.7.8.8	human_contam	human_contam	8.06e-05	0.000198455	88	31	0.686224	0.85645	0.0672979	CDP-diacylglycerol--serine O-phosphatidyltransferase
Infant ECs	Infant Metadata	gain_t1	2.7.8.8	time	time	0.000145476	0.000286923	88	31	0.61413	0.845085	0.0730998	CDP-diacylglycerol--serine O-phosphatidyltransferase
Infant ECs	Infant Metadata	gain_t1	2.7.8.8	gain_t1	yes_gain	0.00107281	0.000467483	88	31	0.0255111	0.297676	0.526256	CDP-diacylglycerol--serine O-phosphatidyltransferase
Infant ECs	Infant Metadata	gain_t1	2.7.8.8	total_read_count	total_read_count	-0.000187776	0.000172972	88	31	0.282313	0.463801	-0.333668	CDP-diacylglycerol--serine O-phosphatidyltransferase
Infant ECs	Infant Metadata	gain_t1	2.7.8.8	breastfeed_month	yes_breastfeed	0.000618858	0.000483087	88	31	0.205464	0.776168	0.110044	CDP-diacylglycerol--serine O-phosphatidyltransferase
Infant ECs	Infant Metadata	gain_t1	2.7.9.2	gain_t1	yes_gain	0.000822399	0.000630747	88	25	0.198641	0.680449	0.167204	Pyruvate, water dikinase
Infant ECs	Infant Metadata	gain_t1	2.7.9.2	daycare_month	yes_daycare	-0.000235254	0.000754602	88	25	0.756382	0.882446	-0.0543121	Pyruvate, water dikinase
Infant ECs	Infant Metadata	gain_t1	2.7.9.2	total_read_count	total_read_count	0.000730728	0.000239774	88	25	0.00351963	0.0325805	1.48704	Pyruvate, water dikinase
Infant ECs	Infant Metadata	gain_t1	2.7.9.2	human_contam	human_contam	0.000501901	0.000271481	88	25	0.0701649	0.269203	0.569919	Pyruvate, water dikinase
Infant ECs	Infant Metadata	gain_t1	2.7.9.2	breastfeed_month	yes_breastfeed	0.000460745	0.000714384	88	25	0.522919	0.864538	0.0632159	Pyruvate, water dikinase
Infant ECs	Infant Metadata	gain_t1	2.7.9.2	time	time	0.000603054	0.000401482	88	25	0.138711	0.566241	0.246998	Pyruvate, water dikinase
Infant ECs	Infant Metadata	gain_t1	2.7.9.3	breastfeed_month	yes_breastfeed	0.000132565	0.0011318	88	51	0.907178	0.967256	0.0144584	Selenide, water dikinase
Infant ECs	Infant Metadata	gain_t1	2.7.9.3	daycare_month	yes_daycare	0.000339091	0.00126593	88	51	0.789791	0.909549	0.0411741	Selenide, water dikinase
Infant ECs	Infant Metadata	gain_t1	2.7.9.3	human_contam	human_contam	0.000242875	0.000464951	88	51	0.603475	0.816467	0.0880616	Selenide, water dikinase
Infant ECs	Infant Metadata	gain_t1	2.7.9.3	total_read_count	total_read_count	-0.000211943	0.000405247	88	51	0.60304	0.693496	-0.158956	Selenide, water dikinase
Infant ECs	Infant Metadata	gain_t1	2.7.9.3	time	time	-0.00107266	0.000672216	88	51	0.116184	0.519601	-0.28433	Selenide, water dikinase
Infant ECs	Infant Metadata	gain_t1	2.7.9.3	gain_t1	yes_gain	2.11e-05	0.00109524	88	51	0.984694	0.995266	0.00206065	Selenide, water dikinase
Infant ECs	Infant Metadata	gain_t1	2.8.1.10	human_contam	human_contam	-0.000740698	0.000568886	88	78	0.198413	0.436147	-0.360367	Thiazole synthase
Infant ECs	Infant Metadata	gain_t1	2.8.1.10	breastfeed_month	yes_breastfeed	-0.00088947	0.00147353	88	78	0.549475	0.864538	-0.0632159	Thiazole synthase
Infant ECs	Infant Metadata	gain_t1	2.8.1.10	time	time	-0.00174511	0.000837071	88	78	0.0416847	0.35801	-0.446105	Thiazole synthase
Infant ECs	Infant Metadata	gain_t1	2.8.1.10	gain_t1	yes_gain	-0.000508501	0.00132532	88	78	0.702815	0.831944	-0.0799058	Thiazole synthase
Infant ECs	Infant Metadata	gain_t1	2.8.1.10	total_read_count	total_read_count	-0.00100656	0.000500735	88	78	0.0492412	0.141569	-0.849033	Thiazole synthase
Infant ECs	Infant Metadata	gain_t1	2.8.1.10	daycare_month	yes_daycare	-0.000357961	0.00157488	88	78	0.821023	0.911619	-0.0401866	Thiazole synthase
Infant ECs	Infant Metadata	gain_t1	2.8.3.5	human_contam	human_contam	0.000287082	0.000213908	88	35	0.184986	0.431633	0.364885	3-oxoacid CoA-transferase
Infant ECs	Infant Metadata	gain_t1	2.8.3.5	daycare_month	yes_daycare	0.0014068	0.000582409	88	35	0.0190028	0.117671	0.92933	3-oxoacid CoA-transferase
Infant ECs	Infant Metadata	gain_t1	2.8.3.5	gain_t1	yes_gain	0.000916206	0.000503884	88	35	0.0743699	0.443465	0.353141	3-oxoacid CoA-transferase
Infant ECs	Infant Metadata	gain_t1	2.8.3.5	total_read_count	total_read_count	0.00028898	0.00018644	88	35	0.126779	0.287484	0.541387	3-oxoacid CoA-transferase
Infant ECs	Infant Metadata	gain_t1	2.8.3.5	breastfeed_month	yes_breastfeed	0.00023601	0.000520702	88	35	0.652117	0.897365	0.0470311	3-oxoacid CoA-transferase
Infant ECs	Infant Metadata	gain_t1	2.8.3.5	time	time	-3.48e-05	0.000309264	88	35	0.910833	0.952248	-0.0212498	3-oxoacid CoA-transferase
Infant ECs	Infant Metadata	gain_t1	2.8.3.8	time	time	2.46e-05	0.000582482	88	17	0.96646	0.978617	0.00938719	Acetate CoA-transferase
Infant ECs	Infant Metadata	gain_t1	2.8.3.8	total_read_count	total_read_count	0.000293492	0.000346701	88	17	0.400955	0.551742	0.258264	Acetate CoA-transferase
Infant ECs	Infant Metadata	gain_t1	2.8.3.8	daycare_month	yes_daycare	-0.000108087	0.00109032	88	17	0.921406	0.950939	-0.0218475	Acetate CoA-transferase
Infant ECs	Infant Metadata	gain_t1	2.8.3.8	breastfeed_month	yes_breastfeed	-0.00159255	0.00106636	88	17	0.143917	0.776168	-0.110044	Acetate CoA-transferase
Infant ECs	Infant Metadata	gain_t1	2.8.3.8	human_contam	human_contam	-2.43e-05	0.000388024	88	17	0.950314	0.955558	-0.019743	Acetate CoA-transferase
Infant ECs	Infant Metadata	gain_t1	2.8.3.8	gain_t1	yes_gain	-1.23e-05	0.000895051	88	17	0.989085	0.995266	-0.00206065	Acetate CoA-transferase
Infant ECs	Infant Metadata	gain_t1	2.9.1.1	human_contam	human_contam	0.00372982	0.00124651	88	62	0.0041192	0.120896	0.917589	L-seryl-tRNA(Sec) selenium transferase
Infant ECs	Infant Metadata	gain_t1	2.9.1.1	total_read_count	total_read_count	0.00289456	0.00108833	88	62	0.0101886	0.0438674	1.35786	L-seryl-tRNA(Sec) selenium transferase
Infant ECs	Infant Metadata	gain_t1	2.9.1.1	breastfeed_month	yes_breastfeed	0.00327245	0.00307601	88	62	0.294405	0.82075	0.0857891	L-seryl-tRNA(Sec) selenium transferase
Infant ECs	Infant Metadata	gain_t1	2.9.1.1	time	time	0.0024494	0.00180859	88	62	0.181202	0.607432	0.216502	L-seryl-tRNA(Sec) selenium transferase
Infant ECs	Infant Metadata	gain_t1	2.9.1.1	gain_t1	yes_gain	0.00196807	0.00292903	88	62	0.504512	0.762967	0.117494	L-seryl-tRNA(Sec) selenium transferase
Infant ECs	Infant Metadata	gain_t1	2.9.1.1	daycare_month	yes_daycare	-0.0025471	0.00340674	88	62	0.457869	0.753758	-0.122768	L-seryl-tRNA(Sec) selenium transferase
Infant ECs	Infant Metadata	gain_t1	3.1.1.5	human_contam	human_contam	-0.000276618	0.00019261	88	22	0.156522	0.404783	-0.392778	Lysophospholipase
Infant ECs	Infant Metadata	gain_t1	3.1.1.5	time	time	-0.000291544	0.000278472	88	22	0.299623	0.689587	-0.161411	Lysophospholipase
Infant ECs	Infant Metadata	gain_t1	3.1.1.5	gain_t1	yes_gain	-0.000705324	0.000453714	88	22	0.125686	0.547432	-0.26167	Lysophospholipase
Infant ECs	Infant Metadata	gain_t1	3.1.1.5	total_read_count	total_read_count	-9.06e-05	0.000167877	88	22	0.591662	0.68973	-0.161321	Lysophospholipase
Infant ECs	Infant Metadata	gain_t1	3.1.1.5	breastfeed_month	yes_breastfeed	-0.000539313	0.000468858	88	22	0.254921	0.776168	-0.110044	Lysophospholipase
Infant ECs	Infant Metadata	gain_t1	3.1.1.5	daycare_month	yes_daycare	0.00060616	0.000524421	88	22	0.252644	0.589504	0.229514	Lysophospholipase
Infant ECs	Infant Metadata	gain_t1	3.1.1.61	human_contam	human_contam	0.000878371	0.000365329	88	41	0.0195349	0.190347	0.720453	Protein-glutamate methylesterase
Infant ECs	Infant Metadata	gain_t1	3.1.1.61	total_read_count	total_read_count	0.000722384	0.000318418	88	41	0.0271624	0.0950685	1.02196	Protein-glutamate methylesterase
Infant ECs	Infant Metadata	gain_t1	3.1.1.61	gain_t1	yes_gain	0.00204974	0.000860574	88	41	0.0206496	0.297676	0.526256	Protein-glutamate methylesterase
Infant ECs	Infant Metadata	gain_t1	3.1.1.61	breastfeed_month	yes_breastfeed	0.00130798	0.000889298	88	41	0.146943	0.776168	0.110044	Protein-glutamate methylesterase
Infant ECs	Infant Metadata	gain_t1	3.1.1.61	daycare_month	yes_daycare	0.00140214	0.000994686	88	41	0.164178	0.483364	0.315726	Protein-glutamate methylesterase
Infant ECs	Infant Metadata	gain_t1	3.1.1.61	time	time	0.000580434	0.000528186	88	41	0.276505	0.681567	0.166491	Protein-glutamate methylesterase
Infant ECs	Infant Metadata	gain_t1	3.1.11.2	human_contam	human_contam	7.26e-05	0.000353006	88	82	0.837721	0.902283	0.0446575	Exodeoxyribonuclease III
Infant ECs	Infant Metadata	gain_t1	3.1.11.2	total_read_count	total_read_count	-0.00130417	0.000307676	88	82	8.48e-05	0.00593634	-2.22648	Exodeoxyribonuclease III
Infant ECs	Infant Metadata	gain_t1	3.1.11.2	breastfeed_month	yes_breastfeed	0.000246638	0.000859299	88	82	0.775154	0.912085	0.0399647	Exodeoxyribonuclease III
Infant ECs	Infant Metadata	gain_t1	3.1.11.2	gain_t1	yes_gain	-0.000519783	0.000831544	88	82	0.534456	0.762967	-0.117494	Exodeoxyribonuclease III
Infant ECs	Infant Metadata	gain_t1	3.1.11.2	daycare_month	yes_daycare	0.000801342	0.000961132	88	82	0.407965	0.729804	0.136793	Exodeoxyribonuclease III
Infant ECs	Infant Metadata	gain_t1	3.1.11.2	time	time	0.00030638	0.000510368	88	82	0.55072	0.813449	0.0896696	Exodeoxyribonuclease III
Infant ECs	Infant Metadata	gain_t1	3.1.22.4	total_read_count	total_read_count	-0.000441788	0.000571716	88	81	0.442926	0.579765	-0.236748	Crossover junction endodeoxyribonuclease
Infant ECs	Infant Metadata	gain_t1	3.1.22.4	breastfeed_month	yes_breastfeed	0.000202408	0.00159673	88	81	0.899581	0.96555	0.015225	Crossover junction endodeoxyribonuclease
Infant ECs	Infant Metadata	gain_t1	3.1.22.4	daycare_month	yes_daycare	0.000133048	0.00178595	88	81	0.94088	0.952715	0.0210368	Crossover junction endodeoxyribonuclease
Infant ECs	Infant Metadata	gain_t1	3.1.22.4	human_contam	human_contam	-0.00133904	0.000655946	88	81	0.0459348	0.227309	-0.643383	Crossover junction endodeoxyribonuclease
Infant ECs	Infant Metadata	gain_t1	3.1.22.4	time	time	-0.00199437	0.000948353	88	81	0.0399739	0.35801	-0.446105	Crossover junction endodeoxyribonuclease
Infant ECs	Infant Metadata	gain_t1	3.1.22.4	gain_t1	yes_gain	-0.0019845	0.00154515	88	81	0.204312	0.685295	-0.164122	Crossover junction endodeoxyribonuclease
Infant ECs	Infant Metadata	gain_t1	3.1.3.18	gain_t1	yes_gain	0.000222008	0.000387746	88	19	0.569235	0.768993	0.114078	Phosphoglycolate phosphatase
Infant ECs	Infant Metadata	gain_t1	3.1.3.18	breastfeed_month	yes_breastfeed	-0.000266451	0.000400688	88	19	0.508791	0.864538	-0.0632159	Phosphoglycolate phosphatase
Infant ECs	Infant Metadata	gain_t1	3.1.3.18	human_contam	human_contam	-9.21e-06	0.000164605	88	19	0.955558	0.955558	-0.019743	Phosphoglycolate phosphatase
Infant ECs	Infant Metadata	gain_t1	3.1.3.18	daycare_month	yes_daycare	0.000804911	0.000448173	88	19	0.0778923	0.321555	0.492744	Phosphoglycolate phosphatase
Infant ECs	Infant Metadata	gain_t1	3.1.3.18	time	time	-5.61e-06	0.000237983	88	19	0.981286	0.987419	-0.0054984	Phosphoglycolate phosphatase
Infant ECs	Infant Metadata	gain_t1	3.1.3.18	total_read_count	total_read_count	-0.000131597	0.000143468	88	19	0.362941	0.53861	-0.268726	Phosphoglycolate phosphatase
Infant ECs	Infant Metadata	gain_t1	3.1.3.2	daycare_month	yes_daycare	0.00113567	0.000392709	88	22	0.00544321	0.0486865	1.31259	Acid phosphatase
Infant ECs	Infant Metadata	gain_t1	3.1.3.2	gain_t1	yes_gain	-0.000384447	0.000339761	88	22	0.262658	0.702068	-0.153621	Acid phosphatase
Infant ECs	Infant Metadata	gain_t1	3.1.3.2	time	time	8.93e-05	0.000208532	88	22	0.669971	0.866264	0.0623497	Acid phosphatase
Infant ECs	Infant Metadata	gain_t1	3.1.3.2	breastfeed_month	yes_breastfeed	0.000155788	0.000351101	88	22	0.65896	0.89909	0.046197	Acid phosphatase
Infant ECs	Infant Metadata	gain_t1	3.1.3.2	total_read_count	total_read_count	-0.00013565	0.000125714	88	22	0.285194	0.463801	-0.333668	Acid phosphatase
Infant ECs	Infant Metadata	gain_t1	3.1.3.2	human_contam	human_contam	4.51e-05	0.000144235	88	22	0.755551	0.885226	0.0529458	Acid phosphatase
Infant ECs	Infant Metadata	gain_t1	3.1.3.25	breastfeed_month	yes_breastfeed	-0.000160321	0.000415152	88	27	0.700831	0.912085	-0.0399647	Inositol-phosphate phosphatase
Infant ECs	Infant Metadata	gain_t1	3.1.3.25	gain_t1	yes_gain	0.000905993	0.000401743	88	27	0.0280508	0.297676	0.526256	Inositol-phosphate phosphatase
Infant ECs	Infant Metadata	gain_t1	3.1.3.25	total_read_count	total_read_count	-0.000126631	0.000148647	88	27	0.397903	0.551742	-0.258264	Inositol-phosphate phosphatase
Infant ECs	Infant Metadata	gain_t1	3.1.3.25	daycare_month	yes_daycare	0.000603422	0.00046435	88	27	0.199098	0.524331	0.280394	Inositol-phosphate phosphatase
Infant ECs	Infant Metadata	gain_t1	3.1.3.25	human_contam	human_contam	-3.81e-05	0.000170547	88	27	0.823981	0.902283	-0.0446575	Inositol-phosphate phosphatase
Infant ECs	Infant Metadata	gain_t1	3.1.3.25	time	time	0.000217058	0.000246573	88	27	0.382461	0.760713	0.118779	Inositol-phosphate phosphatase
Infant ECs	Infant Metadata	gain_t1	3.1.3.3	gain_t1	yes_gain	0.00042647	0.000917605	88	58	0.643998	0.803749	0.0948794	Phosphoserine phosphatase
Infant ECs	Infant Metadata	gain_t1	3.1.3.3	time	time	-0.000203403	0.000564219	88	58	0.719887	0.866264	-0.0623497	Phosphoserine phosphatase
Infant ECs	Infant Metadata	gain_t1	3.1.3.3	daycare_month	yes_daycare	0.00502894	0.00106265	88	58	1.68e-05	0.000677189	3.16929	Phosphoserine phosphatase
Infant ECs	Infant Metadata	gain_t1	3.1.3.3	total_read_count	total_read_count	-0.00051756	0.00033995	88	58	0.133555	0.294554	-0.530835	Phosphoserine phosphatase
Infant ECs	Infant Metadata	gain_t1	3.1.3.3	human_contam	human_contam	0.000457381	0.000389836	88	58	0.245667	0.470082	0.327827	Phosphoserine phosphatase
[truncated: 32,528 more rows]
