# Supplementary material for: Determinants of Staphylococcus aureus carriage in the developing infant nasal microbiome
Source: Genome Biol. 2020 Dec 11;21:301. doi: 10.1186/s13059-020-02209-7 (PMC7731505; doi:10.1186/s13059-020-02209-7)
Supplement: Supplementary file 4 — Additional file 4: Summary of metadata for study population and samples collected for S. aureus microbiome profiling. [file 13059_2020_2209_MOESM4_ESM.xlsx]

## Sheet: Sheet1
Per subject variables	n (%)	Missingness
Subject type		0 (0)
Infant	33 (52.4)
Mother	30 (47.6)
Delivery mode		8 (24.2)
C-section	5 (20.0)
Spontaneous	19 (76.0)
Vacuum-assisted	1 (4)
Infant sex		2 (6.1)
Female	17 (54.8)
Male	14 (45.2)
Maternal age (mean (sd))	34.42 (4.35)	4 (13.3)
Per sample variables	n (%)	Missingness
Subject type		0 (0)
Infant	144 (69.2)
Mother	64 (30.8)
Antibiotic use in past month
Infant	3 (2.8)	36 (25.0)
Mother	0 (0)	28 (43.8)
Breastfeeding in past month		9 (6.2)
No	48 (35.6)
Yes	87 (64.4)
Daycare in past month		28 (19.4)
No	94 (81.0)
Yes	22 (19.0)
