# Supplementary material for: Determinants of Staphylococcus aureus carriage in the developing infant nasal microbiome
Source: Genome Biol. 2020 Dec 11;21:301. doi: 10.1186/s13059-020-02209-7 (PMC7731505; doi:10.1186/s13059-020-02209-7)
Supplement: Supplementary file 5 — Additional file 5: Table S4. Summary of S. aureus variables for study population and samples collected for S. aureus microbiome profiling. [file 13059_2020_2209_MOESM5_ESM.xlsx]

## Sheet: Sheet1
Per subject variables	n (%)	Missingness
Infant S. aureus acquisition		0 (0)
Early	17 (51.5)
Late	8 (24.2)
Never	8 (24.2)
Infant time point of first S. aureus acquisition		0 (0)
0	3 (9.1)
1	14 (42.4)
2	2 (6.1)
3	0 (0)
4	1 (3)
5	2 (6.1)
6	0 (0)
7	3 (9.1)
8	0 (0)
9	0 (0)
10	0 (0)
11	0 (0)
12	0 (0)
NA/No acquisition	8 (24.2)
Persistent S. aureus carriage		0 (0)
Infant	3 (9.1)
Mother	14 (46.7)
% months S. aureus positive		0 (0)
Infant	24.4 (25.5)
Mother	51.6 (33.6)
Per sample variables	n (%)	Missingness
S. aureus culture positive		0 (0)
Infant	56 (38.9)
Mother	35 (54.7)
S. aureus sequencing positive		0 (0)
Infant	46 (31.9)
Mother	33 (51.6)
S. aureus culture or sequencing positive		0 (0)
Infant	73 (50.7)
Mother	46 (71.9)
S. aureus gain by next month
Infant	21 (15.2)	6 (4.2)
Mother	3 (4.8)	2 (3.1)
S. aureus loss by next month
Infant	21 (15.2)	6 (4.2)
Mother	5 (8.1)	2 (3.1)
