# Supplementary material for: Determinants of Staphylococcus aureus carriage in the developing infant nasal microbiome
Source: Genome Biol. 2020 Dec 11;21:301. doi: 10.1186/s13059-020-02209-7 (PMC7731505; doi:10.1186/s13059-020-02209-7)
Supplement: Supplementary file 6 — Additional file 6: Table S5. Sample sizes for random forest models. [file 13059_2020_2209_MOESM6_ESM.xlsx]

## Sheet: random_forest_counts
Response Variable (in Infant)	Predictor Dataset	Number Negative Samples (Species as Predictors)	Number Positive Samples (Species as Predictors)	Number Negative Samples (ECs as Predictors)	Number Positive Samples (ECs as Predictors)
Acinetobacter_unclassified	Infant Features	123	21	123	21
Acinetobacter_unclassified	Mother Features	47	6	47	6
Corynebacterium_accolens	Infant Features	112	32	112	32
Corynebacterium_accolens	Mother Features	43	10	43	10
Corynebacterium_propinquum	Infant Features	115	29	115	29
Corynebacterium_propinquum	Mother Features	42	11	42	11
Corynebacterium_pseudodiphtheriticum	Infant Features	86	58	86	58
Corynebacterium_pseudodiphtheriticum	Mother Features	36	17	36	17
Corynebacterium_pseudogenitalium	Infant Features	131	13	131	13
Corynebacterium_pseudogenitalium	Mother Features	48	5	48	5
Corynebacterium_tuberculostearicum	Infant Features	125	19	125	19
Corynebacterium_tuberculostearicum	Mother Features	44	9	44	9
Cutibacterium_acnes	Infant Features	36	105	36	108
Cutibacterium_acnes	Mother Features	11	42	11	42
Dolosigranulum_pigrum	Infant Features	48	96	48	96
Dolosigranulum_pigrum	Mother Features	22	31	22	31
Escherichia_unclassified	Infant Features	131	13	131	13
Escherichia_unclassified	Mother Features	48	5	48	5
gain_t1	Infant Features	65	21	65	21
gain_t1	Mother Features	33	11	33	11
loss_t1	Infant Features	31	21	31	21
loss_t1	Mother Features	13	5	13	5
Granulicatella_unclassified	Infant Features	126	18	126	18
Granulicatella_unclassified	Mother Features	50	3	50	3
Haemophilus_influenzae	Infant Features	119	24	119	25
Haemophilus_influenzae	Mother Features	49	4	49	4
Haemophilus_parainfluenzae	Infant Features	136	8	136	8
Haemophilus_parainfluenzae	Mother Features	53	0	53	0
Malassezia_globosa	Infant Features	130	14	130	14
Malassezia_globosa	Mother Features	45	8	45	8
Micrococcus_luteus	Infant Features	126	18	126	18
Micrococcus_luteus	Mother Features	47	6	47	6
Moraxella_catarrhalis	Infant Features	102	42	102	42
Moraxella_catarrhalis	Mother Features	42	11	42	11
Neisseria_unclassified	Infant Features	128	16	128	16
Neisseria_unclassified	Mother Features	49	4	49	4
pheno_early	Infant Features	73	71	73	71
pheno_early	Mother Features	33	31	33	31
pheno_ever	Infant Features	30	114	30	114
pheno_ever	Mother Features	20	44	20	44
pheno_longterm	Infant Features	131	13	131	13
pheno_longterm	Mother Features	60	4	60	4
Prevotella_melaninogenica	Infant Features	135	9	135	9
Prevotella_melaninogenica	Mother Features	52	1	52	1
Propionibacteriaceae_unclassified	Infant Features	77	67	77	67
Propionibacteriaceae_unclassified	Mother Features	24	29	24	29
Propionibacterium_granulosum	Infant Features	126	18	126	18
Propionibacterium_granulosum	Mother Features	45	8	45	8
Pseudomonas_unclassified	Infant Features	136	8	136	8
Pseudomonas_unclassified	Mother Features	52	1	52	1
Rothia_unclassified	Infant Features	127	17	127	17
Rothia_unclassified	Mother Features	47	6	47	6
staph_cult_t	Infant Features	88	56	88	56
staph_cult_t	Mother Features	46	18	46	18
staph_either	Infant Features	71	73	71	73
staph_either	Mother Features	36	28	36	28
Staphylococcus_aureus	Infant Features	98	46	98	46
Staphylococcus_aureus	Mother Features	37	16	37	16
Staphylococcus_epidermidis	Infant Features	99	45	99	45
Staphylococcus_epidermidis	Mother Features	32	21	32	21
Streptococcus_mitis_oralis_pneumoniae	Infant Features	47	96	47	96
Streptococcus_mitis_oralis_pneumoniae	Mother Features	20	33	20	33
Streptococcus_parasanguinis	Infant Features	122	22	122	22
Streptococcus_parasanguinis	Mother Features	48	5	48	5
Streptococcus_peroris	Infant Features	130	14	130	14
Streptococcus_peroris	Mother Features	51	2	51	2
Streptococcus_salivarius	Infant Features	126	18	126	18
Streptococcus_salivarius	Mother Features	48	5	48	5
Streptococcus_tigurinus	Infant Features	135	9	135	9
Streptococcus_tigurinus	Mother Features	48	5	48	5
Veillonella_unclassified	Infant Features	111	33	111	33
Veillonella_unclassified	Mother Features	48	5	48	5
