# Supplementary material for: Determinants of Staphylococcus aureus carriage in the developing infant nasal microbiome
Source: Genome Biol. 2020 Dec 11;21:301. doi: 10.1186/s13059-020-02209-7 (PMC7731505; doi:10.1186/s13059-020-02209-7)
Supplement: Supplementary file 7 — Additional file 7: Table S6. Subject metadata. [file 13059_2020_2209_MOESM7_ESM.xlsx]

## Sheet: readme
Note about metadata: The first sheet (“sequenced-sample metadata”) contains metadata for all successfully sequenced samples (n=281), while the second sheet (“culture-based metadata”) contains additional metadata from the culture-based S. aureus testing for all subjects for all time points. Each row of the metadata corresponds to a time point for a subject and is uniquely identified by the sample …

## Sheet: sequenced-sample metadata
sample	subject	pair	mother_child	time	child_sex	delivery_mode	antibiotic_month	breastfeed_month	daycare_month	total_read_pairs	total_read_count	c_staph_cult	m_staph_cult	staph_cult	human_contamination_proportion	c_staph_cult_smoothed	m_staph_cult_smoothed	staph_cult_smoothed	c_pheno_early	m_pheno_early	pheno_early	c_pheno_late	m_pheno_late	pheno_late	c_pheno_ever	m_pheno_ever	pheno_ever	c_pheno_persistent	m_pheno_persistent	pheno_persistent	c_percent_pos_timepoints	m_percent_pos_timepoints	percent_pos_timepoints	c_gain_t1	m_gain_t1	gain_t1	c_loss_t1	m_loss_t1	loss_t1	c_staph_seq	m_staph_seq	staph_seq	c_staph_either	m_staph_either	staph_either	time_first_acquisition	c_time_first_acquisition	m_time_first_acquisition
Pair492C-0	492C	492	C	0	male	spontaneous	NA	1	NA	455958	1578054	0	1	0	0.980611	0	1	0	0	NA	0	0	NA	0	0	1	0	0	1	0	0	0.923077	0	0	0	0	0	0	0	0	0	0	0	1	0	NA	NA	0
Pair492C-1	492C	492	C	1	male	spontaneous	0	1	0	224464	495834	0	1	0	0.907108	0	1	0	0	NA	0	0	NA	0	0	1	0	0	1	0	0	0.923077	0	0	0	0	0	0	0	0	0	0	0	1	0	NA	NA	0
Pair492C-12	492C	492	C	12	male	spontaneous	0	0	1	1461456	3579284	0	1	0	0.954741	0	1	0	0	NA	0	0	NA	0	0	1	0	0	1	0	0	0.923077	0	NA	NA	NA	NA	NA	NA	0	0	0	0	1	0	NA	NA	0
Pair492C-6	492C	492	C	6	male	spontaneous	0	1	1	744748	2077720	0	1	0	0.967786	0	1	0	0	NA	0	0	NA	0	0	1	0	0	1	0	0	0.923077	0	0	0	0	0	0	0	0	NA	0	0	1	0	NA	NA	0
Pair492M-0	492M	492	M	0	male	spontaneous	NA	1	NA	460966	1423564	0	1	1	0.976546	0	1	1	0	NA	NA	0	NA	NA	0	1	1	0	1	1	0	0.923077	0.923077	0	0	0	0	0	0	0	0	0	0	1	1	0	NA	0
Pair492M-1	492M	492	M	1	male	spontaneous	0	1	0	185490	541516	0	1	1	0.976792	0	1	1	0	NA	NA	0	NA	NA	0	1	1	0	1	1	0	0.923077	0.923077	0	0	0	0	0	0	0	0	0	0	1	1	0	NA	0
Pair492M-12	492M	492	M	12	male	spontaneous	0	0	1	315114	1000150	0	1	1	0.976573	0	1	1	0	NA	NA	0	NA	NA	0	1	1	0	1	1	0	0.923077	0.923077	NA	NA	NA	NA	NA	NA	0	0	0	0	1	1	0	NA	0
Pair498C-0	498C	498	C	0	female	spontaneous	NA	0	NA	421279	1529498	0	1	0	0.982274	0	1	0	0	NA	0	0	NA	0	0	1	0	0	0	0	0	0.153846	0	0	0	0	0	1	0	0	NA	0	0	1	0	NA	NA	0
Pair498C-1	498C	498	C	1	female	spontaneous	0	1	0	273245	643445	0	0	0	0.930393	0	0	0	0	NA	0	0	NA	0	0	1	0	0	0	0	0	0.153846	0	0	0	0	0	0	0	1	0	1	1	0	1	NA	NA	0
Pair498C-11	498C	498	C	11	female	spontaneous	0	0	1	253506	648968	0	0	0	0.957806	0	0	0	0	NA	0	0	NA	0	0	1	0	0	0	0	0	0.153846	0	0	1	0	0	0	0	0	0	0	0	0	0	NA	NA	0
Pair498C-4	498C	498	C	4	female	spontaneous	0	1	0	1190824	2867258	0	0	0	0.948915	0	0	0	0	NA	0	0	NA	0	0	1	0	0	0	0	0	0.153846	0	0	0	0	0	0	0	0	NA	0	0	NA	0	NA	NA	0
Pair498M-1	498M	498	M	1	female	spontaneous	0	1	0	114653	253634	0	0	0	0.867996	0	0	0	0	NA	NA	0	NA	NA	0	1	1	0	0	0	0	0.153846	0.153846	0	0	0	0	0	0	1	0	0	1	0	0	0	NA	0
Pair498M-11	498M	498	M	11	female	spontaneous	0	0	1	45340	131360	0	0	0	0.9717	0	0	0	0	NA	NA	0	NA	NA	0	1	1	0	0	0	0	0.153846	0.153846	0	1	1	0	0	0	0	0	0	0	0	0	0	NA	0
Pair507C-0	507C	507	C	0	male	spontaneous	NA	1	NA	501507	1616948	0	1	0	0.983522	0	1	0	1	NA	1	0	NA	0	1	1	1	0	1	0	0.230769	1	0.230769	1	0	1	0	0	0	0	1	0	0	1	0	1	1	0
Pair507C-1	507C	507	C	1	male	spontaneous	0	1	0	114198	251788	1	1	1	0.922331	1	1	1	1	NA	1	0	NA	0	1	1	1	0	1	0	0.230769	1	0.230769	0	0	0	0	0	0	0	1	0	1	1	1	1	1	0
Pair507C-10	507C	507	C	10	male	spontaneous	0	0	1	771974	2093228	0	1	0	0.971501	0	1	0	1	NA	1	0	NA	0	1	1	1	0	1	0	0.230769	1	0.230769	1	0	1	0	0	0	0	NA	0	0	1	0	1	1	0
Pair507C-11	507C	507	C	11	male	spontaneous	0	0	1	101857	237548	1	1	1	0.93558	1	1	1	1	NA	1	0	NA	0	1	1	1	0	1	0	0.230769	1	0.230769	NA	0	NA	NA	0	NA	1	NA	1	1	1	1	1	1	0
Pair507C-2	507C	507	C	2	male	spontaneous	0	1	0	412786	1214327	1	1	1	0.976619	1	1	1	1	NA	1	0	NA	0	1	1	1	0	1	0	0.230769	1	0.230769	0	0	0	1	0	1	0	NA	0	1	1	1	1	1	0
Pair507C-3	507C	507	C	3	male	spontaneous	0	1	0	937605	2297098	0	1	0	0.95925	0	1	0	1	NA	1	0	NA	0	1	1	1	0	1	0	0.230769	1	0.230769	0	0	0	0	0	0	0	1	0	0	1	0	1	1	0
Pair507M-0	507M	507	M	0	male	spontaneous	NA	1	NA	274384	856635	0	1	1	0.976835	0	1	1	1	NA	NA	0	NA	NA	1	1	1	0	1	1	0.230769	1	1	1	0	0	0	0	0	0	1	1	0	1	1	0	1	0
Pair507M-1	507M	507	M	1	male	spontaneous	0	1	0	855590	2193533	1	1	1	0.967827	1	1	1	1	NA	NA	0	NA	NA	1	1	1	0	1	1	0.230769	1	1	0	0	0	0	0	0	0	1	1	1	1	1	0	1	0
Pair507M-3	507M	507	M	3	male	spontaneous	0	1	0	39150	133540	0	1	1	0.977535	0	1	1	1	NA	NA	0	NA	NA	1	1	1	0	1	1	0.230769	1	1	0	0	0	0	0	0	0	1	1	0	1	1	0	1	0
Pair511C-0	511C	511	C	0	female	spontaneous	NA	1	NA	205399	774811	0	1	0	0.979984	0	1	0	1	NA	1	0	NA	0	1	1	1	0	1	0	0.0909091	0.909091	0.0909091	1	0	1	0	0	0	0	1	0	0	1	0	1	1	0
Pair511C-1	511C	511	C	1	female	spontaneous	0	1	0	957363	2361876	1	1	1	0.949747	1	1	1	1	NA	1	0	NA	0	1	1	1	0	1	0	0.0909091	0.909091	0.0909091	0	0	0	1	0	1	1	0	1	1	1	1	1	1	0
Pair511C-2	511C	511	C	2	female	spontaneous	0	1	0	378430	999205	0	1	0	0.963449	0	1	0	1	NA	1	0	NA	0	1	1	1	0	1	0	0.0909091	0.909091	0.0909091	0	0	0	0	0	0	0	0	0	0	1	0	1	1	0
Pair511M-0	511M	511	M	0	female	spontaneous	NA	1	NA	289606	1004828	0	1	1	0.981056	0	1	1	1	NA	NA	0	NA	NA	1	1	1	0	1	1	0.0909091	0.909091	0.909091	1	0	0	0	0	0	0	1	1	0	1	1	0	1	0
Pair511M-1	511M	511	M	1	female	spontaneous	0	1	0	234587	836051	1	1	1	0.978975	1	1	1	1	NA	NA	0	NA	NA	1	1	1	0	1	1	0.0909091	0.909091	0.909091	0	0	0	1	0	0	1	0	0	1	1	1	0	1	0
Pair511M-2	511M	511	M	2	female	spontaneous	0	1	0	3023	9763	0	1	1	0.971541	0	1	1	1	NA	NA	0	NA	NA	1	1	1	0	1	1	0.0909091	0.909091	0.909091	0	0	0	0	0	0	0	0	0	0	1	1	0	1	0
Pair512C-0	512C	512	C	0	female	spontaneous	NA	1	NA	279939	1050222	0	1	0	0.98263	0	1	0	1	NA	1	0	NA	0	1	1	1	0	1	0	0.538462	0.923077	0.538462	1	0	1	0	0	0	0	1	0	0	1	0	1	1	0
Pair512C-1	512C	512	C	1	female	spontaneous	0	1	0	127032	301457	1	1	1	0.942754	1	1	1	1	NA	1	0	NA	0	1	1	1	0	1	0	0.538462	0.923077	0.538462	0	0	0	0	0	0	0	0	0	1	1	1	1	1	0
Pair512C-11	512C	512	C	11	female	spontaneous	0	0	1	1107480	2662749	1	1	1	0.931336	1	1	1	1	NA	1	0	NA	0	1	1	1	0	1	0	0.538462	0.923077	0.538462	NA	0	NA	NA	0	NA	0	NA	0	1	1	1	1	1	0
Pair512C-3	512C	512	C	3	female	spontaneous	0	1	0	202682	522626	0	1	0	0.961668	0	1	0	1	NA	1	0	NA	0	1	1	1	0	1	0	0.538462	0.923077	0.538462	0	0	0	0	0	0	0	0	0	0	1	0	1	1	0
Pair512C-5	512C	512	C	5	female	spontaneous	1	1	1	740287	1896553	0	1	0	0.958916	0	1	0	1	NA	1	0	NA	0	1	1	1	0	1	0	0.538462	0.923077	0.538462	0	0	0	0	0	0	0	NA	0	0	1	0	1	1	0
Pair512C-6	512C	512	C	6	female	spontaneous	0	1	1	542162	1495077	0	1	0	0.9741	0	1	0	1	NA	1	0	NA	0	1	1	1	0	1	0	0.538462	0.923077	0.538462	1	0	1	0	0	0	0	NA	0	0	1	0	1	1	0
Pair512C-7	512C	512	C	7	female	spontaneous	0	0	1	122973	271887	1	1	1	0.83303	1	1	1	1	NA	1	0	NA	0	1	1	1	0	1	0	0.538462	0.923077	0.538462	0	0	0	0	0	0	0	NA	0	1	1	1	1	1	0
Pair512C-9	512C	512	C	9	female	spontaneous	0	0	1	2100043	4588717	1	1	1	0.842577	1	1	1	1	NA	1	0	NA	0	1	1	1	0	1	0	0.538462	0.923077	0.538462	0	0	0	0	0	0	1	NA	1	1	1	1	1	1	0
Pair512M-0	512M	512	M	0	female	spontaneous	NA	1	NA	112972	268318	0	1	1	0.945842	0	1	1	1	NA	NA	0	NA	NA	1	1	1	0	1	1	0.538462	0.923077	0.923077	1	0	0	0	0	0	0	1	1	0	1	1	0	1	0
Pair512M-1	512M	512	M	1	female	spontaneous	0	1	0	301163	1082736	1	1	1	0.981479	1	1	1	1	NA	NA	0	NA	NA	1	1	1	0	1	1	0.538462	0.923077	0.923077	0	0	0	0	0	0	0	0	0	1	1	1	0	1	0
Pair512M-3	512M	512	M	3	female	spontaneous	0	1	0	107595	366834	0	1	1	0.980948	0	1	1	1	NA	NA	0	NA	NA	1	1	1	0	1	1	0.538462	0.923077	0.923077	0	0	0	0	0	0	0	0	0	0	1	1	0	1	0
Pair515C-0	515C	515	C	0	female	spontaneous	NA	1	NA	987	2093	0	0	0	0.679381	0	0	0	1	NA	1	0	NA	0	1	1	1	1	1	1	0.909091	0.727273	0.909091	1	1	1	0	0	0	0	0	0	0	0	0	1	1	1
Pair515C-1	515C	515	C	1	female	spontaneous	0	1	0	287070	828084	1	1	1	0.977079	1	1	1	1	NA	1	0	NA	0	1	1	1	1	1	1	0.909091	0.727273	0.909091	0	0	0	0	0	0	1	1	1	1	1	1	1	1	1
Pair515C-11	515C	515	C	11	female	spontaneous	0	1	1	33370	71983	1	1	1	0.810495	1	1	1	1	NA	1	0	NA	0	1	1	1	1	1	1	0.909091	0.727273	0.909091	0	NA	0	0	NA	0	1	0	1	1	1	1	1	1	1
Pair515C-4	515C	515	C	4	female	spontaneous	0	1	0	322037	864063	1	1	1	0.969084	1	1	1	1	NA	1	0	NA	0	1	1	1	1	1	1	0.909091	0.727273	0.909091	0	NA	0	0	NA	0	1	NA	1	1	1	1	1	1	1
Pair515C-7	515C	515	C	7	female	spontaneous	0	1	0	1552883	3459269	1	1	1	0.913181	1	1	1	1	NA	1	0	NA	0	1	1	1	1	1	1	0.909091	0.727273	0.909091	0	0	0	0	0	0	1	NA	1	1	1	1	1	1	1
Pair515M-0	515M	515	M	0	female	spontaneous	NA	1	NA	63527	208327	0	0	0	0.982922	0	0	0	1	NA	NA	0	NA	NA	1	1	1	1	1	1	0.909091	0.727273	0.727273	1	1	1	0	0	0	0	0	0	0	0	0	1	1	1
Pair515M-1	515M	515	M	1	female	spontaneous	0	1	0	233250	771652	1	1	1	0.980831	1	1	1	1	NA	NA	0	NA	NA	1	1	1	1	1	1	0.909091	0.727273	0.727273	0	0	0	0	0	0	1	1	1	1	1	1	1	1	1
Pair515M-11	515M	515	M	11	female	spontaneous	0	1	1	9717	20860	1	1	1	0.724994	1	1	1	1	NA	NA	0	NA	NA	1	1	1	1	1	1	0.909091	0.727273	0.727273	0	NA	NA	0	NA	NA	1	0	0	1	1	1	1	1	1
Pair518C-1	518C	518	C	1	female	c-section	0	1	0	351915	844891	0	0	0	0.943213	0	1	0	0	NA	0	1	NA	1	1	1	1	0	0	0	0.181818	0.454545	0.181818	0	0	0	0	0	0	0	0	0	0	0	0	7	7	0
Pair518C-5	518C	518	C	5	female	c-section	0	1	0	171842	525413	0	0	0	0.976589	0	0	0	0	NA	0	1	NA	1	1	1	1	0	0	0	0.181818	0.454545	0.181818	0	0	0	0	0	0	0	NA	0	0	NA	0	7	7	0
Pair518C-6	518C	518	C	6	female	c-section	0	1	0	5818	12622	0	0	0	0.763536	0	0	0	0	NA	0	1	NA	1	1	1	1	0	0	0	0.181818	0.454545	0.181818	1	1	1	0	0	0	0	NA	0	0	NA	0	7	7	0
Pair518C-7	518C	518	C	7	female	c-section	0	1	0	18293	39074	1	1	1	0.795729	1	1	1	0	NA	0	1	NA	1	1	1	1	0	0	0	0.181818	0.454545	0.181818	NA	NA	NA	NA	NA	NA	1	0	1	1	1	1	7	7	0
Pair518M-0	518M	518	M	0	female	c-section	NA	1	NA	19941	47626	0	1	1	0.946986	0	1	1	0	NA	NA	1	NA	NA	1	1	1	0	0	0	0.181818	0.454545	0.454545	0	0	0	0	0	0	NA	0	0	NA	1	1	0	7	0
Pair518M-1	518M	518	M	1	female	c-section	0	1	0	20197	46329	0	0	0	0.9243	0	1	1	0	NA	NA	1	NA	NA	1	1	1	0	0	0	0.181818	0.454545	0.454545	0	0	0	0	0	0	0	0	0	0	0	0	0	7	0
Pair518M-7	518M	518	M	7	female	c-section	0	1	0	5249	11197	1	1	1	0.785482	1	1	1	0	NA	NA	1	NA	NA	1	1	1	0	0	0	0.181818	0.454545	0.454545	NA	NA	NA	NA	NA	NA	1	0	0	1	1	1	0	7	0
Pair526C-0	526C	526	C	0	female	NA	NA	NA	NA	704098	1740026	1	0	1	0.959411	1	0	1	1	NA	1	0	NA	0	1	1	1	0	0	0	0.583333	0.0833333	0.583333	0	0	0	0	0	0	0	0	0	1	0	1	0	0	4
Pair526C-1	526C	526	C	1	female	NA	0	1	0	533340	1256960	1	0	1	0.945471	1	0	1	1	NA	1	0	NA	0	1	1	1	0	0	0	0.583333	0.0833333	0.583333	0	0	0	0	0	0	1	1	1	1	1	1	0	0	4
Pair526C-3	526C	526	C	3	female	NA	0	1	0	554847	1653646	1	0	1	0.97817	1	0	1	1	NA	1	0	NA	0	1	1	1	0	0	0	0.583333	0.0833333	0.583333	0	1	0	0	0	0	1	NA	1	1	NA	1	0	0	4
Pair526C-5	526C	526	C	5	female	NA	0	0	0	370975	1319351	1	0	1	0.977889	1	0	1	1	NA	1	0	NA	0	1	1	1	0	0	0	0.583333	0.0833333	0.583333	0	0	0	0	0	0	0	NA	0	1	NA	1	0	0	4
Pair526C-6	526C	526	C	6	female	NA	0	0	0	429694	1197213	1	0	1	0.963726	1	0	1	1	NA	1	0	NA	0	1	1	1	0	0	0	0.583333	0.0833333	0.583333	0	0	0	1	0	1	1	NA	1	1	NA	1	0	0	4
Pair526C-7	526C	526	C	7	female	NA	1	0	0	1117958	2669548	0	0	0	0.938184	0	0	0	1	NA	1	0	NA	0	1	1	1	0	0	0	0.583333	0.0833333	0.583333	0	0	0	0	0	0	0	0	0	0	0	0	0	0	4
Pair526M-0	526M	526	M	0	female	NA	NA	NA	NA	103096	368338	1	0	0	0.982295	1	0	0	1	NA	NA	0	NA	NA	1	1	1	0	0	0	0.583333	0.0833333	0.0833333	0	0	0	0	0	0	0	0	0	1	0	0	4	0	4
Pair526M-1	526M	526	M	1	female	NA	0	1	0	37066	90442	1	0	0	0.94934	1	0	0	1	NA	NA	0	NA	NA	1	1	1	0	0	0	0.583333	0.0833333	0.0833333	0	0	0	0	0	0	1	1	1	1	1	1	4	0	4
Pair526M-7	526M	526	M	7	female	NA	0	0	0	977702	2490779	0	0	0	0.953866	0	0	0	1	NA	NA	0	NA	NA	1	1	1	0	0	0	0.583333	0.0833333	0.0833333	0	0	0	0	0	0	0	0	0	0	0	0	4	0	4
Pair529C-0	529C	529	C	0	female	spontaneous	NA	0	NA	511826	1519509	0	1	0	0.976349	0	1	0	0	NA	0	1	NA	1	1	1	1	0	1	0	0.230769	0.692308	0.230769	0	0	0	0	0	0	0	1	0	0	1	0	2	2	0
Pair529C-1	529C	529	C	1	female	spontaneous	0	0	0	575604	1198543	0	0	0	0.508299	0	1	0	0	NA	0	1	NA	1	1	1	1	0	1	0	0.230769	0.692308	0.230769	1	0	1	0	0	0	0	0	0	0	0	0	2	2	0
Pair529C-10	529C	529	C	10	female	spontaneous	0	0	1	2588317	5732816	0	0	0	0.896021	0	0	0	0	NA	0	1	NA	1	1	1	1	0	1	0	0.230769	0.692308	0.230769	0	1	0	0	0	0	0	NA	0	0	NA	0	2	2	0
Pair529C-2	529C	529	C	2	female	spontaneous	0	0	0	732158	1536065	1	1	1	0.695133	1	1	1	0	NA	0	1	NA	1	1	1	1	0	1	0	0.230769	0.692308	0.230769	0	0	0	0	0	0	1	1	1	1	1	1	2	2	0
Pair529C-3	529C	529	C	3	female	spontaneous	0	0	0	467510	1284382	1	1	1	0.96352	1	1	1	0	NA	0	1	NA	1	1	1	1	0	1	0	0.230769	0.692308	0.230769	0	0	0	1	0	1	0	NA	0	1	1	1	2	2	0
Pair529C-4	529C	529	C	4	female	spontaneous	0	0	0	907867	2224724	0	1	0	0.936292	0	1	0	0	NA	0	1	NA	1	1	1	1	0	1	0	0.230769	0.692308	0.230769	0	0	0	0	0	0	0	NA	0	0	1	0	2	2	0
Pair529C-7	529C	529	C	7	female	spontaneous	0	0	1	950040	2690216	0	1	0	0.965218	0	1	0	0	NA	0	1	NA	1	1	1	1	0	1	0	0.230769	0.692308	0.230769	0	0	0	0	0	0	0	NA	0	0	1	0	2	2	0
Pair529C-8	529C	529	C	8	female	spontaneous	0	0	1	2906	6040	0	1	0	0.368465	0	1	0	0	NA	0	1	NA	1	1	1	1	0	1	0	0.230769	0.692308	0.230769	1	0	1	0	1	0	0	NA	0	0	1	0	2	2	0
Pair529C-9	529C	529	C	9	female	spontaneous	0	0	1	2289164	4983662	1	0	1	0.846093	1	0	1	0	NA	0	1	NA	1	1	1	1	0	1	0	0.230769	0.692308	0.230769	0	0	0	1	0	1	1	NA	1	1	NA	1	2	2	0
Pair529M-0	529M	529	M	0	female	spontaneous	NA	0	NA	2087583	4810996	0	1	1	0.926589	0	1	1	0	NA	NA	1	NA	NA	1	1	1	0	1	1	0.230769	0.692308	0.692308	0	0	0	0	0	0	0	1	1	0	1	1	0	2	0
Pair529M-1	529M	529	M	1	female	spontaneous	1	0	0	8645	21455	0	0	0	0.943352	0	1	1	0	NA	NA	1	NA	NA	1	1	1	0	1	1	0.230769	0.692308	0.692308	1	0	0	0	0	0	0	0	0	0	0	0	0	2	0
Pair529M-2	529M	529	M	2	female	spontaneous	0	0	0	20573	51653	1	1	1	0.959226	1	1	1	0	NA	NA	1	NA	NA	1	1	1	0	1	1	0.230769	0.692308	0.692308	0	0	0	0	0	0	1	1	1	1	1	1	0	2	0
Pair536C-0	536C	536	C	0	female	spontaneous	NA	1	NA	256752	833218	0	1	0	0.978028	0	1	0	1	NA	1	0	NA	0	1	1	1	1	0	1	0.769231	0.384615	0.769231	1	0	1	0	1	0	1	0	1	1	1	1	1	1	0
Pair536C-1	536C	536	C	1	female	spontaneous	0	0	0	319678	995976	1	0	1	0.977316	1	0	1	1	NA	1	0	NA	0	1	1	1	1	0	1	0.769231	0.384615	0.769231	0	0	0	0	0	0	1	1	1	1	1	1	1	1	0
Pair536C-10	536C	536	C	10	female	spontaneous	0	0	0	602521	1620790	1	0	1	0.962823	1	0	1	1	NA	1	0	NA	0	1	1	1	1	0	1	0.769231	0.384615	0.769231	0	0	0	1	0	1	0	NA	0	1	NA	1	1	1	0
Pair536C-11	536C	536	C	11	female	spontaneous	0	0	0	272751	622006	0	0	0	0.926933	0	0	0	1	NA	1	0	NA	0	1	1	1	1	0	1	0.769231	0.384615	0.769231	0	0	0	0	0	0	1	1	1	1	1	1	1	1	0
Pair536C-3	536C	536	C	3	female	spontaneous	0	0	0	294622	737920	1	0	1	0.946072	1	0	1	1	NA	1	0	NA	0	1	1	1	1	0	1	0.769231	0.384615	0.769231	0	0	0	0	0	0	1	NA	1	1	NA	1	1	1	0
Pair536C-5	536C	536	C	5	female	spontaneous	0	0	0	231033	695069	1	0	1	0.971405	1	0	1	1	NA	1	0	NA	0	1	1	1	1	0	1	0.769231	0.384615	0.769231	0	1	0	0	0	0	1	NA	1	1	NA	1	1	1	0
Pair536C-7	536C	536	C	7	female	spontaneous	0	0	0	1030102	2447992	1	1	1	0.942608	1	1	1	1	NA	1	0	NA	0	1	1	1	1	0	1	0.769231	0.384615	0.769231	0	0	0	0	0	0	1	NA	1	1	1	1	1	1	0
Pair536C-9	536C	536	C	9	female	spontaneous	0	0	0	997178	2462060	1	1	1	0.952398	1	1	1	1	NA	1	0	NA	0	1	1	1	1	0	1	0.769231	0.384615	0.769231	0	0	0	0	1	0	1	NA	1	1	1	1	1	1	0
Pair536M-0	536M	536	M	0	female	spontaneous	NA	1	NA	208775	715271	0	1	1	0.979922	0	1	1	1	NA	NA	0	NA	NA	1	1	1	1	0	0	0.769231	0.384615	0.384615	1	0	0	0	1	1	1	0	0	1	1	1	0	1	0
Pair536M-1	536M	536	M	1	female	spontaneous	0	0	0	163089	392495	1	0	0	0.944429	1	0	0	1	NA	NA	0	NA	NA	1	1	1	1	0	0	0.769231	0.384615	0.384615	0	0	0	0	0	0	1	1	1	1	1	1	0	1	0
Pair536M-11	536M	536	M	11	female	spontaneous	0	0	0	28322	99615	0	0	0	0.978026	0	0	0	1	NA	NA	0	NA	NA	1	1	1	1	0	0	0.769231	0.384615	0.384615	0	0	0	0	0	0	1	1	1	1	1	1	0	1	0
Pair538C-0	538C	538	C	0	female	spontaneous	NA	1	NA	318306	1186445	0	0	0	0.978716	0	0	0	1	NA	1	0	NA	0	1	1	1	0	1	0	0.0769231	0.692308	0.0769231	1	1	1	0	0	0	0	0	0	0	0	0	1	1	1
Pair538C-1	538C	538	C	1	female	spontaneous	0	1	0	792141	2183279	1	1	1	0.970652	1	1	1	1	NA	1	0	NA	0	1	1	1	0	1	0	0.0769231	0.692308	0.0769231	0	0	0	1	0	1	0	1	0	1	1	1	1	1	1
Pair538C-2	538C	538	C	2	female	spontaneous	0	1	0	1274905	2916618	0	1	0	0.910552	0	1	0	1	NA	1	0	NA	0	1	1	1	0	1	0	0.0769231	0.692308	0.0769231	0	0	0	0	0	0	0	1	0	0	1	0	1	1	1
Pair538M-0	538M	538	M	0	female	spontaneous	NA	1	NA	89686	231205	0	0	0	0.96456	0	0	0	1	NA	NA	0	NA	NA	1	1	1	0	1	1	0.0769231	0.692308	0.692308	1	1	1	0	0	0	0	0	0	0	0	0	1	1	1
Pair538M-1	538M	538	M	1	female	spontaneous	0	1	0	80030	257791	1	1	1	0.962371	1	1	1	1	NA	NA	0	NA	NA	1	1	1	0	1	1	0.0769231	0.692308	0.692308	0	0	0	1	0	0	0	1	1	1	1	1	1	1	1
Pair538M-2	538M	538	M	2	female	spontaneous	0	1	0	49137	150210	0	1	1	0.976713	0	1	1	1	NA	NA	0	NA	NA	1	1	1	0	1	1	0.0769231	0.692308	0.692308	0	0	0	0	0	0	0	1	1	0	1	1	1	1	1
Pair540C-0	540C	540	C	0	female	c-section	NA	1	NA	179362	689929	0	1	0	0.982006	0	1	0	0	NA	0	0	NA	0	0	1	0	0	0	0	0	0.2	0	0	0	0	0	1	0	0	0	0	0	1	0	NA	NA	0
Pair540C-1	540C	540	C	1	female	c-section	NA	NA	NA	266574	812925	0	0	0	0.974374	0	0	0	0	NA	0	0	NA	0	0	1	0	0	0	0	0	0.2	0	0	0	0	0	0	0	0	0	0	0	0	0	NA	NA	0
Pair540C-10	540C	540	C	10	female	c-section	0	0	1	398824	1005905	0	1	0	0.955025	0	1	0	0	NA	0	0	NA	0	0	1	0	0	0	0	0	0.2	0	0	NA	0	0	NA	0	1	0	1	1	1	1	NA	NA	0
Pair540C-5	540C	540	C	5	female	c-section	0	1	0	347831	926403	0	0	0	0.964745	0	0	0	0	NA	0	0	NA	0	0	1	0	0	0	0	0	0.2	0	0	0	0	0	0	0	0	NA	0	0	NA	0	NA	NA	0
Pair540M-0	540M	540	M	0	female	c-section	NA	1	NA	749943	1950611	0	1	1	0.959747	0	1	1	0	NA	NA	0	NA	NA	0	1	1	0	0	0	0	0.2	0.2	0	0	0	0	1	1	0	0	0	0	1	1	0	NA	0
Pair540M-1	540M	540	M	1	female	c-section	NA	NA	NA	1142521	2873286	0	0	0	0.96482	0	0	0	0	NA	NA	0	NA	NA	0	1	1	0	0	0	0	0.2	0.2	0	0	0	0	0	0	0	0	0	0	0	0	0	NA	0
Pair540M-10	540M	540	M	10	female	c-section	0	0	1	609430	1544830	0	1	1	0.959176	0	1	1	0	NA	NA	0	NA	NA	0	1	1	0	0	0	0	0.2	0.2	0	NA	NA	0	NA	NA	1	0	0	1	1	1	0	NA	0
Pair547C-0	547C	547	C	0	male	c-section	NA	0	NA	237220	678518	0	1	0	0.96934	0	1	0	1	NA	1	0	NA	0	1	1	1	0	1	0	0.333333	0.916667	0.333333	1	0	1	0	0	0	0	NA	0	0	1	0	1	1	0
Pair547C-1	547C	547	C	1	male	c-section	0	0	0	375	1105	1	1	1	0.893689	1	1	1	1	NA	1	0	NA	0	1	1	1	0	1	0	0.333333	0.916667	0.333333	0	0	0	0	0	0	0	0	0	1	1	1	1	1	0
Pair547C-11	547C	547	C	11	male	c-section	0	0	0	18404	55990	0	1	0	0.971847	0	1	0	1	NA	1	0	NA	0	1	1	1	0	1	0	0.333333	0.916667	0.333333	0	0	0	0	0	0	0	NA	0	0	1	0	1	1	0
Pair547C-12	547C	547	C	12	male	c-section	0	0	0	51236	107916	0	1	0	0.520518	0	1	0	1	NA	1	0	NA	0	1	1	1	0	1	0	0.333333	0.916667	0.333333	NA	NA	NA	NA	NA	NA	0	NA	0	0	1	0	1	1	0
Pair547C-3	547C	547	C	3	male	c-section	0	0	0	2503	6541	0	1	0	0.925073	1	1	1	1	NA	1	0	NA	0	1	1	1	0	1	0	0.333333	0.916667	0.333333	0	0	0	0	0	0	0	NA	0	0	1	0	1	1	0
Pair547C-4	547C	547	C	4	male	c-section	0	0	0	530	1312	1	0	1	0.90038	1	1	1	1	NA	1	0	NA	0	1	1	1	0	1	0	0.333333	0.916667	0.333333	0	0	0	1	0	1	0	NA	0	1	NA	1	1	1	0
Pair547C-9	547C	547	C	9	male	c-section	0	0	0	330	778	0	1	0	0.905793	0	1	0	1	NA	1	0	NA	0	1	1	1	0	1	0	0.333333	0.916667	0.333333	1	0	1	0	0	0	0	NA	0	0	1	0	1	1	0
Pair547M-1	547M	547	M	1	male	c-section	0	0	0	70	176	1	1	1	0.870398	1	1	1	1	NA	NA	0	NA	NA	1	1	1	0	1	1	0.333333	0.916667	0.916667	0	0	0	0	0	0	0	0	0	1	1	1	0	1	0
Pair547M-5	547M	547	M	5	male	c-section	0	0	0	82	216	0	1	1	0.915789	0	1	1	1	NA	NA	0	NA	NA	1	1	1	0	1	1	0.333333	0.916667	0.916667	0	0	0	0	0	0	NA	0	0	NA	1	1	0	1	0
Pair555C-1	555C	555	C	1	female	spontaneous	0	1	0	406	940	1	1	1	0.768302	1	1	1	1	NA	1	0	NA	0	1	1	1	0	0	0	0.307692	0.384615	0.307692	0	0	0	0	0	0	0	0	0	1	1	1	1	1	0
Pair555C-3	555C	555	C	3	female	spontaneous	0	1	0	4149	8682	1	1	1	0.362929	1	1	1	1	NA	1	0	NA	0	1	1	1	0	0	0	0.307692	0.384615	0.307692	0	0	0	0	0	0	0	NA	0	1	1	1	1	1	0
Pair555C-4	555C	555	C	4	female	spontaneous	0	0	0	15574	32406	1	1	1	0.616724	1	1	1	1	NA	1	0	NA	0	1	1	1	0	0	0	0.307692	0.384615	0.307692	0	0	0	1	1	1	0	NA	0	1	1	1	1	1	0
Pair555C-5	555C	555	C	5	female	spontaneous	0	1	0	14262	29844	0	0	0	0.69739	0	0	0	1	NA	1	0	NA	0	1	1	1	0	0	0	0.307692	0.384615	0.307692	0	0	0	0	0	0	0	0	0	0	0	0	1	1	0
Pair555M-1	555M	555	M	1	female	spontaneous	0	1	0	18410	38376	1	1	1	0.778842	1	1	1	1	NA	NA	0	NA	NA	1	1	1	0	0	0	0.307692	0.384615	0.384615	0	0	0	0	0	0	0	0	0	1	1	1	0	1	0
Pair555M-5	555M	555	M	5	female	spontaneous	0	1	0	8040	16878	0	0	0	0.666884	0	0	0	1	NA	NA	0	NA	NA	1	1	1	0	0	0	0.307692	0.384615	0.384615	0	0	0	0	0	0	0	0	0	0	0	0	0	1	0
Pair556C-0	556C	556	C	0	female	c-section	NA	1	NA	213818	789383	1	1	1	0.98601	1	1	1	1	NA	1	0	NA	0	1	1	1	0	1	0	0.538462	0.846154	0.538462	0	0	0	0	0	0	0	0	0	1	1	1	0	0	0
Pair556C-1	556C	556	C	1	female	c-section	0	1	0	5922	12562	1	1	1	0.714058	1	1	1	1	NA	1	0	NA	0	1	1	1	0	1	0	0.538462	0.846154	0.538462	0	0	0	0	0	0	0	0	0	1	1	1	0	0	0
Pair556C-3	556C	556	C	3	female	c-section	0	1	0	171644	449948	1	1	1	0.96113	1	1	1	1	NA	1	0	NA	0	1	1	1	0	1	0	0.538462	0.846154	0.538462	0	0	0	0	0	0	1	NA	1	1	1	1	0	0	0
Pair556C-5	556C	556	C	5	female	c-section	0	0	0	7709	16322	1	1	1	0.674731	1	1	1	1	NA	1	0	NA	0	1	1	1	0	1	0	0.538462	0.846154	0.538462	0	0	0	0	0	0	0	NA	0	1	1	1	0	0	0
Pair556C-6	556C	556	C	6	female	c-section	0	0	1	9801	20511	1	1	1	0.658349	1	1	1	1	NA	1	0	NA	0	1	1	1	0	1	0	0.538462	0.846154	0.538462	0	0	0	1	0	1	0	NA	0	1	1	1	0	0	0
Pair556C-7	556C	556	C	7	female	c-section	0	1	1	15428	32239	0	1	0	0.712329	0	1	0	1	NA	1	0	NA	0	1	1	1	0	1	0	0.538462	0.846154	0.538462	0	0	0	0	0	0	0	0	0	0	1	0	0	0	0
Pair556M-0	556M	556	M	0	female	c-section	NA	1	NA	10858	22761	1	1	1	0.680296	1	1	1	1	NA	NA	0	NA	NA	1	1	1	0	1	1	0.538462	0.846154	0.846154	0	0	0	0	0	0	0	0	0	1	1	1	0	0	0
Pair556M-1	556M	556	M	1	female	c-section	0	1	0	9371	19953	1	1	1	0.776312	1	1	1	1	NA	NA	0	NA	NA	1	1	1	0	1	1	0.538462	0.846154	0.846154	0	0	0	0	0	0	0	0	0	1	1	1	0	0	0
Pair556M-7	556M	556	M	7	female	c-section	0	1	1	10112	21108	0	1	1	0.632476	0	1	1	1	NA	NA	0	NA	NA	1	1	1	0	1	1	0.538462	0.846154	0.846154	0	0	0	0	0	0	0	0	0	0	1	1	0	0	0
Pair560C-0	560C	560	C	0	male	spontaneous	NA	1	NA	158827	470456	0	0	0	0.976434	0	0	0	1	NA	1	0	NA	0	1	1	1	1	0	1	0.769231	0.0769231	0.769231	1	1	1	0	0	0	0	0	0	0	0	0	1	1	1
Pair560C-1	560C	560	C	1	male	spontaneous	0	0	0	10189	21146	1	1	1	0.652433	1	1	1	1	NA	1	0	NA	0	1	1	1	1	0	1	0.769231	0.0769231	0.769231	0	0	0	0	1	0	0	0	0	1	1	1	1	1	1
Pair560C-11	560C	560	C	11	male	spontaneous	0	0	0	15286	31765	1	0	1	0.619654	1	0	1	1	NA	1	0	NA	0	1	1	1	1	0	1	0.769231	0.0769231	0.769231	0	0	0	0	0	0	0	0	0	1	0	1	1	1	1
Pair560C-4	560C	560	C	4	male	spontaneous	0	1	0	40058	90275	1	0	1	0.797175	1	0	1	1	NA	1	0	NA	0	1	1	1	1	0	1	0.769231	0.0769231	0.769231	0	0	0	0	0	0	0	NA	0	1	NA	1	1	1	1
Pair560C-6	560C	560	C	6	male	spontaneous	0	1	0	7300	15323	1	0	1	0.685463	1	0	1	1	NA	1	0	NA	0	1	1	1	1	0	1	0.769231	0.0769231	0.769231	0	0	0	0	0	0	0	NA	0	1	NA	1	1	1	1
Pair560C-8	560C	560	C	8	male	spontaneous	0	0	0	65220	137013	1	0	1	0.57743	1	0	1	1	NA	1	0	NA	0	1	1	1	1	0	1	0.769231	0.0769231	0.769231	0	0	0	0	0	0	0	NA	0	1	NA	1	1	1	1
Pair560M-0	560M	560	M	0	male	spontaneous	NA	1	NA	10727	22374	0	0	0	0.627764	0	0	0	1	NA	NA	0	NA	NA	1	1	1	1	0	0	0.769231	0.0769231	0.0769231	1	1	1	0	0	0	0	0	0	0	0	0	1	1	1
Pair560M-1	560M	560	M	1	male	spontaneous	1	0	0	19694	40927	1	1	1	0.685303	1	1	1	1	NA	NA	0	NA	NA	1	1	1	1	0	0	0.769231	0.0769231	0.0769231	0	0	0	0	1	1	0	0	0	1	1	1	1	1	1
Pair560M-11	560M	560	M	11	male	spontaneous	0	0	0	34675	72184	1	0	0	0.607022	1	0	0	1	NA	NA	0	NA	NA	1	1	1	1	0	0	0.769231	0.0769231	0.0769231	0	0	0	0	0	0	0	0	0	1	0	0	1	1	1
Pair566C-0	566C	566	C	0	male	c-section	NA	1	NA	19245	40154	0	1	0	0.6385	0	1	0	1	NA	1	0	NA	0	1	1	1	0	1	0	0.25	0.833333	0.25	1	0	1	0	0	0	0	NA	0	0	1	0	1	1	0
Pair566C-1	566C	566	C	1	male	c-section	NA	NA	NA	24122	50102	1	1	1	0.526554	1	1	1	1	NA	1	0	NA	0	1	1	1	0	1	0	0.25	0.833333	0.25	0	0	0	0	0	0	0	0	0	1	1	1	1	1	0
Pair566C-2	566C	566	C	2	male	c-section	0	1	0	8787	18297	1	1	1	0.670229	1	1	1	1	NA	1	0	NA	0	1	1	1	0	1	0	0.25	0.833333	0.25	0	0	0	0	0	0	0	NA	0	1	1	1	1	1	0
Pair566C-3	566C	566	C	3	male	c-section	0	1	0	7917	16565	1	1	1	0.68672	1	1	1	1	NA	1	0	NA	0	1	1	1	0	1	0	0.25	0.833333	0.25	0	0	0	1	0	1	0	NA	0	1	1	1	1	1	0
Pair566C-4	566C	566	C	4	male	c-section	0	1	0	29115	61592	0	1	0	0.765224	0	1	0	1	NA	1	0	NA	0	1	1	1	0	1	0	0.25	0.833333	0.25	0	0	0	0	0	0	0	0	0	0	1	0	1	1	0
Pair566M-1	566M	566	M	1	male	c-section	NA	NA	NA	7229	15199	1	1	1	0.683493	1	1	1	1	NA	NA	0	NA	NA	1	1	1	0	1	1	0.25	0.833333	0.833333	0	0	0	0	0	0	0	0	0	1	1	1	0	1	0
Pair566M-4	566M	566	M	4	male	c-section	0	1	0	377368	1105214	0	1	1	0.982225	0	1	1	1	NA	NA	0	NA	NA	1	1	1	0	1	1	0.25	0.833333	0.833333	0	0	0	0	0	0	0	0	0	0	1	1	0	1	0
Pair569C-0	569C	569	C	0	female	spontaneous	NA	1	NA	11425	23962	0	1	0	0.623641	0	1	0	1	NA	1	0	NA	0	1	1	1	0	0	0	0.0769231	0.384615	0.0769231	1	0	1	0	0	0	0	0	0	0	1	0	1	1	0
Pair569C-1	569C	569	C	1	female	spontaneous	0	1	0	8803	18570	1	1	1	0.61175	1	1	1	1	NA	1	0	NA	0	1	1	1	0	0	0	0.0769231	0.384615	0.0769231	0	0	0	1	0	1	0	0	0	1	1	1	1	1	0
Pair569C-2	569C	569	C	2	female	spontaneous	0	1	0	8879	18727	0	1	0	0.592013	0	1	0	1	NA	1	0	NA	0	1	1	1	0	0	0	0.0769231	0.384615	0.0769231	0	0	0	0	0	0	0	0	0	0	1	0	1	1	0
Pair569M-0	569M	569	M	0	female	spontaneous	NA	1	NA	8708	18509	0	1	1	0.650701	0	1	1	1	NA	NA	0	NA	NA	1	1	1	0	0	0	0.0769231	0.384615	0.384615	1	0	0	0	0	0	0	0	0	0	1	1	0	1	0
Pair569M-1	569M	569	M	1	female	spontaneous	0	1	0	4240	8890	1	1	1	0.692366	1	1	1	1	NA	NA	0	NA	NA	1	1	1	0	0	0	0.0769231	0.384615	0.384615	0	0	0	1	0	0	0	0	0	1	1	1	0	1	0
Pair569M-2	569M	569	M	2	female	spontaneous	0	1	0	11603	24308	0	1	1	0.643515	0	1	1	1	NA	NA	0	NA	NA	1	1	1	0	0	0	0.0769231	0.384615	0.384615	0	0	0	0	0	0	0	0	0	0	1	1	0	1	0
Pair578C-0	578C	578	C	0	male	spontaneous	NA	1	NA	873773	2875216	0	0	0	0.98265	0	0	0	1	NA	1	0	NA	0	1	1	1	0	0	0	0.307692	0.615385	0.307692	1	0	1	0	0	0	0	0	0	0	0	0	1	1	3
Pair578C-1	578C	578	C	1	male	spontaneous	0	1	0	312515	890316	1	0	1	0.975344	1	0	1	1	NA	1	0	NA	0	1	1	1	0	0	0	0.307692	0.615385	0.307692	0	0	0	0	0	0	1	1	1	1	1	1	1	1	3
Pair578C-3	578C	578	C	3	male	spontaneous	0	1	0	515244	1644548	1	1	1	0.977434	1	1	1	1	NA	1	0	NA	0	1	1	1	0	0	0	0.307692	0.615385	0.307692	0	0	0	0	0	0	1	NA	1	1	1	1	1	1	3
Pair578C-4	578C	578	C	4	male	spontaneous	0	1	0	110835	304602	1	1	1	0.967471	1	1	1	1	NA	1	0	NA	0	1	1	1	0	0	0	0.307692	0.615385	0.307692	0	0	0	1	0	1	0	NA	0	1	1	1	1	1	3
Pair578C-5	578C	578	C	5	male	spontaneous	0	1	0	11610	24581	0	1	0	0.783632	0	1	0	1	NA	1	0	NA	0	1	1	1	0	0	0	0.307692	0.615385	0.307692	0	0	0	0	0	0	0	1	0	0	1	0	1	1	3
Pair578M-0	578M	578	M	0	male	spontaneous	NA	1	NA	483751	1132443	0	0	0	0.946489	0	0	0	1	NA	NA	0	NA	NA	1	1	1	0	0	0	0.307692	0.615385	0.615385	1	0	0	0	0	0	0	0	0	0	0	0	3	1	3
Pair578M-1	578M	578	M	1	male	spontaneous	0	1	0	111898	280562	1	0	0	0.960193	1	0	0	1	NA	NA	0	NA	NA	1	1	1	0	0	0	0.307692	0.615385	0.615385	0	0	0	0	0	0	1	1	1	1	1	1	3	1	3
Pair578M-5	578M	578	M	5	male	spontaneous	0	1	0	409093	1222224	0	1	1	0.976182	0	1	1	1	NA	NA	0	NA	NA	1	1	1	0	0	0	0.307692	0.615385	0.615385	0	0	0	0	0	0	0	1	1	0	1	1	3	1	3
Pair580C-0	580C	580	C	0	female	NA	NA	1	NA	57779	138779	0	0	0	0.955123	0	0	0	1	NA	1	0	NA	0	1	1	1	0	0	0	0.153846	0.307692	0.153846	1	1	1	0	0	0	1	NA	1	1	NA	1	1	1	1
Pair580C-1	580C	580	C	1	female	NA	NA	1	0	4201866	9020479	1	1	1	0.798472	1	1	1	1	NA	1	0	NA	0	1	1	1	0	0	0	0.153846	0.307692	0.153846	0	0	0	0	0	0	1	1	1	1	1	1	1	1	1
Pair580C-2	580C	580	C	2	female	NA	NA	1	0	117249	250519	1	1	1	0.829409	1	1	1	1	NA	1	0	NA	0	1	1	1	0	0	0	0.153846	0.307692	0.153846	0	0	0	1	0	1	0	NA	0	1	1	1	1	1	1
Pair580C-3	580C	580	C	3	female	NA	NA	1	0	382165	1015095	0	1	0	0.970991	0	1	0	1	NA	1	0	NA	0	1	1	1	0	0	0	0.153846	0.307692	0.153846	0	0	0	0	0	0	0	1	0	0	1	0	1	1	1
Pair580M-1	580M	580	M	1	female	NA	NA	1	0	105117	256806	1	1	1	0.963116	1	1	1	1	NA	NA	0	NA	NA	1	1	1	0	0	0	0.153846	0.307692	0.307692	0	0	0	0	0	0	1	1	1	1	1	1	1	1	1
Pair580M-3	580M	580	M	3	female	NA	NA	1	0	73993	232451	0	1	1	0.97688	0	1	1	1	NA	NA	0	NA	NA	1	1	1	0	0	0	0.153846	0.307692	0.307692	0	0	0	0	0	0	0	1	1	0	1	1	1	1	1
Pair584C-1	584C	584	C	1	male	spontaneous	0	1	0	1534164	4067783	0	1	0	0.965333	0	1	0	0	NA	0	1	NA	1	1	1	1	0	1	0	0.0909091	1	0.0909091	0	0	0	0	0	0	0	1	0	0	1	0	7	7	1
Pair584C-5	584C	584	C	5	male	spontaneous	0	0	0	959838	2774998	0	1	0	0.970766	0	1	0	0	NA	0	1	NA	1	1	1	1	0	1	0	0.0909091	1	0.0909091	0	0	0	0	0	0	1	NA	1	1	1	1	7	7	1
Pair584C-6	584C	584	C	6	male	spontaneous	0	0	0	651606	2207338	0	1	0	0.981302	0	1	0	0	NA	0	1	NA	1	1	1	1	0	1	0	0.0909091	1	0.0909091	1	0	1	0	0	0	0	NA	0	0	1	0	7	7	1
Pair584C-7	584C	584	C	7	male	spontaneous	NA	NA	NA	1105548	3003835	1	1	1	0.973225	1	1	1	0	NA	0	1	NA	1	1	1	1	0	1	0	0.0909091	1	0.0909091	NA	0	NA	NA	0	NA	0	1	0	1	1	1	7	7	1
Pair584M-1	584M	584	M	1	male	spontaneous	0	1	0	83307	248944	0	1	1	0.976561	0	1	1	0	NA	NA	1	NA	NA	1	1	1	0	1	1	0.0909091	1	1	0	0	0	0	0	0	0	1	1	0	1	1	1	7	1
Pair584M-7	584M	584	M	7	male	spontaneous	NA	NA	NA	730346	2497427	1	1	1	0.980933	1	1	1	0	NA	NA	1	NA	NA	1	1	1	0	1	1	0.0909091	1	1	NA	0	0	NA	0	0	0	1	1	1	1	1	1	7	1
Pair588C-0	588C	588	C	0	male	vacuum	NA	1	NA	108211	346557	0	0	0	0.971776	0	0	0	0	NA	0	1	NA	1	1	1	1	0	0	0	0.153846	0.0769231	0.153846	0	0	0	0	0	0	1	1	1	1	1	1	5	5	10
Pair588C-3	588C	588	C	3	male	vacuum	0	0	0	1691488	3686685	0	0	0	0.645764	0	0	0	0	NA	0	1	NA	1	1	1	1	0	0	0	0.153846	0.0769231	0.153846	0	0	0	0	0	0	1	NA	1	1	NA	1	5	5	10
Pair588C-4	588C	588	C	4	male	vacuum	0	0	0	927537	2426971	0	0	0	0.848739	0	0	0	0	NA	0	1	NA	1	1	1	1	0	0	0	0.153846	0.0769231	0.153846	1	0	1	0	0	0	0	NA	0	0	NA	0	5	5	10
Pair588C-5	588C	588	C	5	male	vacuum	0	0	0	14661	31998	1	0	1	0.619719	1	0	1	0	NA	0	1	NA	1	1	1	1	0	0	0	0.153846	0.0769231	0.153846	0	0	0	0	0	0	0	1	0	1	1	1	5	5	10
Pair588C-6	588C	588	C	6	male	vacuum	0	0	1	557006	1327298	1	0	1	0.928324	1	0	1	0	NA	0	1	NA	1	1	1	1	0	0	0	0.153846	0.0769231	0.153846	0	0	0	1	0	1	1	NA	1	1	NA	1	5	5	10
Pair588C-7	588C	588	C	7	male	vacuum	0	0	1	350442	944165	0	0	0	0.97153	0	0	0	0	NA	0	1	NA	1	1	1	1	0	0	0	0.153846	0.0769231	0.153846	0	0	0	0	0	0	1	NA	1	1	NA	1	5	5	10
Pair588M-0	588M	588	M	0	male	vacuum	NA	1	NA	951365	2059971	0	0	0	0.607522	0	0	0	0	NA	NA	1	NA	NA	1	1	1	0	0	0	0.153846	0.0769231	0.0769231	0	0	0	0	0	0	1	1	1	1	1	1	10	5	10
Pair588M-5	588M	588	M	5	male	vacuum	0	0	0	940860	2326077	1	0	0	0.939163	1	0	0	0	NA	NA	1	NA	NA	1	1	1	0	0	0	0.153846	0.0769231	0.0769231	0	0	0	0	0	0	0	1	1	1	1	1	10	5	10
Pair589C-0	589C	589	C	0	male	spontaneous	NA	1	NA	279627	1051317	0	1	0	0.979907	0	1	0	1	NA	1	0	NA	0	1	1	1	0	0	0	0.0769231	0.230769	0.0769231	1	0	1	0	0	0	0	1	0	0	1	0	1	1	0
Pair589C-1	589C	589	C	1	male	spontaneous	0	1	0	126931	304689	1	1	1	0.945481	1	1	1	1	NA	1	0	NA	0	1	1	1	0	0	0	0.0769231	0.230769	0.0769231	0	0	0	1	0	1	1	1	1	1	1	1	1	1	0
Pair589C-2	589C	589	C	2	male	spontaneous	0	1	0	14952	31266	0	0	0	0.640203	0	1	0	1	NA	1	0	NA	0	1	1	1	0	0	0	0.0769231	0.230769	0.0769231	0	0	0	0	0	0	0	1	0	0	1	0	1	1	0
Pair589M-0	589M	589	M	0	male	spontaneous	NA	1	NA	58278	149012	0	1	1	0.964719	0	1	1	1	NA	NA	0	NA	NA	1	1	1	0	0	0	0.0769231	0.230769	0.230769	1	0	0	0	0	0	0	1	1	0	1	1	0	1	0
Pair589M-1	589M	589	M	1	male	spontaneous	0	1	0	98357	221229	1	1	1	0.92017	1	1	1	1	NA	NA	0	NA	NA	1	1	1	0	0	0	0.0769231	0.230769	0.230769	0	0	0	1	0	0	1	1	1	1	1	1	0	1	0
Pair589M-2	589M	589	M	2	male	spontaneous	0	1	0	141479	312027	0	0	0	0.915389	0	1	1	1	NA	NA	0	NA	NA	1	1	1	0	0	0	0.0769231	0.230769	0.230769	0	0	0	0	0	0	0	1	1	0	1	1	0	1	0
Pair593C-0	593C	593	C	0	male	spontaneous	NA	1	NA	263180	664426	0	1	0	0.963123	0	1	0	1	NA	1	0	NA	0	1	1	1	0	0	0	0.384615	0.538462	0.384615	1	0	1	0	1	0	1	0	1	1	1	1	1	1	0
Pair593C-1	593C	593	C	1	male	spontaneous	0	0	0	36010110	74334094	1	0	1	0.00159592	1	0	1	1	NA	1	0	NA	0	1	1	1	0	0	0	0.384615	0.538462	0.384615	0	0	0	0	0	0	0	0	0	1	0	1	1	1	0
Pair593C-4	593C	593	C	4	male	spontaneous	0	1	0	161329	345777	1	1	1	0.855801	1	1	1	1	NA	1	0	NA	0	1	1	1	0	0	0	0.384615	0.538462	0.384615	0	0	0	0	0	0	1	NA	1	1	1	1	1	1	0
Pair593C-5	593C	593	C	5	male	spontaneous	0	1	0	1238775	3317591	1	1	1	0.973238	1	1	1	1	NA	1	0	NA	0	1	1	1	0	0	0	0.384615	0.538462	0.384615	0	0	0	1	0	1	1	NA	1	1	1	1	1	1	0
Pair593C-6	593C	593	C	6	male	spontaneous	0	1	1	21307	45151	0	0	0	0.792189	0	1	0	1	NA	1	0	NA	0	1	1	1	0	0	0	0.384615	0.538462	0.384615	0	0	0	0	0	0	0	0	0	0	0	0	1	1	0
Pair593M-0	593M	593	M	0	male	spontaneous	NA	1	NA	61654	130326	0	1	1	0.798523	0	1	1	1	NA	NA	0	NA	NA	1	1	1	0	0	0	0.384615	0.538462	0.538462	1	0	0	0	1	1	1	0	0	1	1	1	0	1	0
Pair593M-1	593M	593	M	1	male	spontaneous	0	0	0	36763809	76732384	1	0	0	0.00185044	1	0	0	1	NA	NA	0	NA	NA	1	1	1	0	0	0	0.384615	0.538462	0.538462	0	0	0	0	0	0	0	0	0	1	0	0	0	1	0
Pair593M-6	593M	593	M	6	male	spontaneous	0	1	1	45216	102501	0	0	0	0.938835	0	1	1	1	NA	NA	0	NA	NA	1	1	1	0	0	0	0.384615	0.538462	0.538462	0	0	0	0	0	0	0	0	0	0	0	0	0	1	0
Pair602C-0	602C	602	C	0	female	NA	NA	0	NA	673211	2378778	0	0	0	0.9809	0	0	0	1	NA	1	0	NA	0	1	1	1	0	1	0	0.363636	0.727273	0.363636	1	0	1	0	0	0	0	0	0	0	0	0	1	1	2
Pair602C-1	602C	602	C	1	female	NA	0	1	0	1012311	2346250	1	0	1	0.94448	1	0	1	1	NA	1	0	NA	0	1	1	1	0	1	0	0.363636	0.727273	0.363636	0	1	0	0	0	0	1	1	1	1	1	1	1	1	2
Pair602C-10	602C	602	C	10	female	NA	1	0	1	219419	622745	0	1	0	0.965764	0	1	0	1	NA	1	0	NA	0	1	1	1	0	1	0	0.363636	0.727273	0.363636	0	NA	0	0	NA	0	0	NA	0	0	1	0	1	1	2
Pair602C-2	602C	602	C	2	female	NA	0	1	0	428842	1519448	1	1	1	0.980046	1	1	1	1	NA	1	0	NA	0	1	1	1	0	1	0	0.363636	0.727273	0.363636	0	0	0	0	0	0	1	NA	1	1	1	1	1	1	2
Pair602C-3	602C	602	C	3	female	NA	0	1	0	293319	642828	1	1	1	0.890054	1	1	1	1	NA	1	0	NA	0	1	1	1	0	1	0	0.363636	0.727273	0.363636	0	0	0	1	0	1	1	NA	1	1	1	1	1	1	2
Pair602C-4	602C	602	C	4	female	NA	0	0	1	804043	2350724	0	1	0	0.973863	0	1	0	1	NA	1	0	NA	0	1	1	1	0	1	0	0.363636	0.727273	0.363636	0	0	0	0	0	0	0	0	0	0	1	0	1	1	2
Pair602C-6	602C	602	C	6	female	NA	0	0	0	123888	297376	0	1	0	0.943208	0	1	0	1	NA	1	0	NA	0	1	1	1	0	1	0	0.363636	0.727273	0.363636	1	0	1	0	0	0	1	NA	1	1	1	1	1	1	2
Pair602C-7	602C	602	C	7	female	NA	0	0	1	902017	2992002	1	1	1	0.980214	1	1	1	1	NA	1	0	NA	0	1	1	1	0	1	0	0.363636	0.727273	0.363636	0	0	0	1	0	1	0	NA	0	1	1	1	1	1	2
Pair602C-8	602C	602	C	8	female	NA	0	0	1	1009983	3176009	0	1	0	0.974563	0	1	0	1	NA	1	0	NA	0	1	1	1	0	1	0	0.363636	0.727273	0.363636	0	0	0	0	0	0	0	NA	0	0	1	0	1	1	2
Pair602M-0	602M	602	M	0	female	NA	NA	0	NA	1141562	3188361	0	0	0	0.973423	0	0	0	1	NA	NA	0	NA	NA	1	1	1	0	1	1	0.363636	0.727273	0.727273	1	0	0	0	0	0	0	0	0	0	0	0	2	1	2
Pair602M-1	602M	602	M	1	female	NA	0	1	0	230708	698168	1	0	0	0.976717	1	0	0	1	NA	NA	0	NA	NA	1	1	1	0	1	1	0.363636	0.727273	0.727273	0	1	1	0	0	0	1	1	1	1	1	1	2	1	2
Pair602M-4	602M	602	M	4	female	NA	0	0	1	30975	70791	0	1	1	0.923785	0	1	1	1	NA	NA	0	NA	NA	1	1	1	0	1	1	0.363636	0.727273	0.727273	0	0	0	0	0	0	0	0	0	0	1	1	2	1	2
Pair604C-1	604C	604	C	1	male	NA	0	1	0	2277022	4842439	0	0	0	0.661269	0	0	0	0	NA	0	0	NA	0	0	1	0	0	0	0	0	0.363636	0	0	0	0	0	0	0	0	0	0	0	0	0	NA	NA	6
Pair604C-10	604C	604	C	10	male	NA	0	0	0	646229	2024857	0	1	0	0.979507	0	1	0	0	NA	0	0	NA	0	0	1	0	0	0	0	0	0.363636	0	0	0	0	0	1	0	1	1	1	1	1	1	NA	NA	6
Pair604C-6	604C	604	C	6	male	NA	0	1	0	132952	319538	0	1	0	0.947468	0	1	0	0	NA	0	0	NA	0	0	1	0	0	0	0	0	0.363636	0	0	0	0	0	0	0	0	NA	0	0	1	0	NA	NA	6
Pair604M-1	604M	604	M	1	male	NA	0	1	0	172746	371649	0	0	0	0.83721	0	0	0	0	NA	NA	0	NA	NA	0	1	1	0	0	0	0	0.363636	0.363636	0	0	0	0	0	0	0	0	0	0	0	0	6	NA	6
Pair604M-10	604M	604	M	10	male	NA	0	0	0	361013	807727	0	1	1	0.915525	0	1	1	0	NA	NA	0	NA	NA	0	1	1	0	0	0	0	0.363636	0.363636	0	0	0	0	1	1	1	1	1	1	1	1	6	NA	6
Pair608C-0	608C	608	C	0	female	c-section	NA	1	NA	15207	35851	0	0	0	0.942876	0	0	0	1	NA	1	0	NA	0	1	1	1	0	0	0	0.0909091	0.272727	0.0909091	1	1	1	0	0	0	0	0	0	0	0	0	1	1	1
Pair608C-1	608C	608	C	1	female	c-section	0	1	0	380285	827233	1	1	1	0.773759	1	1	1	1	NA	1	0	NA	0	1	1	1	0	0	0	0.0909091	0.272727	0.0909091	0	0	0	1	0	1	1	0	1	1	1	1	1	1	1
Pair608C-2	608C	608	C	2	female	c-section	0	1	0	3726275	8077854	0	1	0	0.851952	0	1	0	1	NA	1	0	NA	0	1	1	1	0	0	0	0.0909091	0.272727	0.0909091	0	0	0	0	0	0	0	1	0	0	1	0	1	1	1
Pair608M-0	608M	608	M	0	female	c-section	NA	1	NA	13927	31024	0	0	0	0.913517	0	0	0	1	NA	NA	0	NA	NA	1	1	1	0	0	0	0.0909091	0.272727	0.272727	1	1	1	0	0	0	0	0	0	0	0	0	1	1	1
Pair608M-1	608M	608	M	1	female	c-section	0	1	0	21080	47322	1	1	1	0.912387	1	1	1	1	NA	NA	0	NA	NA	1	1	1	0	0	0	0.0909091	0.272727	0.272727	0	0	0	1	0	0	1	0	0	1	1	1	1	1	1
Pair608M-2	608M	608	M	2	female	c-section	0	1	0	268652	812092	0	1	1	0.978493	0	1	1	1	NA	NA	0	NA	NA	1	1	1	0	0	0	0.0909091	0.272727	0.272727	0	0	0	0	0	0	0	1	1	0	1	1	1	1	1
Pair613C-0	613C	613	C	0	NA	NA	NA	NA	NA	249177	856038	0	0	0	0.981306	0	0	0	0	NA	0	0	NA	0	0	0	0	0	0	0	0	0	0	0	0	0	0	0	0	0	NA	0	0	NA	0	NA	NA	NA
Pair613C-1	613C	613	C	1	NA	NA	NA	1	0	2375930	4925711	0	0	0	0.216342	0	0	0	0	NA	0	0	NA	0	0	0	0	0	0	0	0	0	0	0	0	0	0	0	0	0	1	0	0	1	0	NA	NA	NA
Pair613C-2	613C	613	C	2	NA	NA	NA	1	0	1172245	2794522	0	0	0	0.935436	0	0	0	0	NA	0	0	NA	0	0	0	0	0	0	0	0	0	0	0	0	0	0	0	0	1	NA	1	1	NA	1	NA	NA	NA
Pair613C-7	613C	613	C	7	NA	NA	NA	0	1	1255215	3218501	0	0	0	0.959572	0	0	0	0	NA	0	0	NA	0	0	0	0	0	0	0	0	0	0	0	0	0	0	0	0	0	1	0	0	1	0	NA	NA	NA
Pair613M-1	613M	613	M	1	NA	NA	NA	1	0	280914	703935	0	0	0	0.961909	0	0	0	0	NA	NA	0	NA	NA	0	0	0	0	0	0	0	0	0	0	0	0	0	0	0	0	1	1	0	1	1	NA	NA	NA
Pair613M-7	613M	613	M	7	NA	NA	NA	0	1	74310	163364	0	0	0	0.850696	0	0	0	0	NA	NA	0	NA	NA	0	0	0	0	0	0	0	0	0	0	0	0	0	0	0	0	1	1	0	1	1	NA	NA	NA
Pair615C-0	615C	615	C	0	female	spontaneous	NA	1	NA	244500	854714	0	0	0	0.981621	0	0	0	0	NA	0	0	NA	0	0	1	0	0	1	0	0	0.75	0	0	0	0	0	0	0	0	0	0	0	0	0	NA	NA	3
Pair615C-1	615C	615	C	1	female	spontaneous	0	1	0	281259	614354	0	0	0	0.87251	0	0	0	0	NA	0	0	NA	0	0	1	0	0	1	0	0	0.75	0	0	0	0	0	0	0	0	1	0	0	1	0	NA	NA	3
Pair615C-4	615C	615	C	4	female	spontaneous	0	1	0	284763	799005	0	1	0	0.973754	0	1	0	0	NA	0	0	NA	0	0	1	0	0	1	0	0	0.75	0	0	0	0	0	0	0	0	NA	0	0	1	0	NA	NA	3
Pair615C-8	615C	615	C	8	female	spontaneous	0	1	0	78500	167834	0	1	0	0.778016	0	1	0	0	NA	0	0	NA	0	0	1	0	0	1	0	0	0.75	0	0	0	0	0	0	0	0	1	0	0	1	0	NA	NA	3
Pair615M-0	615M	615	M	0	female	spontaneous	NA	1	NA	221486	688802	0	0	0	0.976896	0	0	0	0	NA	NA	0	NA	NA	0	1	1	0	1	1	0	0.75	0.75	0	0	0	0	0	0	0	0	0	0	0	0	3	NA	3
Pair615M-1	615M	615	M	1	female	spontaneous	0	1	0	129840	326962	0	0	0	0.941605	0	0	0	0	NA	NA	0	NA	NA	0	1	1	0	1	1	0	0.75	0.75	0	0	0	0	0	0	0	1	1	0	1	1	3	NA	3
Pair615M-8	615M	615	M	8	female	spontaneous	0	1	0	3646804	7999826	0	1	1	0.845602	0	1	1	0	NA	NA	0	NA	NA	0	1	1	0	1	1	0	0.75	0.75	0	0	0	0	0	0	0	1	1	0	1	1	3	NA	3
Pair620C-0	620C	620	C	0	male	NA	NA	1	NA	115744	389691	1	0	1	0.979024	1	0	1	1	NA	1	0	NA	0	1	1	1	0	0	0	0.25	0.166667	0.25	0	1	0	0	0	0	0	0	0	1	0	1	0	0	1
Pair620C-2	620C	620	C	2	male	NA	0	1	0	810270	2250838	1	1	1	0.969661	1	1	1	1	NA	1	0	NA	0	1	1	1	0	0	0	0.25	0.166667	0.25	0	0	0	1	1	1	0	NA	0	1	1	1	0	0	1
Pair620C-3	620C	620	C	3	male	NA	1	1	0	48348	101398	0	0	0	0.587262	0	0	0	1	NA	1	0	NA	0	1	1	1	0	0	0	0.25	0.166667	0.25	0	0	0	0	0	0	0	0	0	0	0	0	0	0	1
Pair620C-6	620C	620	C	6	male	NA	0	1	0	395720	920041	0	0	0	0.931428	0	0	0	1	NA	1	0	NA	0	1	1	1	0	0	0	0.25	0.166667	0.25	0	0	0	0	0	0	0	NA	0	0	NA	0	0	0	1
Pair620C-7	620C	620	C	7	male	NA	0	1	0	524066	1226175	0	0	0	0.913212	0	0	0	1	NA	1	0	NA	0	1	1	1	0	0	0	0.25	0.166667	0.25	1	0	1	0	0	0	0	NA	0	0	NA	0	0	0	1
Pair620C-8	620C	620	C	8	male	NA	0	1	0	647280	1775965	1	0	1	0.972417	1	0	1	1	NA	1	0	NA	0	1	1	1	0	0	0	0.25	0.166667	0.25	0	0	0	1	0	1	0	NA	0	1	NA	1	0	0	1
Pair620C-9	620C	620	C	9	male	NA	0	1	0	1963310	4711285	0	0	0	0.95027	0	0	0	1	NA	1	0	NA	0	1	1	1	0	0	0	0.25	0.166667	0.25	0	0	0	0	0	0	0	NA	0	0	NA	0	0	0	1
Pair620M-0	620M	620	M	0	male	NA	NA	1	NA	38798	81386	1	0	0	0.5322	1	0	0	1	NA	NA	0	NA	NA	1	1	1	0	0	0	0.25	0.166667	0.166667	0	1	1	0	0	0	0	0	0	1	0	0	1	0	1
Pair620M-1	620M	620	M	1	male	NA	0	1	0	194305	468408	0	1	1	0.950325	1	1	1	1	NA	NA	0	NA	NA	1	1	1	0	0	0	0.25	0.166667	0.166667	0	0	0	0	0	0	1	1	1	1	1	1	1	0	1
Pair620M-3	620M	620	M	3	male	NA	0	1	0	65816	139754	0	0	0	0.663092	0	0	0	1	NA	NA	0	NA	NA	1	1	1	0	0	0	0.25	0.166667	0.166667	0	0	0	0	0	0	0	0	0	0	0	0	1	0	1
Pair621C-0	621C	621	C	0	male	NA	NA	1	NA	257993	788181	0	0	0	0.979171	0	0	0	0	NA	0	1	NA	1	1	0	1	0	0	0	0.0833333	0	0.0833333	0	0	0	0	0	0	1	0	1	1	0	1	5	5	NA
Pair621C-1	621C	621	C	1	male	NA	0	1	0	751136	1772858	0	0	0	0.903746	0	0	0	0	NA	0	1	NA	1	1	0	1	0	0	0	0.0833333	0	0.0833333	0	0	0	0	0	0	1	1	1	1	1	1	5	5	NA
Pair621C-3	621C	621	C	3	male	NA	0	1	0	171190	402934	0	0	0	0.927322	0	0	0	0	NA	0	1	NA	1	1	0	1	0	0	0	0.0833333	0	0.0833333	0	0	0	0	0	0	0	NA	0	0	NA	0	5	5	NA
Pair621C-4	621C	621	C	4	male	NA	0	1	0	432027	1311905	0	0	0	0.976008	0	0	0	0	NA	0	1	NA	1	1	0	1	0	0	0	0.0833333	0	0.0833333	1	0	1	0	0	0	0	NA	0	0	NA	0	5	5	NA
Pair621C-5	621C	621	C	5	male	NA	0	1	0	132267	277460	1	0	1	0.487718	1	0	1	0	NA	0	1	NA	1	1	0	1	0	0	0	0.0833333	0	0.0833333	0	0	0	1	0	1	0	0	0	1	0	1	5	5	NA
Pair621C-6	621C	621	C	6	male	NA	NA	NA	NA	116979	249732	0	0	0	0.790754	0	0	0	0	NA	0	1	NA	1	1	0	1	0	0	0	0.0833333	0	0.0833333	0	0	0	0	0	0	0	NA	0	0	NA	0	5	5	NA
Pair621M-0	621M	621	M	0	male	NA	NA	1	NA	1015382	2142566	0	0	0	0.459034	0	0	0	0	NA	NA	1	NA	NA	1	0	0	0	0	0	0.0833333	0	0	0	0	0	0	0	0	1	0	0	1	0	0	NA	5	NA
Pair621M-1	621M	621	M	1	male	NA	0	1	0	157632	335815	0	0	0	0.765754	0	0	0	0	NA	NA	1	NA	NA	1	0	0	0	0	0	0.0833333	0	0	0	0	0	0	0	0	1	1	1	1	1	1	NA	5	NA
Pair621M-5	621M	621	M	5	male	NA	0	1	0	55190	116468	1	0	0	0.515425	1	0	0	0	NA	NA	1	NA	NA	1	0	0	0	0	0	0.0833333	0	0	0	0	0	1	0	0	0	0	0	1	0	0	NA	5	NA
Pair622C-1	622C	622	C	1	female	spontaneous	0	1	0	66996	145237	0	0	0	0.845473	0	0	0	0	NA	0	1	NA	1	1	1	1	0	1	0	0.2	0.9	0.2	0	1	0	0	0	0	0	0	0	0	0	0	4	4	2
Pair622C-2	622C	622	C	2	female	spontaneous	0	1	0	104102	225310	0	1	0	0.904875	0	1	0	0	NA	0	1	NA	1	1	1	1	0	1	0	0.2	0.9	0.2	0	0	0	0	0	0	0	NA	0	0	1	0	4	4	2
Pair622C-3	622C	622	C	3	female	spontaneous	0	1	0	362663	998678	0	1	0	0.973037	0	1	0	0	NA	0	1	NA	1	1	1	1	0	1	0	0.2	0.9	0.2	1	0	1	0	0	0	0	NA	0	0	1	0	4	4	2
Pair622C-4	622C	622	C	4	female	spontaneous	0	1	0	111434	247904	1	1	1	0.921037	1	1	1	0	NA	0	1	NA	1	1	1	1	0	1	0	0.2	0.9	0.2	0	0	0	0	0	0	0	1	0	1	1	1	4	4	2
Pair622C-6	622C	622	C	6	female	spontaneous	0	1	0	802296	2254250	1	1	1	0.969943	1	1	1	0	NA	0	1	NA	1	1	1	1	0	1	0	0.2	0.9	0.2	0	0	0	1	0	1	0	NA	0	1	1	1	4	4	2
Pair622C-7	622C	622	C	7	female	spontaneous	0	0	0	129466	347959	0	1	0	0.950602	0	1	0	0	NA	0	1	NA	1	1	1	1	0	1	0	0.2	0.9	0.2	0	0	0	0	0	0	0	NA	0	0	1	0	4	4	2
Pair622M-1	622M	622	M	1	female	spontaneous	0	1	0	42528	91686	0	0	0	0.788044	0	0	0	0	NA	NA	1	NA	NA	1	1	1	0	1	1	0.2	0.9	0.9	0	1	1	0	0	0	0	0	0	0	0	0	2	4	2
Pair622M-4	622M	622	M	4	female	spontaneous	0	1	0	240543	545718	1	1	1	0.908274	1	1	1	0	NA	NA	1	NA	NA	1	1	1	0	1	1	0.2	0.9	0.9	0	0	0	0	0	0	0	1	1	1	1	1	2	4	2
Pair633C-1	633C	633	C	1	female	spontaneous	0	1	0	779750	1795862	0	1	0	0.799795	0	1	0	0	NA	0	1	NA	1	1	1	1	0	0	0	0.545455	0.545455	0.545455	1	0	1	0	0	0	0	1	0	0	1	0	2	2	1
Pair633C-11	633C	633	C	11	female	spontaneous	0	1	0	388393	1380426	1	0	1	0.979864	1	0	1	0	NA	0	1	NA	1	1	1	1	0	0	0	0.545455	0.545455	0.545455	NA	0	NA	NA	0	NA	0	NA	0	1	NA	1	2	2	1
Pair633C-2	633C	633	C	2	female	spontaneous	NA	NA	NA	2840942	6155598	1	1	1	0.742331	1	1	1	0	NA	0	1	NA	1	1	1	1	0	0	0	0.545455	0.545455	0.545455	0	0	0	0	1	0	0	0	0	1	1	1	2	2	1
Pair633C-3	633C	633	C	3	female	spontaneous	0	1	0	3287926	7956558	1	0	1	0.907299	1	0	1	0	NA	0	1	NA	1	1	1	1	0	0	0	0.545455	0.545455	0.545455	0	0	0	1	0	1	1	NA	1	1	NA	1	2	2	1
Pair633C-4	633C	633	C	4	female	spontaneous	0	1	0	702696	1821494	0	0	0	0.959511	0	0	0	0	NA	0	1	NA	1	1	1	1	0	0	0	0.545455	0.545455	0.545455	0	1	0	0	0	0	0	NA	0	0	NA	0	2	2	1
Pair633C-5	633C	633	C	5	female	spontaneous	0	1	0	847474	2085916	0	1	0	0.946872	0	1	0	0	NA	0	1	NA	1	1	1	1	0	0	0	0.545455	0.545455	0.545455	1	0	1	0	0	0	0	NA	0	0	1	0	2	2	1
Pair633C-6	633C	633	C	6	female	spontaneous	0	1	0	235698	709096	1	1	1	0.969056	1	1	1	0	NA	0	1	NA	1	1	1	1	0	0	0	0.545455	0.545455	0.545455	0	0	0	0	0	0	0	NA	0	1	1	1	2	2	1
Pair633M-1	633M	633	M	1	female	spontaneous	0	1	0	112420	282462	0	1	1	0.956831	0	1	1	0	NA	NA	1	NA	NA	1	1	1	0	0	0	0.545455	0.545455	0.545455	1	0	0	0	0	0	0	1	1	0	1	1	1	2	1
Pair633M-2	633M	633	M	2	female	spontaneous	NA	NA	NA	147935	383958	1	1	1	0.962034	1	1	1	0	NA	NA	1	NA	NA	1	1	1	0	0	0	0.545455	0.545455	0.545455	0	0	0	0	1	1	0	0	0	1	1	1	1	2	1
Pair636C-0	636C	636	C	0	male	spontaneous	NA	1	NA	32418	67812	0	1	0	0.589702	0	1	0	0	NA	0	0	NA	0	0	1	0	0	1	0	0	0.7	0	0	0	0	0	0	0	0	1	0	0	1	0	NA	NA	0
Pair636C-1	636C	636	C	1	male	spontaneous	0	1	0	163701	389666	0	1	0	0.94581	0	1	0	0	NA	0	0	NA	0	0	1	0	0	1	0	0	0.7	0	0	0	0	0	0	0	0	0	0	0	1	0	NA	NA	0
Pair636C-3	636C	636	C	3	male	spontaneous	0	1	0	233019	507431	0	1	0	0.601489	0	1	0	0	NA	0	0	NA	0	0	1	0	0	1	0	0	0.7	0	0	0	0	0	0	0	0	NA	0	0	1	0	NA	NA	0
Pair636C-9	636C	636	C	9	male	spontaneous	0	1	0	3313143	7302386	0	0	0	0.864095	0	0	0	0	NA	0	0	NA	0	0	1	0	0	1	0	0	0.7	0	0	0	0	0	0	0	0	1	0	0	1	0	NA	NA	0
Pair636M-0	636M	636	M	0	male	spontaneous	NA	1	NA	217245	736397	0	1	1	0.977705	0	1	1	0	NA	NA	0	NA	NA	0	1	1	0	1	1	0	0.7	0.7	0	0	0	0	0	0	0	1	1	0	1	1	0	NA	0
Pair636M-1	636M	636	M	1	male	spontaneous	0	1	0	70383	158804	0	1	1	0.804502	0	1	1	0	NA	NA	0	NA	NA	0	1	1	0	1	1	0	0.7	0.7	0	0	0	0	0	0	0	0	0	0	1	1	0	NA	0
Pair636M-9	636M	636	M	9	male	spontaneous	0	1	0	1389056	3111584	0	0	0	0.899199	0	0	0	0	NA	NA	0	NA	NA	0	1	1	0	1	1	0	0.7	0.7	0	0	0	0	0	0	0	1	1	0	1	1	0	NA	0
Pair642C-0	642C	642	C	0	male	spontaneous	NA	1	NA	102127	271974	0	1	0	0.951463	0	1	0	0	NA	0	1	NA	1	1	1	1	0	1	0	0.111111	0.777778	0.111111	0	0	0	0	0	0	0	0	0	0	1	0	7	7	0
Pair642C-1	642C	642	C	1	male	spontaneous	0	1	0	416131	884769	0	0	0	0.603395	0	1	0	0	NA	0	1	NA	1	1	1	1	0	1	0	0.111111	0.777778	0.111111	0	0	0	0	0	0	1	0	1	1	0	1	7	7	0
Pair642C-6	642C	642	C	6	male	spontaneous	0	0	0	126585	345326	0	1	0	0.728246	0	1	0	0	NA	0	1	NA	1	1	1	1	0	1	0	0.111111	0.777778	0.111111	1	0	1	0	0	0	1	NA	1	1	1	1	7	7	0
Pair642C-7	642C	642	C	7	male	spontaneous	0	0	1	486449	1507969	1	1	1	0.978017	1	1	1	0	NA	0	1	NA	1	1	1	1	0	1	0	0.111111	0.777778	0.111111	0	0	0	1	0	1	0	1	0	1	1	1	7	7	0
Pair642C-8	642C	642	C	8	male	spontaneous	NA	NA	NA	1630843	3776525	0	1	0	0.938297	0	1	0	0	NA	0	1	NA	1	1	1	1	0	1	0	0.111111	0.777778	0.111111	0	0	0	0	0	0	0	NA	0	0	1	0	7	7	0
Pair642M-0	642M	642	M	0	male	spontaneous	NA	1	NA	35381	74414	0	1	1	0.554076	0	1	1	0	NA	NA	1	NA	NA	1	1	1	0	1	1	0.111111	0.777778	0.777778	0	0	0	0	0	0	0	0	0	0	1	1	0	7	0
Pair642M-1	642M	642	M	1	male	spontaneous	0	1	0	81274	185038	0	0	0	0.911577	0	1	1	0	NA	NA	1	NA	NA	1	1	1	0	1	1	0.111111	0.777778	0.777778	0	0	0	0	0	0	1	0	0	1	0	0	0	7	0
Pair642M-7	642M	642	M	7	male	spontaneous	0	0	1	351868	1246787	1	1	1	0.982755	1	1	1	0	NA	NA	1	NA	NA	1	1	1	0	1	1	0.111111	0.777778	0.777778	0	0	0	1	0	0	0	1	1	1	1	1	0	7	0
Pair647C-0	647C	647	C	0	NA	NA	NA	NA	NA	74580	155921	0	0	0	0.52271	0	0	0	0	NA	0	0	NA	0	0	0	0	0	0	0	0	0	0	0	0	0	0	0	0	0	0	0	0	0	0	NA	NA	NA
Pair647C-1	647C	647	C	1	NA	NA	NA	1	0	499138	1553228	0	0	0	0.976931	0	0	0	0	NA	0	0	NA	0	0	0	0	0	0	0	0	0	0	0	0	0	0	0	0	0	0	0	0	0	0	NA	NA	NA
Pair647C-3	647C	647	C	3	NA	NA	NA	1	0	466447	1126606	0	0	0	0.886636	0	0	0	0	NA	0	0	NA	0	0	0	0	0	0	0	0	0	0	0	0	0	0	0	0	0	NA	0	0	NA	0	NA	NA	NA
Pair647C-7	647C	647	C	7	NA	NA	NA	NA	NA	782241	2070638	0	0	0	0.963261	0	0	0	0	NA	0	0	NA	0	0	0	0	0	0	0	0	0	0	0	0	0	0	0	0	0	0	0	0	0	0	NA	NA	NA
Pair647M-0	647M	647	M	0	NA	NA	NA	NA	NA	312750	972261	0	0	0	0.97675	0	0	0	0	NA	NA	0	NA	NA	0	0	0	0	0	0	0	0	0	0	0	0	0	0	0	0	0	0	0	0	0	NA	NA	NA
Pair647M-1	647M	647	M	1	NA	NA	NA	1	0	462600	1424813	0	0	0	0.980828	0	0	0	0	NA	NA	0	NA	NA	0	0	0	0	0	0	0	0	0	0	0	0	0	0	0	0	0	0	0	0	0	NA	NA	NA
Pair647M-7	647M	647	M	7	NA	NA	NA	NA	NA	355796	1161359	0	0	0	0.979794	0	0	0	0	NA	NA	0	NA	NA	0	0	0	0	0	0	0	0	0	0	0	0	0	0	0	0	0	0	0	0	0	NA	NA	NA

## Sheet: culture-based metadata
sample	subject	pair	mother_child	time	c_staph_cult	m_staph_cult	staph_cult	c_staph_cult_smoothed	m_staph_cult_smoothed	staph_cult_smoothed	c_pheno_early	m_pheno_early	pheno_early	c_pheno_late	m_pheno_late	pheno_late	c_pheno_ever	m_pheno_ever	pheno_ever	c_pheno_persistent	m_pheno_persistent	pheno_persistent	c_percent_pos_timepoints	m_percent_pos_timepoints	percent_pos_timepoints	c_gain_t1	m_gain_t1	gain_t1	c_loss_t1	m_loss_t1	loss_t1	time_first_acquisition	c_time_first_acquisition	m_time_first_acquisition
Pair515C-0	515C	515	C	0	0	0	0	0	0	0	1	NA	1	0	NA	0	1	1	1	1	1	1	0.909091	0.727273	0.909091	1	1	1	0	0	0	1	1	1
Pair515C-1	515C	515	C	1	1	1	1	1	1	1	1	NA	1	0	NA	0	1	1	1	1	1	1	0.909091	0.727273	0.909091	0	0	0	0	0	0	1	1	1
Pair515C-2	515C	515	C	2	1	1	1	1	1	1	1	NA	1	0	NA	0	1	1	1	1	1	1	0.909091	0.727273	0.909091	0	0	0	0	0	0	1	1	1
Pair515C-3	515C	515	C	3	1	1	1	1	1	1	1	NA	1	0	NA	0	1	1	1	1	1	1	0.909091	0.727273	0.909091	0	0	0	0	0	0	1	1	1
Pair515C-4	515C	515	C	4	1	1	1	1	1	1	1	NA	1	0	NA	0	1	1	1	1	1	1	0.909091	0.727273	0.909091	0	NA	0	0	NA	0	1	1	1
Pair515C-5	515C	515	C	5	1	0	1	1	0	1	1	NA	1	0	NA	0	1	1	1	1	1	1	0.909091	0.727273	0.909091	0	NA	0	0	NA	0	1	1	1
Pair515C-6	515C	515	C	6	NA	NA	NA	1	NA	1	1	NA	1	0	NA	0	1	1	1	1	1	1	0.909091	0.727273	0.909091	0	NA	0	0	NA	0	1	1	1
Pair515C-7	515C	515	C	7	1	1	1	1	1	1	1	NA	1	0	NA	0	1	1	1	1	1	1	0.909091	0.727273	0.909091	0	0	0	0	0	0	1	1	1
Pair515C-8	515C	515	C	8	1	1	1	1	1	1	1	NA	1	0	NA	0	1	1	1	1	1	1	0.909091	0.727273	0.909091	0	0	0	0	0	0	1	1	1
Pair515C-9	515C	515	C	9	1	1	1	1	1	1	1	NA	1	0	NA	0	1	1	1	1	1	1	0.909091	0.727273	0.909091	0	0	0	0	0	0	1	1	1
Pair515C-10	515C	515	C	10	NA	NA	NA	1	1	1	1	NA	1	0	NA	0	1	1	1	1	1	1	0.909091	0.727273	0.909091	0	0	0	0	0	0	1	1	1
Pair515C-11	515C	515	C	11	1	1	1	1	1	1	1	NA	1	0	NA	0	1	1	1	1	1	1	0.909091	0.727273	0.909091	0	NA	0	0	NA	0	1	1	1
Pair515C-12	515C	515	C	12	1	0	1	1	0	1	1	NA	1	0	NA	0	1	1	1	1	1	1	0.909091	0.727273	0.909091	NA	NA	NA	NA	NA	NA	1	1	1
Pair515M-0	515M	515	M	0	0	0	0	0	0	0	1	NA	NA	0	NA	NA	1	1	1	1	1	1	0.909091	0.727273	0.727273	1	1	1	0	0	0	1	1	1
Pair515M-1	515M	515	M	1	1	1	1	1	1	1	1	NA	NA	0	NA	NA	1	1	1	1	1	1	0.909091	0.727273	0.727273	0	0	0	0	0	0	1	1	1
Pair515M-2	515M	515	M	2	1	1	1	1	1	1	1	NA	NA	0	NA	NA	1	1	1	1	1	1	0.909091	0.727273	0.727273	0	0	0	0	0	0	1	1	1
Pair515M-3	515M	515	M	3	1	1	1	1	1	1	1	NA	NA	0	NA	NA	1	1	1	1	1	1	0.909091	0.727273	0.727273	0	0	0	0	0	0	1	1	1
Pair515M-4	515M	515	M	4	1	1	1	1	1	1	1	NA	NA	0	NA	NA	1	1	1	1	1	1	0.909091	0.727273	0.727273	0	NA	NA	0	NA	NA	1	1	1
Pair515M-5	515M	515	M	5	1	0	0	1	0	0	1	NA	NA	0	NA	NA	1	1	1	1	1	1	0.909091	0.727273	0.727273	0	NA	NA	0	NA	NA	1	1	1
Pair515M-6	515M	515	M	6	NA	NA	NA	1	NA	NA	1	NA	NA	0	NA	NA	1	1	1	1	1	1	0.909091	0.727273	0.727273	0	NA	NA	0	NA	NA	1	1	1
Pair515M-7	515M	515	M	7	1	1	1	1	1	1	1	NA	NA	0	NA	NA	1	1	1	1	1	1	0.909091	0.727273	0.727273	0	0	0	0	0	0	1	1	1
Pair515M-8	515M	515	M	8	1	1	1	1	1	1	1	NA	NA	0	NA	NA	1	1	1	1	1	1	0.909091	0.727273	0.727273	0	0	0	0	0	0	1	1	1
Pair515M-9	515M	515	M	9	1	1	1	1	1	1	1	NA	NA	0	NA	NA	1	1	1	1	1	1	0.909091	0.727273	0.727273	0	0	0	0	0	0	1	1	1
Pair515M-10	515M	515	M	10	NA	NA	NA	1	1	1	1	NA	NA	0	NA	NA	1	1	1	1	1	1	0.909091	0.727273	0.727273	0	0	0	0	0	0	1	1	1
Pair515M-11	515M	515	M	11	1	1	1	1	1	1	1	NA	NA	0	NA	NA	1	1	1	1	1	1	0.909091	0.727273	0.727273	0	NA	NA	0	NA	NA	1	1	1
Pair515M-12	515M	515	M	12	1	0	0	1	0	0	1	NA	NA	0	NA	NA	1	1	1	1	1	1	0.909091	0.727273	0.727273	NA	NA	NA	NA	NA	NA	1	1	1
Pair560C-0	560C	560	C	0	0	0	0	0	0	0	1	NA	1	0	NA	0	1	1	1	1	0	1	0.769231	0.0769231	0.769231	1	1	1	0	0	0	1	1	1
Pair560C-1	560C	560	C	1	1	1	1	1	1	1	1	NA	1	0	NA	0	1	1	1	1	0	1	0.769231	0.0769231	0.769231	0	0	0	0	1	0	1	1	1
Pair560C-2	560C	560	C	2	1	0	1	1	0	1	1	NA	1	0	NA	0	1	1	1	1	0	1	0.769231	0.0769231	0.769231	0	0	0	0	0	0	1	1	1
Pair560C-3	560C	560	C	3	1	0	1	1	0	1	1	NA	1	0	NA	0	1	1	1	1	0	1	0.769231	0.0769231	0.769231	0	0	0	0	0	0	1	1	1
Pair560C-4	560C	560	C	4	1	0	1	1	0	1	1	NA	1	0	NA	0	1	1	1	1	0	1	0.769231	0.0769231	0.769231	0	0	0	0	0	0	1	1	1
Pair560C-5	560C	560	C	5	1	0	1	1	0	1	1	NA	1	0	NA	0	1	1	1	1	0	1	0.769231	0.0769231	0.769231	0	0	0	0	0	0	1	1	1
Pair560C-6	560C	560	C	6	1	0	1	1	0	1	1	NA	1	0	NA	0	1	1	1	1	0	1	0.769231	0.0769231	0.769231	0	0	0	0	0	0	1	1	1
Pair560C-7	560C	560	C	7	0	0	0	1	0	1	1	NA	1	0	NA	0	1	1	1	1	0	1	0.769231	0.0769231	0.769231	0	0	0	0	0	0	1	1	1
Pair560C-8	560C	560	C	8	1	0	1	1	0	1	1	NA	1	0	NA	0	1	1	1	1	0	1	0.769231	0.0769231	0.769231	0	0	0	0	0	0	1	1	1
Pair560C-9	560C	560	C	9	0	0	0	1	0	1	1	NA	1	0	NA	0	1	1	1	1	0	1	0.769231	0.0769231	0.769231	0	0	0	0	0	0	1	1	1
Pair560C-10	560C	560	C	10	1	0	1	1	0	1	1	NA	1	0	NA	0	1	1	1	1	0	1	0.769231	0.0769231	0.769231	0	0	0	0	0	0	1	1	1
Pair560C-11	560C	560	C	11	1	0	1	1	0	1	1	NA	1	0	NA	0	1	1	1	1	0	1	0.769231	0.0769231	0.769231	0	0	0	0	0	0	1	1	1
Pair560C-12	560C	560	C	12	1	0	1	1	0	1	1	NA	1	0	NA	0	1	1	1	1	0	1	0.769231	0.0769231	0.769231	NA	NA	NA	NA	NA	NA	1	1	1
Pair560M-0	560M	560	M	0	0	0	0	0	0	0	1	NA	NA	0	NA	NA	1	1	1	1	0	0	0.769231	0.0769231	0.0769231	1	1	1	0	0	0	1	1	1
Pair560M-1	560M	560	M	1	1	1	1	1	1	1	1	NA	NA	0	NA	NA	1	1	1	1	0	0	0.769231	0.0769231	0.0769231	0	0	0	0	1	1	1	1	1
Pair560M-2	560M	560	M	2	1	0	0	1	0	0	1	NA	NA	0	NA	NA	1	1	1	1	0	0	0.769231	0.0769231	0.0769231	0	0	0	0	0	0	1	1	1
Pair560M-3	560M	560	M	3	1	0	0	1	0	0	1	NA	NA	0	NA	NA	1	1	1	1	0	0	0.769231	0.0769231	0.0769231	0	0	0	0	0	0	1	1	1
Pair560M-4	560M	560	M	4	1	0	0	1	0	0	1	NA	NA	0	NA	NA	1	1	1	1	0	0	0.769231	0.0769231	0.0769231	0	0	0	0	0	0	1	1	1
Pair560M-5	560M	560	M	5	1	0	0	1	0	0	1	NA	NA	0	NA	NA	1	1	1	1	0	0	0.769231	0.0769231	0.0769231	0	0	0	0	0	0	1	1	1
Pair560M-6	560M	560	M	6	1	0	0	1	0	0	1	NA	NA	0	NA	NA	1	1	1	1	0	0	0.769231	0.0769231	0.0769231	0	0	0	0	0	0	1	1	1
Pair560M-7	560M	560	M	7	0	0	0	1	0	0	1	NA	NA	0	NA	NA	1	1	1	1	0	0	0.769231	0.0769231	0.0769231	0	0	0	0	0	0	1	1	1
Pair560M-8	560M	560	M	8	1	0	0	1	0	0	1	NA	NA	0	NA	NA	1	1	1	1	0	0	0.769231	0.0769231	0.0769231	0	0	0	0	0	0	1	1	1
Pair560M-9	560M	560	M	9	0	0	0	1	0	0	1	NA	NA	0	NA	NA	1	1	1	1	0	0	0.769231	0.0769231	0.0769231	0	0	0	0	0	0	1	1	1
Pair560M-10	560M	560	M	10	1	0	0	1	0	0	1	NA	NA	0	NA	NA	1	1	1	1	0	0	0.769231	0.0769231	0.0769231	0	0	0	0	0	0	1	1	1
Pair560M-11	560M	560	M	11	1	0	0	1	0	0	1	NA	NA	0	NA	NA	1	1	1	1	0	0	0.769231	0.0769231	0.0769231	0	0	0	0	0	0	1	1	1
Pair560M-12	560M	560	M	12	1	0	0	1	0	0	1	NA	NA	0	NA	NA	1	1	1	1	0	0	0.769231	0.0769231	0.0769231	NA	NA	NA	NA	NA	NA	1	1	1
Pair536C-0	536C	536	C	0	0	1	0	0	1	0	1	NA	1	0	NA	0	1	1	1	1	0	1	0.769231	0.384615	0.769231	1	0	1	0	1	0	1	1	0
Pair536C-1	536C	536	C	1	1	0	1	1	0	1	1	NA	1	0	NA	0	1	1	1	1	0	1	0.769231	0.384615	0.769231	0	0	0	0	0	0	1	1	0
Pair536C-2	536C	536	C	2	1	0	1	1	0	1	1	NA	1	0	NA	0	1	1	1	1	0	1	0.769231	0.384615	0.769231	0	0	0	0	0	0	1	1	0
Pair536C-3	536C	536	C	3	1	0	1	1	0	1	1	NA	1	0	NA	0	1	1	1	1	0	1	0.769231	0.384615	0.769231	0	0	0	0	0	0	1	1	0
Pair536C-4	536C	536	C	4	1	0	1	1	0	1	1	NA	1	0	NA	0	1	1	1	1	0	1	0.769231	0.384615	0.769231	0	0	0	0	0	0	1	1	0
Pair536C-5	536C	536	C	5	1	0	1	1	0	1	1	NA	1	0	NA	0	1	1	1	1	0	1	0.769231	0.384615	0.769231	0	1	0	0	0	0	1	1	0
Pair536C-6	536C	536	C	6	1	1	1	1	1	1	1	NA	1	0	NA	0	1	1	1	1	0	1	0.769231	0.384615	0.769231	0	0	0	0	0	0	1	1	0
Pair536C-7	536C	536	C	7	1	1	1	1	1	1	1	NA	1	0	NA	0	1	1	1	1	0	1	0.769231	0.384615	0.769231	0	0	0	0	0	0	1	1	0
Pair536C-8	536C	536	C	8	1	1	1	1	1	1	1	NA	1	0	NA	0	1	1	1	1	0	1	0.769231	0.384615	0.769231	0	0	0	0	0	0	1	1	0
Pair536C-9	536C	536	C	9	1	1	1	1	1	1	1	NA	1	0	NA	0	1	1	1	1	0	1	0.769231	0.384615	0.769231	0	0	0	0	1	0	1	1	0
Pair536C-10	536C	536	C	10	1	0	1	1	0	1	1	NA	1	0	NA	0	1	1	1	1	0	1	0.769231	0.384615	0.769231	0	0	0	1	0	1	1	1	0
Pair536C-11	536C	536	C	11	0	0	0	0	0	0	1	NA	1	0	NA	0	1	1	1	1	0	1	0.769231	0.384615	0.769231	0	0	0	0	0	0	1	1	0
Pair536C-12	536C	536	C	12	0	0	0	0	0	0	1	NA	1	0	NA	0	1	1	1	1	0	1	0.769231	0.384615	0.769231	NA	NA	NA	NA	NA	NA	1	1	0
Pair536M-0	536M	536	M	0	0	1	1	0	1	1	1	NA	NA	0	NA	NA	1	1	1	1	0	0	0.769231	0.384615	0.384615	1	0	0	0	1	1	0	1	0
Pair536M-1	536M	536	M	1	1	0	0	1	0	0	1	NA	NA	0	NA	NA	1	1	1	1	0	0	0.769231	0.384615	0.384615	0	0	0	0	0	0	0	1	0
Pair536M-2	536M	536	M	2	1	0	0	1	0	0	1	NA	NA	0	NA	NA	1	1	1	1	0	0	0.769231	0.384615	0.384615	0	0	0	0	0	0	0	1	0
Pair536M-3	536M	536	M	3	1	0	0	1	0	0	1	NA	NA	0	NA	NA	1	1	1	1	0	0	0.769231	0.384615	0.384615	0	0	0	0	0	0	0	1	0
Pair536M-4	536M	536	M	4	1	0	0	1	0	0	1	NA	NA	0	NA	NA	1	1	1	1	0	0	0.769231	0.384615	0.384615	0	0	0	0	0	0	0	1	0
Pair536M-5	536M	536	M	5	1	0	0	1	0	0	1	NA	NA	0	NA	NA	1	1	1	1	0	0	0.769231	0.384615	0.384615	0	1	1	0	0	0	0	1	0
Pair536M-6	536M	536	M	6	1	1	1	1	1	1	1	NA	NA	0	NA	NA	1	1	1	1	0	0	0.769231	0.384615	0.384615	0	0	0	0	0	0	0	1	0
Pair536M-7	536M	536	M	7	1	1	1	1	1	1	1	NA	NA	0	NA	NA	1	1	1	1	0	0	0.769231	0.384615	0.384615	0	0	0	0	0	0	0	1	0
Pair536M-8	536M	536	M	8	1	1	1	1	1	1	1	NA	NA	0	NA	NA	1	1	1	1	0	0	0.769231	0.384615	0.384615	0	0	0	0	0	0	0	1	0
Pair536M-9	536M	536	M	9	1	1	1	1	1	1	1	NA	NA	0	NA	NA	1	1	1	1	0	0	0.769231	0.384615	0.384615	0	0	0	0	1	1	0	1	0
Pair536M-10	536M	536	M	10	1	0	0	1	0	0	1	NA	NA	0	NA	NA	1	1	1	1	0	0	0.769231	0.384615	0.384615	0	0	0	1	0	0	0	1	0
Pair536M-11	536M	536	M	11	0	0	0	0	0	0	1	NA	NA	0	NA	NA	1	1	1	1	0	0	0.769231	0.384615	0.384615	0	0	0	0	0	0	0	1	0
Pair536M-12	536M	536	M	12	0	0	0	0	0	0	1	NA	NA	0	NA	NA	1	1	1	1	0	0	0.769231	0.384615	0.384615	NA	NA	NA	NA	NA	NA	0	1	0
Pair556C-0	556C	556	C	0	1	1	1	1	1	1	1	NA	1	0	NA	0	1	1	1	0	1	0	0.538462	0.846154	0.538462	0	0	0	0	0	0	0	0	0
Pair556C-1	556C	556	C	1	1	1	1	1	1	1	1	NA	1	0	NA	0	1	1	1	0	1	0	0.538462	0.846154	0.538462	0	0	0	0	0	0	0	0	0
Pair556C-2	556C	556	C	2	1	1	1	1	1	1	1	NA	1	0	NA	0	1	1	1	0	1	0	0.538462	0.846154	0.538462	0	0	0	0	0	0	0	0	0
Pair556C-3	556C	556	C	3	1	1	1	1	1	1	1	NA	1	0	NA	0	1	1	1	0	1	0	0.538462	0.846154	0.538462	0	0	0	0	0	0	0	0	0
Pair556C-4	556C	556	C	4	1	1	1	1	1	1	1	NA	1	0	NA	0	1	1	1	0	1	0	0.538462	0.846154	0.538462	0	0	0	0	0	0	0	0	0
Pair556C-5	556C	556	C	5	1	1	1	1	1	1	1	NA	1	0	NA	0	1	1	1	0	1	0	0.538462	0.846154	0.538462	0	0	0	0	0	0	0	0	0
Pair556C-6	556C	556	C	6	1	1	1	1	1	1	1	NA	1	0	NA	0	1	1	1	0	1	0	0.538462	0.846154	0.538462	0	0	0	1	0	1	0	0	0
Pair556C-7	556C	556	C	7	0	1	0	0	1	0	1	NA	1	0	NA	0	1	1	1	0	1	0	0.538462	0.846154	0.538462	0	0	0	0	0	0	0	0	0
Pair556C-8	556C	556	C	8	0	1	0	0	1	0	1	NA	1	0	NA	0	1	1	1	0	1	0	0.538462	0.846154	0.538462	0	0	0	0	0	0	0	0	0
Pair556C-9	556C	556	C	9	0	0	0	0	1	0	1	NA	1	0	NA	0	1	1	1	0	1	0	0.538462	0.846154	0.538462	0	0	0	0	0	0	0	0	0
Pair556C-10	556C	556	C	10	0	1	0	0	1	0	1	NA	1	0	NA	0	1	1	1	0	1	0	0.538462	0.846154	0.538462	0	0	0	0	0	0	0	0	0
Pair556C-11	556C	556	C	11	0	1	0	0	1	0	1	NA	1	0	NA	0	1	1	1	0	1	0	0.538462	0.846154	0.538462	0	NA	0	0	NA	0	0	0	0
Pair556C-12	556C	556	C	12	0	0	0	0	0	0	1	NA	1	0	NA	0	1	1	1	0	1	0	0.538462	0.846154	0.538462	NA	NA	NA	NA	NA	NA	0	0	0
Pair556M-0	556M	556	M	0	1	1	1	1	1	1	1	NA	NA	0	NA	NA	1	1	1	0	1	1	0.538462	0.846154	0.846154	0	0	0	0	0	0	0	0	0
Pair556M-1	556M	556	M	1	1	1	1	1	1	1	1	NA	NA	0	NA	NA	1	1	1	0	1	1	0.538462	0.846154	0.846154	0	0	0	0	0	0	0	0	0
Pair556M-2	556M	556	M	2	1	1	1	1	1	1	1	NA	NA	0	NA	NA	1	1	1	0	1	1	0.538462	0.846154	0.846154	0	0	0	0	0	0	0	0	0
Pair556M-3	556M	556	M	3	1	1	1	1	1	1	1	NA	NA	0	NA	NA	1	1	1	0	1	1	0.538462	0.846154	0.846154	0	0	0	0	0	0	0	0	0
Pair556M-4	556M	556	M	4	1	1	1	1	1	1	1	NA	NA	0	NA	NA	1	1	1	0	1	1	0.538462	0.846154	0.846154	0	0	0	0	0	0	0	0	0
Pair556M-5	556M	556	M	5	1	1	1	1	1	1	1	NA	NA	0	NA	NA	1	1	1	0	1	1	0.538462	0.846154	0.846154	0	0	0	0	0	0	0	0	0
Pair556M-6	556M	556	M	6	1	1	1	1	1	1	1	NA	NA	0	NA	NA	1	1	1	0	1	1	0.538462	0.846154	0.846154	0	0	0	1	0	0	0	0	0
Pair556M-7	556M	556	M	7	0	1	1	0	1	1	1	NA	NA	0	NA	NA	1	1	1	0	1	1	0.538462	0.846154	0.846154	0	0	0	0	0	0	0	0	0
Pair556M-8	556M	556	M	8	0	1	1	0	1	1	1	NA	NA	0	NA	NA	1	1	1	0	1	1	0.538462	0.846154	0.846154	0	0	0	0	0	0	0	0	0
Pair556M-9	556M	556	M	9	0	0	0	0	1	1	1	NA	NA	0	NA	NA	1	1	1	0	1	1	0.538462	0.846154	0.846154	0	0	0	0	0	0	0	0	0
Pair556M-10	556M	556	M	10	0	1	1	0	1	1	1	NA	NA	0	NA	NA	1	1	1	0	1	1	0.538462	0.846154	0.846154	0	0	0	0	0	0	0	0	0
Pair556M-11	556M	556	M	11	0	1	1	0	1	1	1	NA	NA	0	NA	NA	1	1	1	0	1	1	0.538462	0.846154	0.846154	0	NA	NA	0	NA	NA	0	0	0
Pair556M-12	556M	556	M	12	0	0	0	0	0	0	1	NA	NA	0	NA	NA	1	1	1	0	1	1	0.538462	0.846154	0.846154	NA	NA	NA	NA	NA	NA	0	0	0
Pair526C-0	526C	526	C	0	1	0	1	1	0	1	1	NA	1	0	NA	0	1	1	1	0	0	0	0.583333	0.0833333	0.583333	0	0	0	0	0	0	0	0	4
Pair526C-1	526C	526	C	1	1	0	1	1	0	1	1	NA	1	0	NA	0	1	1	1	0	0	0	0.583333	0.0833333	0.583333	0	0	0	0	0	0	0	0	4
Pair526C-2	526C	526	C	2	1	0	1	1	0	1	1	NA	1	0	NA	0	1	1	1	0	0	0	0.583333	0.0833333	0.583333	0	0	0	0	0	0	0	0	4
Pair526C-3	526C	526	C	3	1	0	1	1	0	1	1	NA	1	0	NA	0	1	1	1	0	0	0	0.583333	0.0833333	0.583333	0	1	0	0	0	0	0	0	4
Pair526C-4	526C	526	C	4	1	1	1	1	1	1	1	NA	1	0	NA	0	1	1	1	0	0	0	0.583333	0.0833333	0.583333	0	0	0	0	1	0	0	0	4
Pair526C-5	526C	526	C	5	1	0	1	1	0	1	1	NA	1	0	NA	0	1	1	1	0	0	0	0.583333	0.0833333	0.583333	0	0	0	0	0	0	0	0	4
Pair526C-6	526C	526	C	6	1	0	1	1	0	1	1	NA	1	0	NA	0	1	1	1	0	0	0	0.583333	0.0833333	0.583333	0	0	0	1	0	1	0	0	4
Pair526C-7	526C	526	C	7	0	0	0	0	0	0	1	NA	1	0	NA	0	1	1	1	0	0	0	0.583333	0.0833333	0.583333	0	0	0	0	0	0	0	0	4
Pair526C-8	526C	526	C	8	0	0	0	0	0	0	1	NA	1	0	NA	0	1	1	1	0	0	0	0.583333	0.0833333	0.583333	0	0	0	0	0	0	0	0	4
Pair526C-9	526C	526	C	9	NA	NA	NA	0	0	0	1	NA	1	0	NA	0	1	1	1	0	0	0	0.583333	0.0833333	0.583333	0	0	0	0	0	0	0	0	4
Pair526C-10	526C	526	C	10	0	0	0	0	0	0	1	NA	1	0	NA	0	1	1	1	0	0	0	0.583333	0.0833333	0.583333	0	0	0	0	0	0	0	0	4
Pair526C-11	526C	526	C	11	0	0	0	0	0	0	1	NA	1	0	NA	0	1	1	1	0	0	0	0.583333	0.0833333	0.583333	0	0	0	0	0	0	0	0	4
Pair526C-12	526C	526	C	12	0	0	0	0	0	0	1	NA	1	0	NA	0	1	1	1	0	0	0	0.583333	0.0833333	0.583333	NA	NA	NA	NA	NA	NA	0	0	4
Pair526M-0	526M	526	M	0	1	0	0	1	0	0	1	NA	NA	0	NA	NA	1	1	1	0	0	0	0.583333	0.0833333	0.0833333	0	0	0	0	0	0	4	0	4
Pair526M-1	526M	526	M	1	1	0	0	1	0	0	1	NA	NA	0	NA	NA	1	1	1	0	0	0	0.583333	0.0833333	0.0833333	0	0	0	0	0	0	4	0	4
Pair526M-2	526M	526	M	2	1	0	0	1	0	0	1	NA	NA	0	NA	NA	1	1	1	0	0	0	0.583333	0.0833333	0.0833333	0	0	0	0	0	0	4	0	4
Pair526M-3	526M	526	M	3	1	0	0	1	0	0	1	NA	NA	0	NA	NA	1	1	1	0	0	0	0.583333	0.0833333	0.0833333	0	1	1	0	0	0	4	0	4
Pair526M-4	526M	526	M	4	1	1	1	1	1	1	1	NA	NA	0	NA	NA	1	1	1	0	0	0	0.583333	0.0833333	0.0833333	0	0	0	0	1	1	4	0	4
Pair526M-5	526M	526	M	5	1	0	0	1	0	0	1	NA	NA	0	NA	NA	1	1	1	0	0	0	0.583333	0.0833333	0.0833333	0	0	0	0	0	0	4	0	4
Pair526M-6	526M	526	M	6	1	0	0	1	0	0	1	NA	NA	0	NA	NA	1	1	1	0	0	0	0.583333	0.0833333	0.0833333	0	0	0	1	0	0	4	0	4
Pair526M-7	526M	526	M	7	0	0	0	0	0	0	1	NA	NA	0	NA	NA	1	1	1	0	0	0	0.583333	0.0833333	0.0833333	0	0	0	0	0	0	4	0	4
Pair526M-8	526M	526	M	8	0	0	0	0	0	0	1	NA	NA	0	NA	NA	1	1	1	0	0	0	0.583333	0.0833333	0.0833333	0	0	0	0	0	0	4	0	4
Pair526M-9	526M	526	M	9	NA	NA	NA	0	0	0	1	NA	NA	0	NA	NA	1	1	1	0	0	0	0.583333	0.0833333	0.0833333	0	0	0	0	0	0	4	0	4
Pair526M-10	526M	526	M	10	0	0	0	0	0	0	1	NA	NA	0	NA	NA	1	1	1	0	0	0	0.583333	0.0833333	0.0833333	0	0	0	0	0	0	4	0	4
Pair526M-11	526M	526	M	11	0	0	0	0	0	0	1	NA	NA	0	NA	NA	1	1	1	0	0	0	0.583333	0.0833333	0.0833333	0	0	0	0	0	0	4	0	4
Pair526M-12	526M	526	M	12	0	0	0	0	0	0	1	NA	NA	0	NA	NA	1	1	1	0	0	0	0.583333	0.0833333	0.0833333	NA	NA	NA	NA	NA	NA	4	0	4
Pair593C-0	593C	593	C	0	0	1	0	0	1	0	1	NA	1	0	NA	0	1	1	1	0	0	0	0.384615	0.538462	0.384615	1	0	1	0	1	0	1	1	0
Pair593C-1	593C	593	C	1	1	0	1	1	0	1	1	NA	1	0	NA	0	1	1	1	0	0	0	0.384615	0.538462	0.384615	0	0	0	0	0	0	1	1	0
Pair593C-2	593C	593	C	2	1	0	1	1	0	1	1	NA	1	0	NA	0	1	1	1	0	0	0	0.384615	0.538462	0.384615	0	0	0	0	0	0	1	1	0
Pair593C-3	593C	593	C	3	1	0	1	1	0	1	1	NA	1	0	NA	0	1	1	1	0	0	0	0.384615	0.538462	0.384615	0	1	0	0	0	0	1	1	0
Pair593C-4	593C	593	C	4	1	1	1	1	1	1	1	NA	1	0	NA	0	1	1	1	0	0	0	0.384615	0.538462	0.384615	0	0	0	0	0	0	1	1	0
Pair593C-5	593C	593	C	5	1	1	1	1	1	1	1	NA	1	0	NA	0	1	1	1	0	0	0	0.384615	0.538462	0.384615	0	0	0	1	0	1	1	1	0
Pair593C-6	593C	593	C	6	0	0	0	0	1	0	1	NA	1	0	NA	0	1	1	1	0	0	0	0.384615	0.538462	0.384615	0	0	0	0	0	0	1	1	0
Pair593C-7	593C	593	C	7	0	1	0	0	1	0	1	NA	1	0	NA	0	1	1	1	0	0	0	0.384615	0.538462	0.384615	0	0	0	0	0	0	1	1	0
Pair593C-8	593C	593	C	8	0	1	0	0	1	0	1	NA	1	0	NA	0	1	1	1	0	0	0	0.384615	0.538462	0.384615	0	0	0	0	0	0	1	1	0
Pair593C-9	593C	593	C	9	0	0	0	0	1	0	1	NA	1	0	NA	0	1	1	1	0	0	0	0.384615	0.538462	0.384615	0	0	0	0	0	0	1	1	0
Pair593C-10	593C	593	C	10	0	1	0	0	1	0	1	NA	1	0	NA	0	1	1	1	0	0	0	0.384615	0.538462	0.384615	0	0	0	0	0	0	1	1	0
Pair593C-11	593C	593	C	11	0	0	0	0	1	0	1	NA	1	0	NA	0	1	1	1	0	0	0	0.384615	0.538462	0.384615	0	0	0	0	0	0	1	1	0
Pair593C-12	593C	593	C	12	0	1	0	0	1	0	1	NA	1	0	NA	0	1	1	1	0	0	0	0.384615	0.538462	0.384615	NA	NA	NA	NA	NA	NA	1	1	0
Pair593M-0	593M	593	M	0	0	1	1	0	1	1	1	NA	NA	0	NA	NA	1	1	1	0	0	0	0.384615	0.538462	0.538462	1	0	0	0	1	1	0	1	0
Pair593M-1	593M	593	M	1	1	0	0	1	0	0	1	NA	NA	0	NA	NA	1	1	1	0	0	0	0.384615	0.538462	0.538462	0	0	0	0	0	0	0	1	0
Pair593M-2	593M	593	M	2	1	0	0	1	0	0	1	NA	NA	0	NA	NA	1	1	1	0	0	0	0.384615	0.538462	0.538462	0	0	0	0	0	0	0	1	0
Pair593M-3	593M	593	M	3	1	0	0	1	0	0	1	NA	NA	0	NA	NA	1	1	1	0	0	0	0.384615	0.538462	0.538462	0	1	1	0	0	0	0	1	0
Pair593M-4	593M	593	M	4	1	1	1	1	1	1	1	NA	NA	0	NA	NA	1	1	1	0	0	0	0.384615	0.538462	0.538462	0	0	0	0	0	0	0	1	0
Pair593M-5	593M	593	M	5	1	1	1	1	1	1	1	NA	NA	0	NA	NA	1	1	1	0	0	0	0.384615	0.538462	0.538462	0	0	0	1	0	0	0	1	0
Pair593M-6	593M	593	M	6	0	0	0	0	1	1	1	NA	NA	0	NA	NA	1	1	1	0	0	0	0.384615	0.538462	0.538462	0	0	0	0	0	0	0	1	0
Pair593M-7	593M	593	M	7	0	1	1	0	1	1	1	NA	NA	0	NA	NA	1	1	1	0	0	0	0.384615	0.538462	0.538462	0	0	0	0	0	0	0	1	0
Pair593M-8	593M	593	M	8	0	1	1	0	1	1	1	NA	NA	0	NA	NA	1	1	1	0	0	0	0.384615	0.538462	0.538462	0	0	0	0	0	0	0	1	0
Pair593M-9	593M	593	M	9	0	0	0	0	1	1	1	NA	NA	0	NA	NA	1	1	1	0	0	0	0.384615	0.538462	0.538462	0	0	0	0	0	0	0	1	0
Pair593M-10	593M	593	M	10	0	1	1	0	1	1	1	NA	NA	0	NA	NA	1	1	1	0	0	0	0.384615	0.538462	0.538462	0	0	0	0	0	0	0	1	0
Pair593M-11	593M	593	M	11	0	0	0	0	1	1	1	NA	NA	0	NA	NA	1	1	1	0	0	0	0.384615	0.538462	0.538462	0	0	0	0	0	0	0	1	0
Pair593M-12	593M	593	M	12	0	1	1	0	1	1	1	NA	NA	0	NA	NA	1	1	1	0	0	0	0.384615	0.538462	0.538462	NA	NA	NA	NA	NA	NA	0	1	0
Pair547C-0	547C	547	C	0	0	1	0	0	1	0	1	NA	1	0	NA	0	1	1	1	0	1	0	0.333333	0.916667	0.333333	1	0	1	0	0	0	1	1	0
Pair547C-1	547C	547	C	1	1	1	1	1	1	1	1	NA	1	0	NA	0	1	1	1	0	1	0	0.333333	0.916667	0.333333	0	0	0	0	0	0	1	1	0
Pair547C-2	547C	547	C	2	1	1	1	1	1	1	1	NA	1	0	NA	0	1	1	1	0	1	0	0.333333	0.916667	0.333333	0	0	0	0	0	0	1	1	0
Pair547C-3	547C	547	C	3	0	1	0	1	1	1	1	NA	1	0	NA	0	1	1	1	0	1	0	0.333333	0.916667	0.333333	0	0	0	0	0	0	1	1	0
Pair547C-4	547C	547	C	4	1	0	1	1	1	1	1	NA	1	0	NA	0	1	1	1	0	1	0	0.333333	0.916667	0.333333	0	0	0	1	0	1	1	1	0
Pair547C-5	547C	547	C	5	0	1	0	0	1	0	1	NA	1	0	NA	0	1	1	1	0	1	0	0.333333	0.916667	0.333333	0	0	0	0	0	0	1	1	0
Pair547C-6	547C	547	C	6	0	1	0	0	1	0	1	NA	1	0	NA	0	1	1	1	0	1	0	0.333333	0.916667	0.333333	0	0	0	0	0	0	1	1	0
Pair547C-7	547C	547	C	7	0	1	0	0	1	0	1	NA	1	0	NA	0	1	1	1	0	1	0	0.333333	0.916667	0.333333	0	0	0	0	0	0	1	1	0
Pair547C-8	547C	547	C	8	NA	NA	NA	0	1	0	1	NA	1	0	NA	0	1	1	1	0	1	0	0.333333	0.916667	0.333333	0	0	0	0	0	0	1	1	0
Pair547C-9	547C	547	C	9	0	1	0	0	1	0	1	NA	1	0	NA	0	1	1	1	0	1	0	0.333333	0.916667	0.333333	1	0	1	0	0	0	1	1	0
Pair547C-10	547C	547	C	10	1	1	1	1	1	1	1	NA	1	0	NA	0	1	1	1	0	1	0	0.333333	0.916667	0.333333	0	0	0	1	0	1	1	1	0
Pair547C-11	547C	547	C	11	0	1	0	0	1	0	1	NA	1	0	NA	0	1	1	1	0	1	0	0.333333	0.916667	0.333333	0	0	0	0	0	0	1	1	0
Pair547C-12	547C	547	C	12	0	1	0	0	1	0	1	NA	1	0	NA	0	1	1	1	0	1	0	0.333333	0.916667	0.333333	NA	NA	NA	NA	NA	NA	1	1	0
Pair547M-0	547M	547	M	0	0	1	1	0	1	1	1	NA	NA	0	NA	NA	1	1	1	0	1	1	0.333333	0.916667	0.916667	1	0	0	0	0	0	0	1	0
Pair547M-1	547M	547	M	1	1	1	1	1	1	1	1	NA	NA	0	NA	NA	1	1	1	0	1	1	0.333333	0.916667	0.916667	0	0	0	0	0	0	0	1	0
Pair547M-2	547M	547	M	2	1	1	1	1	1	1	1	NA	NA	0	NA	NA	1	1	1	0	1	1	0.333333	0.916667	0.916667	0	0	0	0	0	0	0	1	0
Pair547M-3	547M	547	M	3	0	1	1	1	1	1	1	NA	NA	0	NA	NA	1	1	1	0	1	1	0.333333	0.916667	0.916667	0	0	0	0	0	0	0	1	0
Pair547M-4	547M	547	M	4	1	0	0	1	1	1	1	NA	NA	0	NA	NA	1	1	1	0	1	1	0.333333	0.916667	0.916667	0	0	0	1	0	0	0	1	0
Pair547M-5	547M	547	M	5	0	1	1	0	1	1	1	NA	NA	0	NA	NA	1	1	1	0	1	1	0.333333	0.916667	0.916667	0	0	0	0	0	0	0	1	0
Pair547M-6	547M	547	M	6	0	1	1	0	1	1	1	NA	NA	0	NA	NA	1	1	1	0	1	1	0.333333	0.916667	0.916667	0	0	0	0	0	0	0	1	0
Pair547M-7	547M	547	M	7	0	1	1	0	1	1	1	NA	NA	0	NA	NA	1	1	1	0	1	1	0.333333	0.916667	0.916667	0	0	0	0	0	0	0	1	0
Pair547M-8	547M	547	M	8	NA	NA	NA	0	1	1	1	NA	NA	0	NA	NA	1	1	1	0	1	1	0.333333	0.916667	0.916667	0	0	0	0	0	0	0	1	0
Pair547M-9	547M	547	M	9	0	1	1	0	1	1	1	NA	NA	0	NA	NA	1	1	1	0	1	1	0.333333	0.916667	0.916667	1	0	0	0	0	0	0	1	0
Pair547M-10	547M	547	M	10	1	1	1	1	1	1	1	NA	NA	0	NA	NA	1	1	1	0	1	1	0.333333	0.916667	0.916667	0	0	0	1	0	0	0	1	0
Pair547M-11	547M	547	M	11	0	1	1	0	1	1	1	NA	NA	0	NA	NA	1	1	1	0	1	1	0.333333	0.916667	0.916667	0	0	0	0	0	0	0	1	0
Pair547M-12	547M	547	M	12	0	1	1	0	1	1	1	NA	NA	0	NA	NA	1	1	1	0	1	1	0.333333	0.916667	0.916667	NA	NA	NA	NA	NA	NA	0	1	0
Pair578C-0	578C	578	C	0	0	0	0	0	0	0	1	NA	1	0	NA	0	1	1	1	0	0	0	0.307692	0.615385	0.307692	1	0	1	0	0	0	1	1	3
Pair578C-1	578C	578	C	1	1	0	1	1	0	1	1	NA	1	0	NA	0	1	1	1	0	0	0	0.307692	0.615385	0.307692	0	0	0	0	0	0	1	1	3
Pair578C-2	578C	578	C	2	1	0	1	1	0	1	1	NA	1	0	NA	0	1	1	1	0	0	0	0.307692	0.615385	0.307692	0	1	0	0	0	0	1	1	3
Pair578C-3	578C	578	C	3	1	1	1	1	1	1	1	NA	1	0	NA	0	1	1	1	0	0	0	0.307692	0.615385	0.307692	0	0	0	0	0	0	1	1	3
Pair578C-4	578C	578	C	4	1	1	1	1	1	1	1	NA	1	0	NA	0	1	1	1	0	0	0	0.307692	0.615385	0.307692	0	0	0	1	0	1	1	1	3
Pair578C-5	578C	578	C	5	0	1	0	0	1	0	1	NA	1	0	NA	0	1	1	1	0	0	0	0.307692	0.615385	0.307692	0	0	0	0	0	0	1	1	3
Pair578C-6	578C	578	C	6	0	1	0	0	1	0	1	NA	1	0	NA	0	1	1	1	0	0	0	0.307692	0.615385	0.307692	0	0	0	0	0	0	1	1	3
Pair578C-7	578C	578	C	7	0	1	0	0	1	0	1	NA	1	0	NA	0	1	1	1	0	0	0	0.307692	0.615385	0.307692	0	0	0	0	0	0	1	1	3
Pair578C-8	578C	578	C	8	0	1	0	0	1	0	1	NA	1	0	NA	0	1	1	1	0	0	0	0.307692	0.615385	0.307692	0	0	0	0	0	0	1	1	3
Pair578C-9	578C	578	C	9	0	1	0	0	1	0	1	NA	1	0	NA	0	1	1	1	0	0	0	0.307692	0.615385	0.307692	0	0	0	0	0	0	1	1	3
Pair578C-10	578C	578	C	10	0	1	0	0	1	0	1	NA	1	0	NA	0	1	1	1	0	0	0	0.307692	0.615385	0.307692	0	0	0	0	1	0	1	1	3
Pair578C-11	578C	578	C	11	0	0	0	0	0	0	1	NA	1	0	NA	0	1	1	1	0	0	0	0.307692	0.615385	0.307692	0	0	0	0	0	0	1	1	3
Pair578C-12	578C	578	C	12	0	0	0	0	0	0	1	NA	1	0	NA	0	1	1	1	0	0	0	0.307692	0.615385	0.307692	NA	NA	NA	NA	NA	NA	1	1	3
Pair578M-0	578M	578	M	0	0	0	0	0	0	0	1	NA	NA	0	NA	NA	1	1	1	0	0	0	0.307692	0.615385	0.615385	1	0	0	0	0	0	3	1	3
Pair578M-1	578M	578	M	1	1	0	0	1	0	0	1	NA	NA	0	NA	NA	1	1	1	0	0	0	0.307692	0.615385	0.615385	0	0	0	0	0	0	3	1	3
Pair578M-2	578M	578	M	2	1	0	0	1	0	0	1	NA	NA	0	NA	NA	1	1	1	0	0	0	0.307692	0.615385	0.615385	0	1	1	0	0	0	3	1	3
Pair578M-3	578M	578	M	3	1	1	1	1	1	1	1	NA	NA	0	NA	NA	1	1	1	0	0	0	0.307692	0.615385	0.615385	0	0	0	0	0	0	3	1	3
Pair578M-4	578M	578	M	4	1	1	1	1	1	1	1	NA	NA	0	NA	NA	1	1	1	0	0	0	0.307692	0.615385	0.615385	0	0	0	1	0	0	3	1	3
Pair578M-5	578M	578	M	5	0	1	1	0	1	1	1	NA	NA	0	NA	NA	1	1	1	0	0	0	0.307692	0.615385	0.615385	0	0	0	0	0	0	3	1	3
Pair578M-6	578M	578	M	6	0	1	1	0	1	1	1	NA	NA	0	NA	NA	1	1	1	0	0	0	0.307692	0.615385	0.615385	0	0	0	0	0	0	3	1	3
Pair578M-7	578M	578	M	7	0	1	1	0	1	1	1	NA	NA	0	NA	NA	1	1	1	0	0	0	0.307692	0.615385	0.615385	0	0	0	0	0	0	3	1	3
Pair578M-8	578M	578	M	8	0	1	1	0	1	1	1	NA	NA	0	NA	NA	1	1	1	0	0	0	0.307692	0.615385	0.615385	0	0	0	0	0	0	3	1	3
Pair578M-9	578M	578	M	9	0	1	1	0	1	1	1	NA	NA	0	NA	NA	1	1	1	0	0	0	0.307692	0.615385	0.615385	0	0	0	0	0	0	3	1	3
Pair578M-10	578M	578	M	10	0	1	1	0	1	1	1	NA	NA	0	NA	NA	1	1	1	0	0	0	0.307692	0.615385	0.615385	0	0	0	0	1	1	3	1	3
Pair578M-11	578M	578	M	11	0	0	0	0	0	0	1	NA	NA	0	NA	NA	1	1	1	0	0	0	0.307692	0.615385	0.615385	0	0	0	0	0	0	3	1	3
Pair578M-12	578M	578	M	12	0	0	0	0	0	0	1	NA	NA	0	NA	NA	1	1	1	0	0	0	0.307692	0.615385	0.615385	NA	NA	NA	NA	NA	NA	3	1	3
Pair555C-0	555C	555	C	0	0	1	0	0	1	0	1	NA	1	0	NA	0	1	1	1	0	0	0	0.307692	0.384615	0.307692	1	0	1	0	0	0	1	1	0
Pair555C-1	555C	555	C	1	1	1	1	1	1	1	1	NA	1	0	NA	0	1	1	1	0	0	0	0.307692	0.384615	0.307692	0	0	0	0	0	0	1	1	0
Pair555C-2	555C	555	C	2	1	1	1	1	1	1	1	NA	1	0	NA	0	1	1	1	0	0	0	0.307692	0.384615	0.307692	0	0	0	0	0	0	1	1	0
Pair555C-3	555C	555	C	3	1	1	1	1	1	1	1	NA	1	0	NA	0	1	1	1	0	0	0	0.307692	0.384615	0.307692	0	0	0	0	0	0	1	1	0
Pair555C-4	555C	555	C	4	1	1	1	1	1	1	1	NA	1	0	NA	0	1	1	1	0	0	0	0.307692	0.384615	0.307692	0	0	0	1	1	1	1	1	0
Pair555C-5	555C	555	C	5	0	0	0	0	0	0	1	NA	1	0	NA	0	1	1	1	0	0	0	0.307692	0.384615	0.307692	0	0	0	0	0	0	1	1	0
Pair555C-6	555C	555	C	6	0	0	0	0	0	0	1	NA	1	0	NA	0	1	1	1	0	0	0	0.307692	0.384615	0.307692	0	0	0	0	0	0	1	1	0
Pair555C-7	555C	555	C	7	0	0	0	0	0	0	1	NA	1	0	NA	0	1	1	1	0	0	0	0.307692	0.384615	0.307692	0	0	0	0	0	0	1	1	0
Pair555C-8	555C	555	C	8	0	0	0	0	0	0	1	NA	1	0	NA	0	1	1	1	0	0	0	0.307692	0.384615	0.307692	0	0	0	0	0	0	1	1	0
Pair555C-9	555C	555	C	9	0	0	0	0	0	0	1	NA	1	0	NA	0	1	1	1	0	0	0	0.307692	0.384615	0.307692	0	0	0	0	0	0	1	1	0
Pair555C-10	555C	555	C	10	0	0	0	0	0	0	1	NA	1	0	NA	0	1	1	1	0	0	0	0.307692	0.384615	0.307692	0	0	0	0	0	0	1	1	0
Pair555C-11	555C	555	C	11	0	0	0	0	0	0	1	NA	1	0	NA	0	1	1	1	0	0	0	0.307692	0.384615	0.307692	0	0	0	0	0	0	1	1	0
Pair555C-12	555C	555	C	12	0	0	0	0	0	0	1	NA	1	0	NA	0	1	1	1	0	0	0	0.307692	0.384615	0.307692	NA	NA	NA	NA	NA	NA	1	1	0
Pair555M-0	555M	555	M	0	0	1	1	0	1	1	1	NA	NA	0	NA	NA	1	1	1	0	0	0	0.307692	0.384615	0.384615	1	0	0	0	0	0	0	1	0
Pair555M-1	555M	555	M	1	1	1	1	1	1	1	1	NA	NA	0	NA	NA	1	1	1	0	0	0	0.307692	0.384615	0.384615	0	0	0	0	0	0	0	1	0
Pair555M-2	555M	555	M	2	1	1	1	1	1	1	1	NA	NA	0	NA	NA	1	1	1	0	0	0	0.307692	0.384615	0.384615	0	0	0	0	0	0	0	1	0
Pair555M-3	555M	555	M	3	1	1	1	1	1	1	1	NA	NA	0	NA	NA	1	1	1	0	0	0	0.307692	0.384615	0.384615	0	0	0	0	0	0	0	1	0
Pair555M-4	555M	555	M	4	1	1	1	1	1	1	1	NA	NA	0	NA	NA	1	1	1	0	0	0	0.307692	0.384615	0.384615	0	0	0	1	1	1	0	1	0
Pair555M-5	555M	555	M	5	0	0	0	0	0	0	1	NA	NA	0	NA	NA	1	1	1	0	0	0	0.307692	0.384615	0.384615	0	0	0	0	0	0	0	1	0
Pair555M-6	555M	555	M	6	0	0	0	0	0	0	1	NA	NA	0	NA	NA	1	1	1	0	0	0	0.307692	0.384615	0.384615	0	0	0	0	0	0	0	1	0
Pair555M-7	555M	555	M	7	0	0	0	0	0	0	1	NA	NA	0	NA	NA	1	1	1	0	0	0	0.307692	0.384615	0.384615	0	0	0	0	0	0	0	1	0
Pair555M-8	555M	555	M	8	0	0	0	0	0	0	1	NA	NA	0	NA	NA	1	1	1	0	0	0	0.307692	0.384615	0.384615	0	0	0	0	0	0	0	1	0
Pair555M-9	555M	555	M	9	0	0	0	0	0	0	1	NA	NA	0	NA	NA	1	1	1	0	0	0	0.307692	0.384615	0.384615	0	0	0	0	0	0	0	1	0
Pair555M-10	555M	555	M	10	0	0	0	0	0	0	1	NA	NA	0	NA	NA	1	1	1	0	0	0	0.307692	0.384615	0.384615	0	0	0	0	0	0	0	1	0
Pair555M-11	555M	555	M	11	0	0	0	0	0	0	1	NA	NA	0	NA	NA	1	1	1	0	0	0	0.307692	0.384615	0.384615	0	0	0	0	0	0	0	1	0
Pair555M-12	555M	555	M	12	0	0	0	0	0	0	1	NA	NA	0	NA	NA	1	1	1	0	0	0	0.307692	0.384615	0.384615	NA	NA	NA	NA	NA	NA	0	1	0
Pair602C-0	602C	602	C	0	0	0	0	0	0	0	1	NA	1	0	NA	0	1	1	1	0	1	0	0.363636	0.727273	0.363636	1	0	1	0	0	0	1	1	2
Pair602C-1	602C	602	C	1	1	0	1	1	0	1	1	NA	1	0	NA	0	1	1	1	0	1	0	0.363636	0.727273	0.363636	0	1	0	0	0	0	1	1	2
Pair602C-2	602C	602	C	2	1	1	1	1	1	1	1	NA	1	0	NA	0	1	1	1	0	1	0	0.363636	0.727273	0.363636	0	0	0	0	0	0	1	1	2
Pair602C-3	602C	602	C	3	1	1	1	1	1	1	1	NA	1	0	NA	0	1	1	1	0	1	0	0.363636	0.727273	0.363636	0	0	0	1	0	1	1	1	2
Pair602C-4	602C	602	C	4	0	1	0	0	1	0	1	NA	1	0	NA	0	1	1	1	0	1	0	0.363636	0.727273	0.363636	0	0	0	0	0	0	1	1	2
Pair602C-5	602C	602	C	5	0	1	0	0	1	0	1	NA	1	0	NA	0	1	1	1	0	1	0	0.363636	0.727273	0.363636	0	0	0	0	0	0	1	1	2
Pair602C-6	602C	602	C	6	0	1	0	0	1	0	1	NA	1	0	NA	0	1	1	1	0	1	0	0.363636	0.727273	0.363636	1	0	1	0	0	0	1	1	2
Pair602C-7	602C	602	C	7	1	1	1	1	1	1	1	NA	1	0	NA	0	1	1	1	0	1	0	0.363636	0.727273	0.363636	0	0	0	1	0	1	1	1	2
Pair602C-8	602C	602	C	8	0	1	0	0	1	0	1	NA	1	0	NA	0	1	1	1	0	1	0	0.363636	0.727273	0.363636	0	0	0	0	0	0	1	1	2
Pair602C-9	602C	602	C	9	NA	NA	NA	0	1	0	1	NA	1	0	NA	0	1	1	1	0	1	0	0.363636	0.727273	0.363636	0	0	0	0	0	0	1	1	2
Pair602C-10	602C	602	C	10	0	1	0	0	1	0	1	NA	1	0	NA	0	1	1	1	0	1	0	0.363636	0.727273	0.363636	0	NA	0	0	NA	0	1	1	2
Pair602C-11	602C	602	C	11	NA	NA	NA	0	NA	0	1	NA	1	0	NA	0	1	1	1	0	1	0	0.363636	0.727273	0.363636	0	NA	0	0	NA	0	1	1	2
Pair602C-12	602C	602	C	12	0	0	0	0	0	0	1	NA	1	0	NA	0	1	1	1	0	1	0	0.363636	0.727273	0.363636	NA	NA	NA	NA	NA	NA	1	1	2
Pair602M-0	602M	602	M	0	0	0	0	0	0	0	1	NA	NA	0	NA	NA	1	1	1	0	1	1	0.363636	0.727273	0.727273	1	0	0	0	0	0	2	1	2
Pair602M-1	602M	602	M	1	1	0	0	1	0	0	1	NA	NA	0	NA	NA	1	1	1	0	1	1	0.363636	0.727273	0.727273	0	1	1	0	0	0	2	1	2
Pair602M-2	602M	602	M	2	1	1	1	1	1	1	1	NA	NA	0	NA	NA	1	1	1	0	1	1	0.363636	0.727273	0.727273	0	0	0	0	0	0	2	1	2
Pair602M-3	602M	602	M	3	1	1	1	1	1	1	1	NA	NA	0	NA	NA	1	1	1	0	1	1	0.363636	0.727273	0.727273	0	0	0	1	0	0	2	1	2
Pair602M-4	602M	602	M	4	0	1	1	0	1	1	1	NA	NA	0	NA	NA	1	1	1	0	1	1	0.363636	0.727273	0.727273	0	0	0	0	0	0	2	1	2
Pair602M-5	602M	602	M	5	0	1	1	0	1	1	1	NA	NA	0	NA	NA	1	1	1	0	1	1	0.363636	0.727273	0.727273	0	0	0	0	0	0	2	1	2
Pair602M-6	602M	602	M	6	0	1	1	0	1	1	1	NA	NA	0	NA	NA	1	1	1	0	1	1	0.363636	0.727273	0.727273	1	0	0	0	0	0	2	1	2
Pair602M-7	602M	602	M	7	1	1	1	1	1	1	1	NA	NA	0	NA	NA	1	1	1	0	1	1	0.363636	0.727273	0.727273	0	0	0	1	0	0	2	1	2
Pair602M-8	602M	602	M	8	0	1	1	0	1	1	1	NA	NA	0	NA	NA	1	1	1	0	1	1	0.363636	0.727273	0.727273	0	0	0	0	0	0	2	1	2
Pair602M-9	602M	602	M	9	NA	NA	NA	0	1	1	1	NA	NA	0	NA	NA	1	1	1	0	1	1	0.363636	0.727273	0.727273	0	0	0	0	0	0	2	1	2
Pair602M-10	602M	602	M	10	0	1	1	0	1	1	1	NA	NA	0	NA	NA	1	1	1	0	1	1	0.363636	0.727273	0.727273	0	NA	NA	0	NA	NA	2	1	2
Pair602M-11	602M	602	M	11	NA	NA	NA	0	NA	NA	1	NA	NA	0	NA	NA	1	1	1	0	1	1	0.363636	0.727273	0.727273	0	NA	NA	0	NA	NA	2	1	2
Pair602M-12	602M	602	M	12	0	0	0	0	0	0	1	NA	NA	0	NA	NA	1	1	1	0	1	1	0.363636	0.727273	0.727273	NA	NA	NA	NA	NA	NA	2	1	2
Pair566C-0	566C	566	C	0	0	1	0	0	1	0	1	NA	1	0	NA	0	1	1	1	0	1	0	0.25	0.833333	0.25	1	0	1	0	0	0	1	1	0
Pair566C-1	566C	566	C	1	1	1	1	1	1	1	1	NA	1	0	NA	0	1	1	1	0	1	0	0.25	0.833333	0.25	0	0	0	0	0	0	1	1	0
Pair566C-2	566C	566	C	2	1	1	1	1	1	1	1	NA	1	0	NA	0	1	1	1	0	1	0	0.25	0.833333	0.25	0	0	0	0	0	0	1	1	0
Pair566C-3	566C	566	C	3	1	1	1	1	1	1	1	NA	1	0	NA	0	1	1	1	0	1	0	0.25	0.833333	0.25	0	0	0	1	0	1	1	1	0
Pair566C-4	566C	566	C	4	0	1	0	0	1	0	1	NA	1	0	NA	0	1	1	1	0	1	0	0.25	0.833333	0.25	0	0	0	0	0	0	1	1	0
Pair566C-5	566C	566	C	5	0	1	0	0	1	0	1	NA	1	0	NA	0	1	1	1	0	1	0	0.25	0.833333	0.25	0	0	0	0	0	0	1	1	0
Pair566C-6	566C	566	C	6	0	1	0	0	1	0	1	NA	1	0	NA	0	1	1	1	0	1	0	0.25	0.833333	0.25	0	0	0	0	0	0	1	1	0
Pair566C-7	566C	566	C	7	0	1	0	0	1	0	1	NA	1	0	NA	0	1	1	1	0	1	0	0.25	0.833333	0.25	0	0	0	0	0	0	1	1	0
Pair566C-8	566C	566	C	8	0	1	0	0	1	0	1	NA	1	0	NA	0	1	1	1	0	1	0	0.25	0.833333	0.25	0	0	0	0	0	0	1	1	0
Pair566C-9	566C	566	C	9	0	1	0	0	1	0	1	NA	1	0	NA	0	1	1	1	0	1	0	0.25	0.833333	0.25	0	0	0	0	1	0	1	1	0
Pair566C-10	566C	566	C	10	0	0	0	0	0	0	1	NA	1	0	NA	0	1	1	1	0	1	0	0.25	0.833333	0.25	0	0	0	0	0	0	1	1	0
Pair566C-11	566C	566	C	11	NA	NA	NA	0	0	0	1	NA	1	0	NA	0	1	1	1	0	1	0	0.25	0.833333	0.25	0	0	0	0	0	0	1	1	0
Pair566C-12	566C	566	C	12	0	0	0	0	0	0	1	NA	1	0	NA	0	1	1	1	0	1	0	0.25	0.833333	0.25	NA	NA	NA	NA	NA	NA	1	1	0
Pair566M-0	566M	566	M	0	0	1	1	0	1	1	1	NA	NA	0	NA	NA	1	1	1	0	1	1	0.25	0.833333	0.833333	1	0	0	0	0	0	0	1	0
Pair566M-1	566M	566	M	1	1	1	1	1	1	1	1	NA	NA	0	NA	NA	1	1	1	0	1	1	0.25	0.833333	0.833333	0	0	0	0	0	0	0	1	0
Pair566M-2	566M	566	M	2	1	1	1	1	1	1	1	NA	NA	0	NA	NA	1	1	1	0	1	1	0.25	0.833333	0.833333	0	0	0	0	0	0	0	1	0
Pair566M-3	566M	566	M	3	1	1	1	1	1	1	1	NA	NA	0	NA	NA	1	1	1	0	1	1	0.25	0.833333	0.833333	0	0	0	1	0	0	0	1	0
Pair566M-4	566M	566	M	4	0	1	1	0	1	1	1	NA	NA	0	NA	NA	1	1	1	0	1	1	0.25	0.833333	0.833333	0	0	0	0	0	0	0	1	0
Pair566M-5	566M	566	M	5	0	1	1	0	1	1	1	NA	NA	0	NA	NA	1	1	1	0	1	1	0.25	0.833333	0.833333	0	0	0	0	0	0	0	1	0
Pair566M-6	566M	566	M	6	0	1	1	0	1	1	1	NA	NA	0	NA	NA	1	1	1	0	1	1	0.25	0.833333	0.833333	0	0	0	0	0	0	0	1	0
Pair566M-7	566M	566	M	7	0	1	1	0	1	1	1	NA	NA	0	NA	NA	1	1	1	0	1	1	0.25	0.833333	0.833333	0	0	0	0	0	0	0	1	0
Pair566M-8	566M	566	M	8	0	1	1	0	1	1	1	NA	NA	0	NA	NA	1	1	1	0	1	1	0.25	0.833333	0.833333	0	0	0	0	0	0	0	1	0
Pair566M-9	566M	566	M	9	0	1	1	0	1	1	1	NA	NA	0	NA	NA	1	1	1	0	1	1	0.25	0.833333	0.833333	0	0	0	0	1	1	0	1	0
Pair566M-10	566M	566	M	10	0	0	0	0	0	0	1	NA	NA	0	NA	NA	1	1	1	0	1	1	0.25	0.833333	0.833333	0	0	0	0	0	0	0	1	0
Pair566M-11	566M	566	M	11	NA	NA	NA	0	0	0	1	NA	NA	0	NA	NA	1	1	1	0	1	1	0.25	0.833333	0.833333	0	0	0	0	0	0	0	1	0
Pair566M-12	566M	566	M	12	0	0	0	0	0	0	1	NA	NA	0	NA	NA	1	1	1	0	1	1	0.25	0.833333	0.833333	NA	NA	NA	NA	NA	NA	0	1	0
Pair620C-0	620C	620	C	0	1	0	1	1	0	1	1	NA	1	0	NA	0	1	1	1	0	0	0	0.25	0.166667	0.25	0	1	0	0	0	0	0	0	1
Pair620C-1	620C	620	C	1	0	1	0	1	1	1	1	NA	1	0	NA	0	1	1	1	0	0	0	0.25	0.166667	0.25	0	0	0	0	0	0	0	0	1
Pair620C-2	620C	620	C	2	1	1	1	1	1	1	1	NA	1	0	NA	0	1	1	1	0	0	0	0.25	0.166667	0.25	0	0	0	1	1	1	0	0	1
Pair620C-3	620C	620	C	3	0	0	0	0	0	0	1	NA	1	0	NA	0	1	1	1	0	0	0	0.25	0.166667	0.25	0	0	0	0	0	0	0	0	1
Pair620C-4	620C	620	C	4	0	0	0	0	0	0	1	NA	1	0	NA	0	1	1	1	0	0	0	0.25	0.166667	0.25	0	0	0	0	0	0	0	0	1
Pair620C-5	620C	620	C	5	0	0	0	0	0	0	1	NA	1	0	NA	0	1	1	1	0	0	0	0.25	0.166667	0.25	0	0	0	0	0	0	0	0	1
Pair620C-6	620C	620	C	6	0	0	0	0	0	0	1	NA	1	0	NA	0	1	1	1	0	0	0	0.25	0.166667	0.25	0	0	0	0	0	0	0	0	1
Pair620C-7	620C	620	C	7	0	0	0	0	0	0	1	NA	1	0	NA	0	1	1	1	0	0	0	0.25	0.166667	0.25	1	0	1	0	0	0	0	0	1
Pair620C-8	620C	620	C	8	1	0	1	1	0	1	1	NA	1	0	NA	0	1	1	1	0	0	0	0.25	0.166667	0.25	0	0	0	1	0	1	0	0	1
Pair620C-9	620C	620	C	9	0	0	0	0	0	0	1	NA	1	0	NA	0	1	1	1	0	0	0	0.25	0.166667	0.25	0	0	0	0	0	0	0	0	1
Pair620C-10	620C	620	C	10	NA	NA	NA	0	0	0	1	NA	1	0	NA	0	1	1	1	0	0	0	0.25	0.166667	0.25	0	0	0	0	0	0	0	0	1
Pair620C-11	620C	620	C	11	0	0	0	0	0	0	1	NA	1	0	NA	0	1	1	1	0	0	0	0.25	0.166667	0.25	0	0	0	0	0	0	0	0	1
Pair620C-12	620C	620	C	12	0	0	0	0	0	0	1	NA	1	0	NA	0	1	1	1	0	0	0	0.25	0.166667	0.25	NA	NA	NA	NA	NA	NA	0	0	1
Pair620M-0	620M	620	M	0	1	0	0	1	0	0	1	NA	NA	0	NA	NA	1	1	1	0	0	0	0.25	0.166667	0.166667	0	1	1	0	0	0	1	0	1
Pair620M-1	620M	620	M	1	0	1	1	1	1	1	1	NA	NA	0	NA	NA	1	1	1	0	0	0	0.25	0.166667	0.166667	0	0	0	0	0	0	1	0	1
Pair620M-2	620M	620	M	2	1	1	1	1	1	1	1	NA	NA	0	NA	NA	1	1	1	0	0	0	0.25	0.166667	0.166667	0	0	0	1	1	1	1	0	1
Pair620M-3	620M	620	M	3	0	0	0	0	0	0	1	NA	NA	0	NA	NA	1	1	1	0	0	0	0.25	0.166667	0.166667	0	0	0	0	0	0	1	0	1
Pair620M-4	620M	620	M	4	0	0	0	0	0	0	1	NA	NA	0	NA	NA	1	1	1	0	0	0	0.25	0.166667	0.166667	0	0	0	0	0	0	1	0	1
Pair620M-5	620M	620	M	5	0	0	0	0	0	0	1	NA	NA	0	NA	NA	1	1	1	0	0	0	0.25	0.166667	0.166667	0	0	0	0	0	0	1	0	1
Pair620M-6	620M	620	M	6	0	0	0	0	0	0	1	NA	NA	0	NA	NA	1	1	1	0	0	0	0.25	0.166667	0.166667	0	0	0	0	0	0	1	0	1
Pair620M-7	620M	620	M	7	0	0	0	0	0	0	1	NA	NA	0	NA	NA	1	1	1	0	0	0	0.25	0.166667	0.166667	1	0	0	0	0	0	1	0	1
Pair620M-8	620M	620	M	8	1	0	0	1	0	0	1	NA	NA	0	NA	NA	1	1	1	0	0	0	0.25	0.166667	0.166667	0	0	0	1	0	0	1	0	1
Pair620M-9	620M	620	M	9	0	0	0	0	0	0	1	NA	NA	0	NA	NA	1	1	1	0	0	0	0.25	0.166667	0.166667	0	0	0	0	0	0	1	0	1
Pair620M-10	620M	620	M	10	NA	NA	NA	0	0	0	1	NA	NA	0	NA	NA	1	1	1	0	0	0	0.25	0.166667	0.166667	0	0	0	0	0	0	1	0	1
Pair620M-11	620M	620	M	11	0	0	0	0	0	0	1	NA	NA	0	NA	NA	1	1	1	0	0	0	0.25	0.166667	0.166667	0	0	0	0	0	0	1	0	1
Pair620M-12	620M	620	M	12	0	0	0	0	0	0	1	NA	NA	0	NA	NA	1	1	1	0	0	0	0.25	0.166667	0.166667	NA	NA	NA	NA	NA	NA	1	0	1
Pair580C-0	580C	580	C	0	0	0	0	0	0	0	1	NA	1	0	NA	0	1	1	1	0	0	0	0.153846	0.307692	0.153846	1	1	1	0	0	0	1	1	1
Pair580C-1	580C	580	C	1	1	1	1	1	1	1	1	NA	1	0	NA	0	1	1	1	0	0	0	0.153846	0.307692	0.153846	0	0	0	0	0	0	1	1	1
Pair580C-2	580C	580	C	2	1	1	1	1	1	1	1	NA	1	0	NA	0	1	1	1	0	0	0	0.153846	0.307692	0.153846	0	0	0	1	0	1	1	1	1
Pair580C-3	580C	580	C	3	0	1	0	0	1	0	1	NA	1	0	NA	0	1	1	1	0	0	0	0.153846	0.307692	0.153846	0	0	0	0	0	0	1	1	1
Pair580C-4	580C	580	C	4	0	1	0	0	1	0	1	NA	1	0	NA	0	1	1	1	0	0	0	0.153846	0.307692	0.153846	0	0	0	0	1	0	1	1	1
Pair580C-5	580C	580	C	5	0	0	0	0	0	0	1	NA	1	0	NA	0	1	1	1	0	0	0	0.153846	0.307692	0.153846	0	0	0	0	0	0	1	1	1
Pair580C-6	580C	580	C	6	0	0	0	0	0	0	1	NA	1	0	NA	0	1	1	1	0	0	0	0.153846	0.307692	0.153846	0	0	0	0	0	0	1	1	1
Pair580C-7	580C	580	C	7	0	0	0	0	0	0	1	NA	1	0	NA	0	1	1	1	0	0	0	0.153846	0.307692	0.153846	0	0	0	0	0	0	1	1	1
Pair580C-8	580C	580	C	8	0	0	0	0	0	0	1	NA	1	0	NA	0	1	1	1	0	0	0	0.153846	0.307692	0.153846	0	0	0	0	0	0	1	1	1
Pair580C-9	580C	580	C	9	0	0	0	0	0	0	1	NA	1	0	NA	0	1	1	1	0	0	0	0.153846	0.307692	0.153846	0	0	0	0	0	0	1	1	1
Pair580C-10	580C	580	C	10	0	0	0	0	0	0	1	NA	1	0	NA	0	1	1	1	0	0	0	0.153846	0.307692	0.153846	0	0	0	0	0	0	1	1	1
Pair580C-11	580C	580	C	11	0	0	0	0	0	0	1	NA	1	0	NA	0	1	1	1	0	0	0	0.153846	0.307692	0.153846	0	0	0	0	0	0	1	1	1
Pair580C-12	580C	580	C	12	0	0	0	0	0	0	1	NA	1	0	NA	0	1	1	1	0	0	0	0.153846	0.307692	0.153846	NA	NA	NA	NA	NA	NA	1	1	1
Pair580M-0	580M	580	M	0	0	0	0	0	0	0	1	NA	NA	0	NA	NA	1	1	1	0	0	0	0.153846	0.307692	0.307692	1	1	1	0	0	0	1	1	1
Pair580M-1	580M	580	M	1	1	1	1	1	1	1	1	NA	NA	0	NA	NA	1	1	1	0	0	0	0.153846	0.307692	0.307692	0	0	0	0	0	0	1	1	1
Pair580M-2	580M	580	M	2	1	1	1	1	1	1	1	NA	NA	0	NA	NA	1	1	1	0	0	0	0.153846	0.307692	0.307692	0	0	0	1	0	0	1	1	1
Pair580M-3	580M	580	M	3	0	1	1	0	1	1	1	NA	NA	0	NA	NA	1	1	1	0	0	0	0.153846	0.307692	0.307692	0	0	0	0	0	0	1	1	1
Pair580M-4	580M	580	M	4	0	1	1	0	1	1	1	NA	NA	0	NA	NA	1	1	1	0	0	0	0.153846	0.307692	0.307692	0	0	0	0	1	1	1	1	1
Pair580M-5	580M	580	M	5	0	0	0	0	0	0	1	NA	NA	0	NA	NA	1	1	1	0	0	0	0.153846	0.307692	0.307692	0	0	0	0	0	0	1	1	1
Pair580M-6	580M	580	M	6	0	0	0	0	0	0	1	NA	NA	0	NA	NA	1	1	1	0	0	0	0.153846	0.307692	0.307692	0	0	0	0	0	0	1	1	1
Pair580M-7	580M	580	M	7	0	0	0	0	0	0	1	NA	NA	0	NA	NA	1	1	1	0	0	0	0.153846	0.307692	0.307692	0	0	0	0	0	0	1	1	1
Pair580M-8	580M	580	M	8	0	0	0	0	0	0	1	NA	NA	0	NA	NA	1	1	1	0	0	0	0.153846	0.307692	0.307692	0	0	0	0	0	0	1	1	1
Pair580M-9	580M	580	M	9	0	0	0	0	0	0	1	NA	NA	0	NA	NA	1	1	1	0	0	0	0.153846	0.307692	0.307692	0	0	0	0	0	0	1	1	1
Pair580M-10	580M	580	M	10	0	0	0	0	0	0	1	NA	NA	0	NA	NA	1	1	1	0	0	0	0.153846	0.307692	0.307692	0	0	0	0	0	0	1	1	1
Pair580M-11	580M	580	M	11	0	0	0	0	0	0	1	NA	NA	0	NA	NA	1	1	1	0	0	0	0.153846	0.307692	0.307692	0	0	0	0	0	0	1	1	1
Pair580M-12	580M	580	M	12	0	0	0	0	0	0	1	NA	NA	0	NA	NA	1	1	1	0	0	0	0.153846	0.307692	0.307692	NA	NA	NA	NA	NA	NA	1	1	1
Pair512C-0	512C	512	C	0	0	1	0	0	1	0	1	NA	1	0	NA	0	1	1	1	0	1	0	0.538462	0.923077	0.538462	1	0	1	0	0	0	1	1	0
Pair512C-1	512C	512	C	1	1	1	1	1	1	1	1	NA	1	0	NA	0	1	1	1	0	1	0	0.538462	0.923077	0.538462	0	0	0	0	0	0	1	1	0
Pair512C-2	512C	512	C	2	1	1	1	1	1	1	1	NA	1	0	NA	0	1	1	1	0	1	0	0.538462	0.923077	0.538462	0	0	0	1	0	1	1	1	0
Pair512C-3	512C	512	C	3	0	1	0	0	1	0	1	NA	1	0	NA	0	1	1	1	0	1	0	0.538462	0.923077	0.538462	0	0	0	0	0	0	1	1	0
Pair512C-4	512C	512	C	4	0	0	0	0	1	0	1	NA	1	0	NA	0	1	1	1	0	1	0	0.538462	0.923077	0.538462	0	0	0	0	0	0	1	1	0
Pair512C-5	512C	512	C	5	0	1	0	0	1	0	1	NA	1	0	NA	0	1	1	1	0	1	0	0.538462	0.923077	0.538462	0	0	0	0	0	0	1	1	0
Pair512C-6	512C	512	C	6	0	1	0	0	1	0	1	NA	1	0	NA	0	1	1	1	0	1	0	0.538462	0.923077	0.538462	1	0	1	0	0	0	1	1	0
Pair512C-7	512C	512	C	7	1	1	1	1	1	1	1	NA	1	0	NA	0	1	1	1	0	1	0	0.538462	0.923077	0.538462	0	0	0	0	0	0	1	1	0
Pair512C-8	512C	512	C	8	1	1	1	1	1	1	1	NA	1	0	NA	0	1	1	1	0	1	0	0.538462	0.923077	0.538462	0	0	0	0	0	0	1	1	0
Pair512C-9	512C	512	C	9	1	1	1	1	1	1	1	NA	1	0	NA	0	1	1	1	0	1	0	0.538462	0.923077	0.538462	0	0	0	0	0	0	1	1	0
Pair512C-10	512C	512	C	10	1	1	1	1	1	1	1	NA	1	0	NA	0	1	1	1	0	1	0	0.538462	0.923077	0.538462	0	0	0	0	0	0	1	1	0
Pair512C-11	512C	512	C	11	1	1	1	1	1	1	1	NA	1	0	NA	0	1	1	1	0	1	0	0.538462	0.923077	0.538462	NA	0	NA	NA	0	NA	1	1	0
Pair512C-12	512C	512	C	12	0	1	0	0	1	0	1	NA	1	0	NA	0	1	1	1	0	1	0	0.538462	0.923077	0.538462	NA	NA	NA	NA	NA	NA	1	1	0
Pair512M-0	512M	512	M	0	0	1	1	0	1	1	1	NA	NA	0	NA	NA	1	1	1	0	1	1	0.538462	0.923077	0.923077	1	0	0	0	0	0	0	1	0
Pair512M-1	512M	512	M	1	1	1	1	1	1	1	1	NA	NA	0	NA	NA	1	1	1	0	1	1	0.538462	0.923077	0.923077	0	0	0	0	0	0	0	1	0
Pair512M-2	512M	512	M	2	1	1	1	1	1	1	1	NA	NA	0	NA	NA	1	1	1	0	1	1	0.538462	0.923077	0.923077	0	0	0	1	0	0	0	1	0
Pair512M-3	512M	512	M	3	0	1	1	0	1	1	1	NA	NA	0	NA	NA	1	1	1	0	1	1	0.538462	0.923077	0.923077	0	0	0	0	0	0	0	1	0
Pair512M-4	512M	512	M	4	0	0	0	0	1	1	1	NA	NA	0	NA	NA	1	1	1	0	1	1	0.538462	0.923077	0.923077	0	0	0	0	0	0	0	1	0
Pair512M-5	512M	512	M	5	0	1	1	0	1	1	1	NA	NA	0	NA	NA	1	1	1	0	1	1	0.538462	0.923077	0.923077	0	0	0	0	0	0	0	1	0
Pair512M-6	512M	512	M	6	0	1	1	0	1	1	1	NA	NA	0	NA	NA	1	1	1	0	1	1	0.538462	0.923077	0.923077	1	0	0	0	0	0	0	1	0
Pair512M-7	512M	512	M	7	1	1	1	1	1	1	1	NA	NA	0	NA	NA	1	1	1	0	1	1	0.538462	0.923077	0.923077	0	0	0	0	0	0	0	1	0
Pair512M-8	512M	512	M	8	1	1	1	1	1	1	1	NA	NA	0	NA	NA	1	1	1	0	1	1	0.538462	0.923077	0.923077	0	0	0	0	0	0	0	1	0
Pair512M-9	512M	512	M	9	1	1	1	1	1	1	1	NA	NA	0	NA	NA	1	1	1	0	1	1	0.538462	0.923077	0.923077	0	0	0	0	0	0	0	1	0
Pair512M-10	512M	512	M	10	1	1	1	1	1	1	1	NA	NA	0	NA	NA	1	1	1	0	1	1	0.538462	0.923077	0.923077	0	0	0	0	0	0	0	1	0
Pair512M-11	512M	512	M	11	1	1	1	1	1	1	1	NA	NA	0	NA	NA	1	1	1	0	1	1	0.538462	0.923077	0.923077	NA	0	0	NA	0	0	0	1	0
Pair512M-12	512M	512	M	12	0	1	1	0	1	1	1	NA	NA	0	NA	NA	1	1	1	0	1	1	0.538462	0.923077	0.923077	NA	NA	NA	NA	NA	NA	0	1	0
Pair507C-0	507C	507	C	0	0	1	0	0	1	0	1	NA	1	0	NA	0	1	1	1	0	1	0	0.230769	1	0.230769	1	0	1	0	0	0	1	1	0
Pair507C-1	507C	507	C	1	1	1	1	1	1	1	1	NA	1	0	NA	0	1	1	1	0	1	0	0.230769	1	0.230769	0	0	0	0	0	0	1	1	0
Pair507C-2	507C	507	C	2	1	1	1	1	1	1	1	NA	1	0	NA	0	1	1	1	0	1	0	0.230769	1	0.230769	0	0	0	1	0	1	1	1	0
Pair507C-3	507C	507	C	3	0	1	0	0	1	0	1	NA	1	0	NA	0	1	1	1	0	1	0	0.230769	1	0.230769	0	0	0	0	0	0	1	1	0
Pair507C-4	507C	507	C	4	0	1	0	0	1	0	1	NA	1	0	NA	0	1	1	1	0	1	0	0.230769	1	0.230769	0	0	0	0	0	0	1	1	0
Pair507C-5	507C	507	C	5	0	1	0	0	1	0	1	NA	1	0	NA	0	1	1	1	0	1	0	0.230769	1	0.230769	0	0	0	0	0	0	1	1	0
Pair507C-6	507C	507	C	6	0	1	0	0	1	0	1	NA	1	0	NA	0	1	1	1	0	1	0	0.230769	1	0.230769	0	0	0	0	0	0	1	1	0
Pair507C-7	507C	507	C	7	0	1	0	0	1	0	1	NA	1	0	NA	0	1	1	1	0	1	0	0.230769	1	0.230769	0	0	0	0	0	0	1	1	0
Pair507C-8	507C	507	C	8	0	1	0	0	1	0	1	NA	1	0	NA	0	1	1	1	0	1	0	0.230769	1	0.230769	0	0	0	0	0	0	1	1	0
Pair507C-9	507C	507	C	9	0	1	0	0	1	0	1	NA	1	0	NA	0	1	1	1	0	1	0	0.230769	1	0.230769	0	0	0	0	0	0	1	1	0
Pair507C-10	507C	507	C	10	0	1	0	0	1	0	1	NA	1	0	NA	0	1	1	1	0	1	0	0.230769	1	0.230769	1	0	1	0	0	0	1	1	0
Pair507C-11	507C	507	C	11	1	1	1	1	1	1	1	NA	1	0	NA	0	1	1	1	0	1	0	0.230769	1	0.230769	NA	0	NA	NA	0	NA	1	1	0
Pair507C-12	507C	507	C	12	0	1	0	0	1	0	1	NA	1	0	NA	0	1	1	1	0	1	0	0.230769	1	0.230769	NA	NA	NA	NA	NA	NA	1	1	0
Pair507M-0	507M	507	M	0	0	1	1	0	1	1	1	NA	NA	0	NA	NA	1	1	1	0	1	1	0.230769	1	1	1	0	0	0	0	0	0	1	0
Pair507M-1	507M	507	M	1	1	1	1	1	1	1	1	NA	NA	0	NA	NA	1	1	1	0	1	1	0.230769	1	1	0	0	0	0	0	0	0	1	0
Pair507M-2	507M	507	M	2	1	1	1	1	1	1	1	NA	NA	0	NA	NA	1	1	1	0	1	1	0.230769	1	1	0	0	0	1	0	0	0	1	0
Pair507M-3	507M	507	M	3	0	1	1	0	1	1	1	NA	NA	0	NA	NA	1	1	1	0	1	1	0.230769	1	1	0	0	0	0	0	0	0	1	0
Pair507M-4	507M	507	M	4	0	1	1	0	1	1	1	NA	NA	0	NA	NA	1	1	1	0	1	1	0.230769	1	1	0	0	0	0	0	0	0	1	0
Pair507M-5	507M	507	M	5	0	1	1	0	1	1	1	NA	NA	0	NA	NA	1	1	1	0	1	1	0.230769	1	1	0	0	0	0	0	0	0	1	0
Pair507M-6	507M	507	M	6	0	1	1	0	1	1	1	NA	NA	0	NA	NA	1	1	1	0	1	1	0.230769	1	1	0	0	0	0	0	0	0	1	0
Pair507M-7	507M	507	M	7	0	1	1	0	1	1	1	NA	NA	0	NA	NA	1	1	1	0	1	1	0.230769	1	1	0	0	0	0	0	0	0	1	0
Pair507M-8	507M	507	M	8	0	1	1	0	1	1	1	NA	NA	0	NA	NA	1	1	1	0	1	1	0.230769	1	1	0	0	0	0	0	0	0	1	0
Pair507M-9	507M	507	M	9	0	1	1	0	1	1	1	NA	NA	0	NA	NA	1	1	1	0	1	1	0.230769	1	1	0	0	0	0	0	0	0	1	0
Pair507M-10	507M	507	M	10	0	1	1	0	1	1	1	NA	NA	0	NA	NA	1	1	1	0	1	1	0.230769	1	1	1	0	0	0	0	0	0	1	0
Pair507M-11	507M	507	M	11	1	1	1	1	1	1	1	NA	NA	0	NA	NA	1	1	1	0	1	1	0.230769	1	1	NA	0	0	NA	0	0	0	1	0
Pair507M-12	507M	507	M	12	0	1	1	0	1	1	1	NA	NA	0	NA	NA	1	1	1	0	1	1	0.230769	1	1	NA	NA	NA	NA	NA	NA	0	1	0
Pair608C-0	608C	608	C	0	0	0	0	0	0	0	1	NA	1	0	NA	0	1	1	1	0	0	0	0.0909091	0.272727	0.0909091	1	1	1	0	0	0	1	1	1
Pair608C-1	608C	608	C	1	1	1	1	1	1	1	1	NA	1	0	NA	0	1	1	1	0	0	0	0.0909091	0.272727	0.0909091	0	0	0	1	0	1	1	1	1
Pair608C-2	608C	608	C	2	0	1	0	0	1	0	1	NA	1	0	NA	0	1	1	1	0	0	0	0.0909091	0.272727	0.0909091	0	0	0	0	0	0	1	1	1
Pair608C-3	608C	608	C	3	0	1	0	0	1	0	1	NA	1	0	NA	0	1	1	1	0	0	0	0.0909091	0.272727	0.0909091	0	0	0	0	1	0	1	1	1
Pair608C-4	608C	608	C	4	0	0	0	0	0	0	1	NA	1	0	NA	0	1	1	1	0	0	0	0.0909091	0.272727	0.0909091	0	0	0	0	0	0	1	1	1
Pair608C-5	608C	608	C	5	0	0	0	0	0	0	1	NA	1	0	NA	0	1	1	1	0	0	0	0.0909091	0.272727	0.0909091	0	0	0	0	0	0	1	1	1
Pair608C-6	608C	608	C	6	0	0	0	0	0	0	1	NA	1	0	NA	0	1	1	1	0	0	0	0.0909091	0.272727	0.0909091	0	0	0	0	0	0	1	1	1
Pair608C-7	608C	608	C	7	NA	NA	NA	0	0	0	1	NA	1	0	NA	0	1	1	1	0	0	0	0.0909091	0.272727	0.0909091	0	0	0	0	0	0	1	1	1
Pair608C-8	608C	608	C	8	0	0	0	0	0	0	1	NA	1	0	NA	0	1	1	1	0	0	0	0.0909091	0.272727	0.0909091	0	0	0	0	0	0	1	1	1
Pair608C-9	608C	608	C	9	0	0	0	0	0	0	1	NA	1	0	NA	0	1	1	1	0	0	0	0.0909091	0.272727	0.0909091	0	0	0	0	0	0	1	1	1
Pair608C-10	608C	608	C	10	0	0	0	0	0	0	1	NA	1	0	NA	0	1	1	1	0	0	0	0.0909091	0.272727	0.0909091	0	0	0	0	0	0	1	1	1
Pair608C-11	608C	608	C	11	NA	NA	NA	0	0	0	1	NA	1	0	NA	0	1	1	1	0	0	0	0.0909091	0.272727	0.0909091	0	0	0	0	0	0	1	1	1
Pair608C-12	608C	608	C	12	0	0	0	0	0	0	1	NA	1	0	NA	0	1	1	1	0	0	0	0.0909091	0.272727	0.0909091	NA	NA	NA	NA	NA	NA	1	1	1
Pair608M-0	608M	608	M	0	0	0	0	0	0	0	1	NA	NA	0	NA	NA	1	1	1	0	0	0	0.0909091	0.272727	0.272727	1	1	1	0	0	0	1	1	1
Pair608M-1	608M	608	M	1	1	1	1	1	1	1	1	NA	NA	0	NA	NA	1	1	1	0	0	0	0.0909091	0.272727	0.272727	0	0	0	1	0	0	1	1	1
Pair608M-2	608M	608	M	2	0	1	1	0	1	1	1	NA	NA	0	NA	NA	1	1	1	0	0	0	0.0909091	0.272727	0.272727	0	0	0	0	0	0	1	1	1
Pair608M-3	608M	608	M	3	0	1	1	0	1	1	1	NA	NA	0	NA	NA	1	1	1	0	0	0	0.0909091	0.272727	0.272727	0	0	0	0	1	1	1	1	1
Pair608M-4	608M	608	M	4	0	0	0	0	0	0	1	NA	NA	0	NA	NA	1	1	1	0	0	0	0.0909091	0.272727	0.272727	0	0	0	0	0	0	1	1	1
Pair608M-5	608M	608	M	5	0	0	0	0	0	0	1	NA	NA	0	NA	NA	1	1	1	0	0	0	0.0909091	0.272727	0.272727	0	0	0	0	0	0	1	1	1
Pair608M-6	608M	608	M	6	0	0	0	0	0	0	1	NA	NA	0	NA	NA	1	1	1	0	0	0	0.0909091	0.272727	0.272727	0	0	0	0	0	0	1	1	1
Pair608M-7	608M	608	M	7	NA	NA	NA	0	0	0	1	NA	NA	0	NA	NA	1	1	1	0	0	0	0.0909091	0.272727	0.272727	0	0	0	0	0	0	1	1	1
Pair608M-8	608M	608	M	8	0	0	0	0	0	0	1	NA	NA	0	NA	NA	1	1	1	0	0	0	0.0909091	0.272727	0.272727	0	0	0	0	0	0	1	1	1
Pair608M-9	608M	608	M	9	0	0	0	0	0	0	1	NA	NA	0	NA	NA	1	1	1	0	0	0	0.0909091	0.272727	0.272727	0	0	0	0	0	0	1	1	1
Pair608M-10	608M	608	M	10	0	0	0	0	0	0	1	NA	NA	0	NA	NA	1	1	1	0	0	0	0.0909091	0.272727	0.272727	0	0	0	0	0	0	1	1	1
Pair608M-11	608M	608	M	11	NA	NA	NA	0	0	0	1	NA	NA	0	NA	NA	1	1	1	0	0	0	0.0909091	0.272727	0.272727	0	0	0	0	0	0	1	1	1
Pair608M-12	608M	608	M	12	0	0	0	0	0	0	1	NA	NA	0	NA	NA	1	1	1	0	0	0	0.0909091	0.272727	0.272727	NA	NA	NA	NA	NA	NA	1	1	1
Pair589C-0	589C	589	C	0	0	1	0	0	1	0	1	NA	1	0	NA	0	1	1	1	0	0	0	0.0769231	0.230769	0.0769231	1	0	1	0	0	0	1	1	0
Pair589C-1	589C	589	C	1	1	1	1	1	1	1	1	NA	1	0	NA	0	1	1	1	0	0	0	0.0769231	0.230769	0.0769231	0	0	0	1	0	1	1	1	0
Pair589C-2	589C	589	C	2	0	0	0	0	1	0	1	NA	1	0	NA	0	1	1	1	0	0	0	0.0769231	0.230769	0.0769231	0	0	0	0	0	0	1	1	0
Pair589C-3	589C	589	C	3	0	1	0	0	1	0	1	NA	1	0	NA	0	1	1	1	0	0	0	0.0769231	0.230769	0.0769231	0	0	0	0	1	0	1	1	0
Pair589C-4	589C	589	C	4	0	0	0	0	0	0	1	NA	1	0	NA	0	1	1	1	0	0	0	0.0769231	0.230769	0.0769231	0	0	0	0	0	0	1	1	0
Pair589C-5	589C	589	C	5	0	0	0	0	0	0	1	NA	1	0	NA	0	1	1	1	0	0	0	0.0769231	0.230769	0.0769231	0	0	0	0	0	0	1	1	0
Pair589C-6	589C	589	C	6	0	0	0	0	0	0	1	NA	1	0	NA	0	1	1	1	0	0	0	0.0769231	0.230769	0.0769231	0	0	0	0	0	0	1	1	0
Pair589C-7	589C	589	C	7	0	0	0	0	0	0	1	NA	1	0	NA	0	1	1	1	0	0	0	0.0769231	0.230769	0.0769231	0	0	0	0	0	0	1	1	0
Pair589C-8	589C	589	C	8	0	0	0	0	0	0	1	NA	1	0	NA	0	1	1	1	0	0	0	0.0769231	0.230769	0.0769231	0	0	0	0	0	0	1	1	0
Pair589C-9	589C	589	C	9	0	0	0	0	0	0	1	NA	1	0	NA	0	1	1	1	0	0	0	0.0769231	0.230769	0.0769231	0	0	0	0	0	0	1	1	0
Pair589C-10	589C	589	C	10	0	0	0	0	0	0	1	NA	1	0	NA	0	1	1	1	0	0	0	0.0769231	0.230769	0.0769231	0	0	0	0	0	0	1	1	0
Pair589C-11	589C	589	C	11	0	0	0	0	0	0	1	NA	1	0	NA	0	1	1	1	0	0	0	0.0769231	0.230769	0.0769231	0	0	0	0	0	0	1	1	0
Pair589C-12	589C	589	C	12	0	0	0	0	0	0	1	NA	1	0	NA	0	1	1	1	0	0	0	0.0769231	0.230769	0.0769231	NA	NA	NA	NA	NA	NA	1	1	0
Pair589M-0	589M	589	M	0	0	1	1	0	1	1	1	NA	NA	0	NA	NA	1	1	1	0	0	0	0.0769231	0.230769	0.230769	1	0	0	0	0	0	0	1	0
Pair589M-1	589M	589	M	1	1	1	1	1	1	1	1	NA	NA	0	NA	NA	1	1	1	0	0	0	0.0769231	0.230769	0.230769	0	0	0	1	0	0	0	1	0
Pair589M-2	589M	589	M	2	0	0	0	0	1	1	1	NA	NA	0	NA	NA	1	1	1	0	0	0	0.0769231	0.230769	0.230769	0	0	0	0	0	0	0	1	0
Pair589M-3	589M	589	M	3	0	1	1	0	1	1	1	NA	NA	0	NA	NA	1	1	1	0	0	0	0.0769231	0.230769	0.230769	0	0	0	0	1	1	0	1	0
Pair589M-4	589M	589	M	4	0	0	0	0	0	0	1	NA	NA	0	NA	NA	1	1	1	0	0	0	0.0769231	0.230769	0.230769	0	0	0	0	0	0	0	1	0
Pair589M-5	589M	589	M	5	0	0	0	0	0	0	1	NA	NA	0	NA	NA	1	1	1	0	0	0	0.0769231	0.230769	0.230769	0	0	0	0	0	0	0	1	0
Pair589M-6	589M	589	M	6	0	0	0	0	0	0	1	NA	NA	0	NA	NA	1	1	1	0	0	0	0.0769231	0.230769	0.230769	0	0	0	0	0	0	0	1	0
Pair589M-7	589M	589	M	7	0	0	0	0	0	0	1	NA	NA	0	NA	NA	1	1	1	0	0	0	0.0769231	0.230769	0.230769	0	0	0	0	0	0	0	1	0
Pair589M-8	589M	589	M	8	0	0	0	0	0	0	1	NA	NA	0	NA	NA	1	1	1	0	0	0	0.0769231	0.230769	0.230769	0	0	0	0	0	0	0	1	0
Pair589M-9	589M	589	M	9	0	0	0	0	0	0	1	NA	NA	0	NA	NA	1	1	1	0	0	0	0.0769231	0.230769	0.230769	0	0	0	0	0	0	0	1	0
Pair589M-10	589M	589	M	10	0	0	0	0	0	0	1	NA	NA	0	NA	NA	1	1	1	0	0	0	0.0769231	0.230769	0.230769	0	0	0	0	0	0	0	1	0
Pair589M-11	589M	589	M	11	0	0	0	0	0	0	1	NA	NA	0	NA	NA	1	1	1	0	0	0	0.0769231	0.230769	0.230769	0	0	0	0	0	0	0	1	0
Pair589M-12	589M	589	M	12	0	0	0	0	0	0	1	NA	NA	0	NA	NA	1	1	1	0	0	0	0.0769231	0.230769	0.230769	NA	NA	NA	NA	NA	NA	0	1	0
Pair569C-0	569C	569	C	0	0	1	0	0	1	0	1	NA	1	0	NA	0	1	1	1	0	0	0	0.0769231	0.384615	0.0769231	1	0	1	0	0	0	1	1	0
Pair569C-1	569C	569	C	1	1	1	1	1	1	1	1	NA	1	0	NA	0	1	1	1	0	0	0	0.0769231	0.384615	0.0769231	0	0	0	1	0	1	1	1	0
Pair569C-2	569C	569	C	2	0	1	0	0	1	0	1	NA	1	0	NA	0	1	1	1	0	0	0	0.0769231	0.384615	0.0769231	0	0	0	0	0	0	1	1	0
Pair569C-3	569C	569	C	3	0	1	0	0	1	0	1	NA	1	0	NA	0	1	1	1	0	0	0	0.0769231	0.384615	0.0769231	0	0	0	0	0	0	1	1	0
Pair569C-4	569C	569	C	4	0	1	0	0	1	0	1	NA	1	0	NA	0	1	1	1	0	0	0	0.0769231	0.384615	0.0769231	0	0	0	0	1	0	1	1	0
Pair569C-5	569C	569	C	5	0	0	0	0	0	0	1	NA	1	0	NA	0	1	1	1	0	0	0	0.0769231	0.384615	0.0769231	0	0	0	0	0	0	1	1	0
Pair569C-6	569C	569	C	6	0	0	0	0	0	0	1	NA	1	0	NA	0	1	1	1	0	0	0	0.0769231	0.384615	0.0769231	0	0	0	0	0	0	1	1	0
Pair569C-7	569C	569	C	7	0	0	0	0	0	0	1	NA	1	0	NA	0	1	1	1	0	0	0	0.0769231	0.384615	0.0769231	0	0	0	0	0	0	1	1	0
Pair569C-8	569C	569	C	8	0	0	0	0	0	0	1	NA	1	0	NA	0	1	1	1	0	0	0	0.0769231	0.384615	0.0769231	0	0	0	0	0	0	1	1	0
Pair569C-9	569C	569	C	9	0	0	0	0	0	0	1	NA	1	0	NA	0	1	1	1	0	0	0	0.0769231	0.384615	0.0769231	0	0	0	0	0	0	1	1	0
Pair569C-10	569C	569	C	10	0	0	0	0	0	0	1	NA	1	0	NA	0	1	1	1	0	0	0	0.0769231	0.384615	0.0769231	0	0	0	0	0	0	1	1	0
Pair569C-11	569C	569	C	11	0	0	0	0	0	0	1	NA	1	0	NA	0	1	1	1	0	0	0	0.0769231	0.384615	0.0769231	0	0	0	0	0	0	1	1	0
Pair569C-12	569C	569	C	12	0	0	0	0	0	0	1	NA	1	0	NA	0	1	1	1	0	0	0	0.0769231	0.384615	0.0769231	NA	NA	NA	NA	NA	NA	1	1	0
Pair569M-0	569M	569	M	0	0	1	1	0	1	1	1	NA	NA	0	NA	NA	1	1	1	0	0	0	0.0769231	0.384615	0.384615	1	0	0	0	0	0	0	1	0
Pair569M-1	569M	569	M	1	1	1	1	1	1	1	1	NA	NA	0	NA	NA	1	1	1	0	0	0	0.0769231	0.384615	0.384615	0	0	0	1	0	0	0	1	0
Pair569M-2	569M	569	M	2	0	1	1	0	1	1	1	NA	NA	0	NA	NA	1	1	1	0	0	0	0.0769231	0.384615	0.384615	0	0	0	0	0	0	0	1	0
Pair569M-3	569M	569	M	3	0	1	1	0	1	1	1	NA	NA	0	NA	NA	1	1	1	0	0	0	0.0769231	0.384615	0.384615	0	0	0	0	0	0	0	1	0
Pair569M-4	569M	569	M	4	0	1	1	0	1	1	1	NA	NA	0	NA	NA	1	1	1	0	0	0	0.0769231	0.384615	0.384615	0	0	0	0	1	1	0	1	0
Pair569M-5	569M	569	M	5	0	0	0	0	0	0	1	NA	NA	0	NA	NA	1	1	1	0	0	0	0.0769231	0.384615	0.384615	0	0	0	0	0	0	0	1	0
Pair569M-6	569M	569	M	6	0	0	0	0	0	0	1	NA	NA	0	NA	NA	1	1	1	0	0	0	0.0769231	0.384615	0.384615	0	0	0	0	0	0	0	1	0
Pair569M-7	569M	569	M	7	0	0	0	0	0	0	1	NA	NA	0	NA	NA	1	1	1	0	0	0	0.0769231	0.384615	0.384615	0	0	0	0	0	0	0	1	0
Pair569M-8	569M	569	M	8	0	0	0	0	0	0	1	NA	NA	0	NA	NA	1	1	1	0	0	0	0.0769231	0.384615	0.384615	0	0	0	0	0	0	0	1	0
Pair569M-9	569M	569	M	9	0	0	0	0	0	0	1	NA	NA	0	NA	NA	1	1	1	0	0	0	0.0769231	0.384615	0.384615	0	0	0	0	0	0	0	1	0
Pair569M-10	569M	569	M	10	0	0	0	0	0	0	1	NA	NA	0	NA	NA	1	1	1	0	0	0	0.0769231	0.384615	0.384615	0	0	0	0	0	0	0	1	0
Pair569M-11	569M	569	M	11	0	0	0	0	0	0	1	NA	NA	0	NA	NA	1	1	1	0	0	0	0.0769231	0.384615	0.384615	0	0	0	0	0	0	0	1	0
Pair569M-12	569M	569	M	12	0	0	0	0	0	0	1	NA	NA	0	NA	NA	1	1	1	0	0	0	0.0769231	0.384615	0.384615	NA	NA	NA	NA	NA	NA	0	1	0
Pair511C-0	511C	511	C	0	0	1	0	0	1	0	1	NA	1	0	NA	0	1	1	1	0	1	0	0.0909091	0.909091	0.0909091	1	0	1	0	0	0	1	1	0
Pair511C-1	511C	511	C	1	1	1	1	1	1	1	1	NA	1	0	NA	0	1	1	1	0	1	0	0.0909091	0.909091	0.0909091	0	0	0	1	0	1	1	1	0
Pair511C-2	511C	511	C	2	0	1	0	0	1	0	1	NA	1	0	NA	0	1	1	1	0	1	0	0.0909091	0.909091	0.0909091	0	0	0	0	0	0	1	1	0
Pair511C-3	511C	511	C	3	0	1	0	0	1	0	1	NA	1	0	NA	0	1	1	1	0	1	0	0.0909091	0.909091	0.0909091	0	0	0	0	0	0	1	1	0
Pair511C-4	511C	511	C	4	0	1	0	0	1	0	1	NA	1	0	NA	0	1	1	1	0	1	0	0.0909091	0.909091	0.0909091	0	0	0	0	0	0	1	1	0
Pair511C-5	511C	511	C	5	NA	NA	NA	0	1	0	1	NA	1	0	NA	0	1	1	1	0	1	0	0.0909091	0.909091	0.0909091	0	0	0	0	0	0	1	1	0
Pair511C-6	511C	511	C	6	0	1	0	0	1	0	1	NA	1	0	NA	0	1	1	1	0	1	0	0.0909091	0.909091	0.0909091	0	0	0	0	0	0	1	1	0
Pair511C-7	511C	511	C	7	0	1	0	0	1	0	1	NA	1	0	NA	0	1	1	1	0	1	0	0.0909091	0.909091	0.0909091	0	0	0	0	0	0	1	1	0
Pair511C-8	511C	511	C	8	0	1	0	0	1	0	1	NA	1	0	NA	0	1	1	1	0	1	0	0.0909091	0.909091	0.0909091	0	0	0	0	0	0	1	1	0
Pair511C-9	511C	511	C	9	0	1	0	0	1	0	1	NA	1	0	NA	0	1	1	1	0	1	0	0.0909091	0.909091	0.0909091	0	NA	0	0	NA	0	1	1	0
Pair511C-10	511C	511	C	10	NA	NA	NA	0	NA	0	1	NA	1	0	NA	0	1	1	1	0	1	0	0.0909091	0.909091	0.0909091	0	NA	0	0	NA	0	1	1	0
Pair511C-11	511C	511	C	11	0	0	0	0	0	0	1	NA	1	0	NA	0	1	1	1	0	1	0	0.0909091	0.909091	0.0909091	0	1	0	0	0	0	1	1	0
Pair511C-12	511C	511	C	12	0	1	0	0	1	0	1	NA	1	0	NA	0	1	1	1	0	1	0	0.0909091	0.909091	0.0909091	NA	NA	NA	NA	NA	NA	1	1	0
Pair511M-0	511M	511	M	0	0	1	1	0	1	1	1	NA	NA	0	NA	NA	1	1	1	0	1	1	0.0909091	0.909091	0.909091	1	0	0	0	0	0	0	1	0
Pair511M-1	511M	511	M	1	1	1	1	1	1	1	1	NA	NA	0	NA	NA	1	1	1	0	1	1	0.0909091	0.909091	0.909091	0	0	0	1	0	0	0	1	0
Pair511M-2	511M	511	M	2	0	1	1	0	1	1	1	NA	NA	0	NA	NA	1	1	1	0	1	1	0.0909091	0.909091	0.909091	0	0	0	0	0	0	0	1	0
Pair511M-3	511M	511	M	3	0	1	1	0	1	1	1	NA	NA	0	NA	NA	1	1	1	0	1	1	0.0909091	0.909091	0.909091	0	0	0	0	0	0	0	1	0
Pair511M-4	511M	511	M	4	0	1	1	0	1	1	1	NA	NA	0	NA	NA	1	1	1	0	1	1	0.0909091	0.909091	0.909091	0	0	0	0	0	0	0	1	0
Pair511M-5	511M	511	M	5	NA	NA	NA	0	1	1	1	NA	NA	0	NA	NA	1	1	1	0	1	1	0.0909091	0.909091	0.909091	0	0	0	0	0	0	0	1	0
Pair511M-6	511M	511	M	6	0	1	1	0	1	1	1	NA	NA	0	NA	NA	1	1	1	0	1	1	0.0909091	0.909091	0.909091	0	0	0	0	0	0	0	1	0
Pair511M-7	511M	511	M	7	0	1	1	0	1	1	1	NA	NA	0	NA	NA	1	1	1	0	1	1	0.0909091	0.909091	0.909091	0	0	0	0	0	0	0	1	0
Pair511M-8	511M	511	M	8	0	1	1	0	1	1	1	NA	NA	0	NA	NA	1	1	1	0	1	1	0.0909091	0.909091	0.909091	0	0	0	0	0	0	0	1	0
Pair511M-9	511M	511	M	9	0	1	1	0	1	1	1	NA	NA	0	NA	NA	1	1	1	0	1	1	0.0909091	0.909091	0.909091	0	NA	NA	0	NA	NA	0	1	0
Pair511M-10	511M	511	M	10	NA	NA	NA	0	NA	NA	1	NA	NA	0	NA	NA	1	1	1	0	1	1	0.0909091	0.909091	0.909091	0	NA	NA	0	NA	NA	0	1	0
Pair511M-11	511M	511	M	11	0	0	0	0	0	0	1	NA	NA	0	NA	NA	1	1	1	0	1	1	0.0909091	0.909091	0.909091	0	1	1	0	0	0	0	1	0
Pair511M-12	511M	511	M	12	0	1	1	0	1	1	1	NA	NA	0	NA	NA	1	1	1	0	1	1	0.0909091	0.909091	0.909091	NA	NA	NA	NA	NA	NA	0	1	0
Pair538C-0	538C	538	C	0	0	0	0	0	0	0	1	NA	1	0	NA	0	1	1	1	0	1	0	0.0769231	0.692308	0.0769231	1	1	1	0	0	0	1	1	1
Pair538C-1	538C	538	C	1	1	1	1	1	1	1	1	NA	1	0	NA	0	1	1	1	0	1	0	0.0769231	0.692308	0.0769231	0	0	0	1	0	1	1	1	1
Pair538C-2	538C	538	C	2	0	1	0	0	1	0	1	NA	1	0	NA	0	1	1	1	0	1	0	0.0769231	0.692308	0.0769231	0	0	0	0	0	0	1	1	1
Pair538C-3	538C	538	C	3	0	1	0	0	1	0	1	NA	1	0	NA	0	1	1	1	0	1	0	0.0769231	0.692308	0.0769231	0	0	0	0	0	0	1	1	1
Pair538C-4	538C	538	C	4	0	1	0	0	1	0	1	NA	1	0	NA	0	1	1	1	0	1	0	0.0769231	0.692308	0.0769231	0	0	0	0	0	0	1	1	1
Pair538C-5	538C	538	C	5	0	1	0	0	1	0	1	NA	1	0	NA	0	1	1	1	0	1	0	0.0769231	0.692308	0.0769231	0	0	0	0	0	0	1	1	1
Pair538C-6	538C	538	C	6	0	1	0	0	1	0	1	NA	1	0	NA	0	1	1	1	0	1	0	0.0769231	0.692308	0.0769231	0	0	0	0	0	0	1	1	1
Pair538C-7	538C	538	C	7	0	1	0	0	1	0	1	NA	1	0	NA	0	1	1	1	0	1	0	0.0769231	0.692308	0.0769231	0	0	0	0	0	0	1	1	1
Pair538C-8	538C	538	C	8	0	1	0	0	1	0	1	NA	1	0	NA	0	1	1	1	0	1	0	0.0769231	0.692308	0.0769231	0	0	0	0	0	0	1	1	1
Pair538C-9	538C	538	C	9	0	1	0	0	1	0	1	NA	1	0	NA	0	1	1	1	0	1	0	0.0769231	0.692308	0.0769231	0	0	0	0	1	0	1	1	1
Pair538C-10	538C	538	C	10	0	0	0	0	0	0	1	NA	1	0	NA	0	1	1	1	0	1	0	0.0769231	0.692308	0.0769231	0	0	0	0	0	0	1	1	1
Pair538C-11	538C	538	C	11	0	0	0	0	0	0	1	NA	1	0	NA	0	1	1	1	0	1	0	0.0769231	0.692308	0.0769231	0	0	0	0	0	0	1	1	1
Pair538C-12	538C	538	C	12	0	0	0	0	0	0	1	NA	1	0	NA	0	1	1	1	0	1	0	0.0769231	0.692308	0.0769231	NA	NA	NA	NA	NA	NA	1	1	1
Pair538M-0	538M	538	M	0	0	0	0	0	0	0	1	NA	NA	0	NA	NA	1	1	1	0	1	1	0.0769231	0.692308	0.692308	1	1	1	0	0	0	1	1	1
Pair538M-1	538M	538	M	1	1	1	1	1	1	1	1	NA	NA	0	NA	NA	1	1	1	0	1	1	0.0769231	0.692308	0.692308	0	0	0	1	0	0	1	1	1
Pair538M-2	538M	538	M	2	0	1	1	0	1	1	1	NA	NA	0	NA	NA	1	1	1	0	1	1	0.0769231	0.692308	0.692308	0	0	0	0	0	0	1	1	1
Pair538M-3	538M	538	M	3	0	1	1	0	1	1	1	NA	NA	0	NA	NA	1	1	1	0	1	1	0.0769231	0.692308	0.692308	0	0	0	0	0	0	1	1	1
Pair538M-4	538M	538	M	4	0	1	1	0	1	1	1	NA	NA	0	NA	NA	1	1	1	0	1	1	0.0769231	0.692308	0.692308	0	0	0	0	0	0	1	1	1
Pair538M-5	538M	538	M	5	0	1	1	0	1	1	1	NA	NA	0	NA	NA	1	1	1	0	1	1	0.0769231	0.692308	0.692308	0	0	0	0	0	0	1	1	1
Pair538M-6	538M	538	M	6	0	1	1	0	1	1	1	NA	NA	0	NA	NA	1	1	1	0	1	1	0.0769231	0.692308	0.692308	0	0	0	0	0	0	1	1	1
Pair538M-7	538M	538	M	7	0	1	1	0	1	1	1	NA	NA	0	NA	NA	1	1	1	0	1	1	0.0769231	0.692308	0.692308	0	0	0	0	0	0	1	1	1
Pair538M-8	538M	538	M	8	0	1	1	0	1	1	1	NA	NA	0	NA	NA	1	1	1	0	1	1	0.0769231	0.692308	0.692308	0	0	0	0	0	0	1	1	1
Pair538M-9	538M	538	M	9	0	1	1	0	1	1	1	NA	NA	0	NA	NA	1	1	1	0	1	1	0.0769231	0.692308	0.692308	0	0	0	0	1	1	1	1	1
Pair538M-10	538M	538	M	10	0	0	0	0	0	0	1	NA	NA	0	NA	NA	1	1	1	0	1	1	0.0769231	0.692308	0.692308	0	0	0	0	0	0	1	1	1
Pair538M-11	538M	538	M	11	0	0	0	0	0	0	1	NA	NA	0	NA	NA	1	1	1	0	1	1	0.0769231	0.692308	0.692308	0	0	0	0	0	0	1	1	1
Pair538M-12	538M	538	M	12	0	0	0	0	0	0	1	NA	NA	0	NA	NA	1	1	1	0	1	1	0.0769231	0.692308	0.692308	NA	NA	NA	NA	NA	NA	1	1	1
Pair633C-0	633C	633	C	0	NA	NA	NA	NA	NA	NA	0	NA	0	1	NA	1	1	1	1	0	0	0	0.545455	0.545455	0.545455	NA	NA	NA	NA	NA	NA	2	2	1
Pair633C-1	633C	633	C	1	0	1	0	0	1	0	0	NA	0	1	NA	1	1	1	1	0	0	0	0.545455	0.545455	0.545455	1	0	1	0	0	0	2	2	1
Pair633C-2	633C	633	C	2	1	1	1	1	1	1	0	NA	0	1	NA	1	1	1	1	0	0	0	0.545455	0.545455	0.545455	0	0	0	0	1	0	2	2	1
Pair633C-3	633C	633	C	3	1	0	1	1	0	1	0	NA	0	1	NA	1	1	1	1	0	0	0	0.545455	0.545455	0.545455	0	0	0	1	0	1	2	2	1
Pair633C-4	633C	633	C	4	0	0	0	0	0	0	0	NA	0	1	NA	1	1	1	1	0	0	0	0.545455	0.545455	0.545455	0	1	0	0	0	0	2	2	1
Pair633C-5	633C	633	C	5	0	1	0	0	1	0	0	NA	0	1	NA	1	1	1	1	0	0	0	0.545455	0.545455	0.545455	1	0	1	0	0	0	2	2	1
Pair633C-6	633C	633	C	6	1	1	1	1	1	1	0	NA	0	1	NA	1	1	1	1	0	0	0	0.545455	0.545455	0.545455	0	0	0	0	0	0	2	2	1
Pair633C-7	633C	633	C	7	1	1	1	1	1	1	0	NA	0	1	NA	1	1	1	1	0	0	0	0.545455	0.545455	0.545455	NA	0	NA	NA	0	NA	2	2	1
Pair633C-8	633C	633	C	8	0	1	0	0	1	0	0	NA	0	1	NA	1	1	1	1	0	0	0	0.545455	0.545455	0.545455	NA	NA	NA	NA	NA	NA	2	2	1
Pair633C-9	633C	633	C	9	NA	NA	NA	NA	NA	NA	0	NA	0	1	NA	1	1	1	1	0	0	0	0.545455	0.545455	0.545455	NA	NA	NA	NA	NA	NA	2	2	1
Pair633C-10	633C	633	C	10	1	0	1	1	0	1	0	NA	0	1	NA	1	1	1	1	0	0	0	0.545455	0.545455	0.545455	0	0	0	0	0	0	2	2	1
Pair633C-11	633C	633	C	11	1	0	1	1	0	1	0	NA	0	1	NA	1	1	1	1	0	0	0	0.545455	0.545455	0.545455	NA	0	NA	NA	0	NA	2	2	1
Pair633C-12	633C	633	C	12	0	0	0	0	0	0	0	NA	0	1	NA	1	1	1	1	0	0	0	0.545455	0.545455	0.545455	NA	NA	NA	NA	NA	NA	2	2	1
Pair633M-0	633M	633	M	0	NA	NA	NA	NA	NA	NA	0	NA	NA	1	NA	NA	1	1	1	0	0	0	0.545455	0.545455	0.545455	NA	NA	NA	NA	NA	NA	1	2	1
Pair633M-1	633M	633	M	1	0	1	1	0	1	1	0	NA	NA	1	NA	NA	1	1	1	0	0	0	0.545455	0.545455	0.545455	1	0	0	0	0	0	1	2	1
Pair633M-2	633M	633	M	2	1	1	1	1	1	1	0	NA	NA	1	NA	NA	1	1	1	0	0	0	0.545455	0.545455	0.545455	0	0	0	0	1	1	1	2	1
Pair633M-3	633M	633	M	3	1	0	0	1	0	0	0	NA	NA	1	NA	NA	1	1	1	0	0	0	0.545455	0.545455	0.545455	0	0	0	1	0	0	1	2	1
Pair633M-4	633M	633	M	4	0	0	0	0	0	0	0	NA	NA	1	NA	NA	1	1	1	0	0	0	0.545455	0.545455	0.545455	0	1	1	0	0	0	1	2	1
Pair633M-5	633M	633	M	5	0	1	1	0	1	1	0	NA	NA	1	NA	NA	1	1	1	0	0	0	0.545455	0.545455	0.545455	1	0	0	0	0	0	1	2	1
Pair633M-6	633M	633	M	6	1	1	1	1	1	1	0	NA	NA	1	NA	NA	1	1	1	0	0	0	0.545455	0.545455	0.545455	0	0	0	0	0	0	1	2	1
Pair633M-7	633M	633	M	7	1	1	1	1	1	1	0	NA	NA	1	NA	NA	1	1	1	0	0	0	0.545455	0.545455	0.545455	NA	0	0	NA	0	0	1	2	1
Pair633M-8	633M	633	M	8	0	1	1	0	1	1	0	NA	NA	1	NA	NA	1	1	1	0	0	0	0.545455	0.545455	0.545455	NA	NA	NA	NA	NA	NA	1	2	1
Pair633M-9	633M	633	M	9	NA	NA	NA	NA	NA	NA	0	NA	NA	1	NA	NA	1	1	1	0	0	0	0.545455	0.545455	0.545455	NA	NA	NA	NA	NA	NA	1	2	1
Pair633M-10	633M	633	M	10	1	0	0	1	0	0	0	NA	NA	1	NA	NA	1	1	1	0	0	0	0.545455	0.545455	0.545455	0	0	0	0	0	0	1	2	1
Pair633M-11	633M	633	M	11	1	0	0	1	0	0	0	NA	NA	1	NA	NA	1	1	1	0	0	0	0.545455	0.545455	0.545455	NA	0	0	NA	0	0	1	2	1
Pair633M-12	633M	633	M	12	0	0	0	0	0	0	0	NA	NA	1	NA	NA	1	1	1	0	0	0	0.545455	0.545455	0.545455	NA	NA	NA	NA	NA	NA	1	2	1
Pair529C-0	529C	529	C	0	0	1	0	0	1	0	0	NA	0	1	NA	1	1	1	1	0	1	0	0.230769	0.692308	0.230769	0	0	0	0	0	0	2	2	0
Pair529C-1	529C	529	C	1	0	0	0	0	1	0	0	NA	0	1	NA	1	1	1	1	0	1	0	0.230769	0.692308	0.230769	1	0	1	0	0	0	2	2	0
Pair529C-2	529C	529	C	2	1	1	1	1	1	1	0	NA	0	1	NA	1	1	1	1	0	1	0	0.230769	0.692308	0.230769	0	0	0	0	0	0	2	2	0
Pair529C-3	529C	529	C	3	1	1	1	1	1	1	0	NA	0	1	NA	1	1	1	1	0	1	0	0.230769	0.692308	0.230769	0	0	0	1	0	1	2	2	0
Pair529C-4	529C	529	C	4	0	1	0	0	1	0	0	NA	0	1	NA	1	1	1	1	0	1	0	0.230769	0.692308	0.230769	0	0	0	0	0	0	2	2	0
Pair529C-5	529C	529	C	5	0	1	0	0	1	0	0	NA	0	1	NA	1	1	1	1	0	1	0	0.230769	0.692308	0.230769	0	0	0	0	0	0	2	2	0
Pair529C-6	529C	529	C	6	0	1	0	0	1	0	0	NA	0	1	NA	1	1	1	1	0	1	0	0.230769	0.692308	0.230769	0	0	0	0	0	0	2	2	0
Pair529C-7	529C	529	C	7	0	1	0	0	1	0	0	NA	0	1	NA	1	1	1	1	0	1	0	0.230769	0.692308	0.230769	0	0	0	0	0	0	2	2	0
Pair529C-8	529C	529	C	8	0	1	0	0	1	0	0	NA	0	1	NA	1	1	1	1	0	1	0	0.230769	0.692308	0.230769	1	0	1	0	1	0	2	2	0
Pair529C-9	529C	529	C	9	1	0	1	1	0	1	0	NA	0	1	NA	1	1	1	1	0	1	0	0.230769	0.692308	0.230769	0	0	0	1	0	1	2	2	0
Pair529C-10	529C	529	C	10	0	0	0	0	0	0	0	NA	0	1	NA	1	1	1	1	0	1	0	0.230769	0.692308	0.230769	0	1	0	0	0	0	2	2	0
Pair529C-11	529C	529	C	11	0	1	0	0	1	0	0	NA	0	1	NA	1	1	1	1	0	1	0	0.230769	0.692308	0.230769	0	NA	0	0	NA	0	2	2	0
Pair529C-12	529C	529	C	12	0	0	0	0	0	0	0	NA	0	1	NA	1	1	1	1	0	1	0	0.230769	0.692308	0.230769	NA	NA	NA	NA	NA	NA	2	2	0
Pair529M-0	529M	529	M	0	0	1	1	0	1	1	0	NA	NA	1	NA	NA	1	1	1	0	1	1	0.230769	0.692308	0.692308	0	0	0	0	0	0	0	2	0
Pair529M-1	529M	529	M	1	0	0	0	0	1	1	0	NA	NA	1	NA	NA	1	1	1	0	1	1	0.230769	0.692308	0.692308	1	0	0	0	0	0	0	2	0
Pair529M-2	529M	529	M	2	1	1	1	1	1	1	0	NA	NA	1	NA	NA	1	1	1	0	1	1	0.230769	0.692308	0.692308	0	0	0	0	0	0	0	2	0
Pair529M-3	529M	529	M	3	1	1	1	1	1	1	0	NA	NA	1	NA	NA	1	1	1	0	1	1	0.230769	0.692308	0.692308	0	0	0	1	0	0	0	2	0
Pair529M-4	529M	529	M	4	0	1	1	0	1	1	0	NA	NA	1	NA	NA	1	1	1	0	1	1	0.230769	0.692308	0.692308	0	0	0	0	0	0	0	2	0
Pair529M-5	529M	529	M	5	0	1	1	0	1	1	0	NA	NA	1	NA	NA	1	1	1	0	1	1	0.230769	0.692308	0.692308	0	0	0	0	0	0	0	2	0
Pair529M-6	529M	529	M	6	0	1	1	0	1	1	0	NA	NA	1	NA	NA	1	1	1	0	1	1	0.230769	0.692308	0.692308	0	0	0	0	0	0	0	2	0
Pair529M-7	529M	529	M	7	0	1	1	0	1	1	0	NA	NA	1	NA	NA	1	1	1	0	1	1	0.230769	0.692308	0.692308	0	0	0	0	0	0	0	2	0
Pair529M-8	529M	529	M	8	0	1	1	0	1	1	0	NA	NA	1	NA	NA	1	1	1	0	1	1	0.230769	0.692308	0.692308	1	0	0	0	1	1	0	2	0
Pair529M-9	529M	529	M	9	1	0	0	1	0	0	0	NA	NA	1	NA	NA	1	1	1	0	1	1	0.230769	0.692308	0.692308	0	0	0	1	0	0	0	2	0
Pair529M-10	529M	529	M	10	0	0	0	0	0	0	0	NA	NA	1	NA	NA	1	1	1	0	1	1	0.230769	0.692308	0.692308	0	1	1	0	0	0	0	2	0
Pair529M-11	529M	529	M	11	0	1	1	0	1	1	0	NA	NA	1	NA	NA	1	1	1	0	1	1	0.230769	0.692308	0.692308	0	NA	NA	0	NA	NA	0	2	0
Pair529M-12	529M	529	M	12	0	0	0	0	0	0	0	NA	NA	1	NA	NA	1	1	1	0	1	1	0.230769	0.692308	0.692308	NA	NA	NA	NA	NA	NA	0	2	0
Pair622C-0	622C	622	C	0	NA	NA	NA	NA	NA	NA	0	NA	0	1	NA	1	1	1	1	0	1	0	0.2	0.9	0.2	NA	NA	NA	NA	NA	NA	4	4	2
Pair622C-1	622C	622	C	1	0	0	0	0	0	0	0	NA	0	1	NA	1	1	1	1	0	1	0	0.2	0.9	0.2	0	1	0	0	0	0	4	4	2
Pair622C-2	622C	622	C	2	0	1	0	0	1	0	0	NA	0	1	NA	1	1	1	1	0	1	0	0.2	0.9	0.2	0	0	0	0	0	0	4	4	2
Pair622C-3	622C	622	C	3	0	1	0	0	1	0	0	NA	0	1	NA	1	1	1	1	0	1	0	0.2	0.9	0.2	1	0	1	0	0	0	4	4	2
Pair622C-4	622C	622	C	4	1	1	1	1	1	1	0	NA	0	1	NA	1	1	1	1	0	1	0	0.2	0.9	0.2	0	0	0	0	0	0	4	4	2
Pair622C-5	622C	622	C	5	0	1	0	1	1	1	0	NA	0	1	NA	1	1	1	1	0	1	0	0.2	0.9	0.2	0	0	0	0	0	0	4	4	2
Pair622C-6	622C	622	C	6	1	1	1	1	1	1	0	NA	0	1	NA	1	1	1	1	0	1	0	0.2	0.9	0.2	0	0	0	1	0	1	4	4	2
Pair622C-7	622C	622	C	7	0	1	0	0	1	0	0	NA	0	1	NA	1	1	1	1	0	1	0	0.2	0.9	0.2	0	0	0	0	0	0	4	4	2
Pair622C-8	622C	622	C	8	0	1	0	0	1	0	0	NA	0	1	NA	1	1	1	1	0	1	0	0.2	0.9	0.2	0	0	0	0	0	0	4	4	2
Pair622C-9	622C	622	C	9	NA	NA	NA	0	1	0	0	NA	0	1	NA	1	1	1	1	0	1	0	0.2	0.9	0.2	0	0	0	0	0	0	4	4	2
Pair622C-10	622C	622	C	10	0	1	0	0	1	0	0	NA	0	1	NA	1	1	1	1	0	1	0	0.2	0.9	0.2	0	0	0	0	0	0	4	4	2
Pair622C-11	622C	622	C	11	0	1	0	0	1	0	0	NA	0	1	NA	1	1	1	1	0	1	0	0.2	0.9	0.2	NA	NA	NA	NA	NA	NA	4	4	2
Pair622C-12	622C	622	C	12	NA	NA	NA	NA	NA	NA	0	NA	0	1	NA	1	1	1	1	0	1	0	0.2	0.9	0.2	NA	NA	NA	NA	NA	NA	4	4	2
Pair622M-0	622M	622	M	0	NA	NA	NA	NA	NA	NA	0	NA	NA	1	NA	NA	1	1	1	0	1	1	0.2	0.9	0.9	NA	NA	NA	NA	NA	NA	2	4	2
Pair622M-1	622M	622	M	1	0	0	0	0	0	0	0	NA	NA	1	NA	NA	1	1	1	0	1	1	0.2	0.9	0.9	0	1	1	0	0	0	2	4	2
Pair622M-2	622M	622	M	2	0	1	1	0	1	1	0	NA	NA	1	NA	NA	1	1	1	0	1	1	0.2	0.9	0.9	0	0	0	0	0	0	2	4	2
Pair622M-3	622M	622	M	3	0	1	1	0	1	1	0	NA	NA	1	NA	NA	1	1	1	0	1	1	0.2	0.9	0.9	1	0	0	0	0	0	2	4	2
Pair622M-4	622M	622	M	4	1	1	1	1	1	1	0	NA	NA	1	NA	NA	1	1	1	0	1	1	0.2	0.9	0.9	0	0	0	0	0	0	2	4	2
Pair622M-5	622M	622	M	5	0	1	1	1	1	1	0	NA	NA	1	NA	NA	1	1	1	0	1	1	0.2	0.9	0.9	0	0	0	0	0	0	2	4	2
Pair622M-6	622M	622	M	6	1	1	1	1	1	1	0	NA	NA	1	NA	NA	1	1	1	0	1	1	0.2	0.9	0.9	0	0	0	1	0	0	2	4	2
Pair622M-7	622M	622	M	7	0	1	1	0	1	1	0	NA	NA	1	NA	NA	1	1	1	0	1	1	0.2	0.9	0.9	0	0	0	0	0	0	2	4	2
Pair622M-8	622M	622	M	8	0	1	1	0	1	1	0	NA	NA	1	NA	NA	1	1	1	0	1	1	0.2	0.9	0.9	0	0	0	0	0	0	2	4	2
Pair622M-9	622M	622	M	9	NA	NA	NA	0	1	1	0	NA	NA	1	NA	NA	1	1	1	0	1	1	0.2	0.9	0.9	0	0	0	0	0	0	2	4	2
Pair622M-10	622M	622	M	10	0	1	1	0	1	1	0	NA	NA	1	NA	NA	1	1	1	0	1	1	0.2	0.9	0.9	0	0	0	0	0	0	2	4	2
Pair622M-11	622M	622	M	11	0	1	1	0	1	1	0	NA	NA	1	NA	NA	1	1	1	0	1	1	0.2	0.9	0.9	NA	NA	NA	NA	NA	NA	2	4	2
Pair622M-12	622M	622	M	12	NA	NA	NA	NA	NA	NA	0	NA	NA	1	NA	NA	1	1	1	0	1	1	0.2	0.9	0.9	NA	NA	NA	NA	NA	NA	2	4	2
Pair588C-0	588C	588	C	0	0	0	0	0	0	0	0	NA	0	1	NA	1	1	1	1	0	0	0	0.153846	0.0769231	0.153846	0	0	0	0	0	0	5	5	10
Pair588C-1	588C	588	C	1	0	0	0	0	0	0	0	NA	0	1	NA	1	1	1	1	0	0	0	0.153846	0.0769231	0.153846	0	0	0	0	0	0	5	5	10
Pair588C-2	588C	588	C	2	0	0	0	0	0	0	0	NA	0	1	NA	1	1	1	1	0	0	0	0.153846	0.0769231	0.153846	0	0	0	0	0	0	5	5	10
Pair588C-3	588C	588	C	3	0	0	0	0	0	0	0	NA	0	1	NA	1	1	1	1	0	0	0	0.153846	0.0769231	0.153846	0	0	0	0	0	0	5	5	10
Pair588C-4	588C	588	C	4	0	0	0	0	0	0	0	NA	0	1	NA	1	1	1	1	0	0	0	0.153846	0.0769231	0.153846	1	0	1	0	0	0	5	5	10
Pair588C-5	588C	588	C	5	1	0	1	1	0	1	0	NA	0	1	NA	1	1	1	1	0	0	0	0.153846	0.0769231	0.153846	0	0	0	0	0	0	5	5	10
Pair588C-6	588C	588	C	6	1	0	1	1	0	1	0	NA	0	1	NA	1	1	1	1	0	0	0	0.153846	0.0769231	0.153846	0	0	0	1	0	1	5	5	10
Pair588C-7	588C	588	C	7	0	0	0	0	0	0	0	NA	0	1	NA	1	1	1	1	0	0	0	0.153846	0.0769231	0.153846	0	0	0	0	0	0	5	5	10
Pair588C-8	588C	588	C	8	0	0	0	0	0	0	0	NA	0	1	NA	1	1	1	1	0	0	0	0.153846	0.0769231	0.153846	0	0	0	0	0	0	5	5	10
Pair588C-9	588C	588	C	9	0	0	0	0	0	0	0	NA	0	1	NA	1	1	1	1	0	0	0	0.153846	0.0769231	0.153846	0	1	0	0	0	0	5	5	10
Pair588C-10	588C	588	C	10	0	1	0	0	1	0	0	NA	0	1	NA	1	1	1	1	0	0	0	0.153846	0.0769231	0.153846	0	0	0	0	1	0	5	5	10
Pair588C-11	588C	588	C	11	0	0	0	0	0	0	0	NA	0	1	NA	1	1	1	1	0	0	0	0.153846	0.0769231	0.153846	0	0	0	0	0	0	5	5	10
Pair588C-12	588C	588	C	12	0	0	0	0	0	0	0	NA	0	1	NA	1	1	1	1	0	0	0	0.153846	0.0769231	0.153846	NA	NA	NA	NA	NA	NA	5	5	10
Pair588M-0	588M	588	M	0	0	0	0	0	0	0	0	NA	NA	1	NA	NA	1	1	1	0	0	0	0.153846	0.0769231	0.0769231	0	0	0	0	0	0	10	5	10
Pair588M-1	588M	588	M	1	0	0	0	0	0	0	0	NA	NA	1	NA	NA	1	1	1	0	0	0	0.153846	0.0769231	0.0769231	0	0	0	0	0	0	10	5	10
Pair588M-2	588M	588	M	2	0	0	0	0	0	0	0	NA	NA	1	NA	NA	1	1	1	0	0	0	0.153846	0.0769231	0.0769231	0	0	0	0	0	0	10	5	10
Pair588M-3	588M	588	M	3	0	0	0	0	0	0	0	NA	NA	1	NA	NA	1	1	1	0	0	0	0.153846	0.0769231	0.0769231	0	0	0	0	0	0	10	5	10
Pair588M-4	588M	588	M	4	0	0	0	0	0	0	0	NA	NA	1	NA	NA	1	1	1	0	0	0	0.153846	0.0769231	0.0769231	1	0	0	0	0	0	10	5	10
Pair588M-5	588M	588	M	5	1	0	0	1	0	0	0	NA	NA	1	NA	NA	1	1	1	0	0	0	0.153846	0.0769231	0.0769231	0	0	0	0	0	0	10	5	10
Pair588M-6	588M	588	M	6	1	0	0	1	0	0	0	NA	NA	1	NA	NA	1	1	1	0	0	0	0.153846	0.0769231	0.0769231	0	0	0	1	0	0	10	5	10
Pair588M-7	588M	588	M	7	0	0	0	0	0	0	0	NA	NA	1	NA	NA	1	1	1	0	0	0	0.153846	0.0769231	0.0769231	0	0	0	0	0	0	10	5	10
Pair588M-8	588M	588	M	8	0	0	0	0	0	0	0	NA	NA	1	NA	NA	1	1	1	0	0	0	0.153846	0.0769231	0.0769231	0	0	0	0	0	0	10	5	10
Pair588M-9	588M	588	M	9	0	0	0	0	0	0	0	NA	NA	1	NA	NA	1	1	1	0	0	0	0.153846	0.0769231	0.0769231	0	1	1	0	0	0	10	5	10
Pair588M-10	588M	588	M	10	0	1	1	0	1	1	0	NA	NA	1	NA	NA	1	1	1	0	0	0	0.153846	0.0769231	0.0769231	0	0	0	0	1	1	10	5	10
Pair588M-11	588M	588	M	11	0	0	0	0	0	0	0	NA	NA	1	NA	NA	1	1	1	0	0	0	0.153846	0.0769231	0.0769231	0	0	0	0	0	0	10	5	10
Pair588M-12	588M	588	M	12	0	0	0	0	0	0	0	NA	NA	1	NA	NA	1	1	1	0	0	0	0.153846	0.0769231	0.0769231	NA	NA	NA	NA	NA	NA	10	5	10
Pair621C-0	621C	621	C	0	0	0	0	0	0	0	0	NA	0	1	NA	1	1	0	1	0	0	0	0.0833333	0	0.0833333	0	0	0	0	0	0	5	5	NA
Pair621C-1	621C	621	C	1	0	0	0	0	0	0	0	NA	0	1	NA	1	1	0	1	0	0	0	0.0833333	0	0.0833333	0	0	0	0	0	0	5	5	NA
Pair621C-2	621C	621	C	2	0	0	0	0	0	0	0	NA	0	1	NA	1	1	0	1	0	0	0	0.0833333	0	0.0833333	0	0	0	0	0	0	5	5	NA
Pair621C-3	621C	621	C	3	0	0	0	0	0	0	0	NA	0	1	NA	1	1	0	1	0	0	0	0.0833333	0	0.0833333	0	0	0	0	0	0	5	5	NA
Pair621C-4	621C	621	C	4	0	0	0	0	0	0	0	NA	0	1	NA	1	1	0	1	0	0	0	0.0833333	0	0.0833333	1	0	1	0	0	0	5	5	NA
Pair621C-5	621C	621	C	5	1	0	1	1	0	1	0	NA	0	1	NA	1	1	0	1	0	0	0	0.0833333	0	0.0833333	0	0	0	1	0	1	5	5	NA
Pair621C-6	621C	621	C	6	0	0	0	0	0	0	0	NA	0	1	NA	1	1	0	1	0	0	0	0.0833333	0	0.0833333	0	0	0	0	0	0	5	5	NA
Pair621C-7	621C	621	C	7	0	0	0	0	0	0	0	NA	0	1	NA	1	1	0	1	0	0	0	0.0833333	0	0.0833333	0	0	0	0	0	0	5	5	NA
Pair621C-8	621C	621	C	8	0	0	0	0	0	0	0	NA	0	1	NA	1	1	0	1	0	0	0	0.0833333	0	0.0833333	0	0	0	0	0	0	5	5	NA
Pair621C-9	621C	621	C	9	0	0	0	0	0	0	0	NA	0	1	NA	1	1	0	1	0	0	0	0.0833333	0	0.0833333	0	0	0	0	0	0	5	5	NA
Pair621C-10	621C	621	C	10	NA	NA	NA	0	0	0	0	NA	0	1	NA	1	1	0	1	0	0	0	0.0833333	0	0.0833333	0	0	0	0	0	0	5	5	NA
Pair621C-11	621C	621	C	11	0	0	0	0	0	0	0	NA	0	1	NA	1	1	0	1	0	0	0	0.0833333	0	0.0833333	0	0	0	0	0	0	5	5	NA
Pair621C-12	621C	621	C	12	0	0	0	0	0	0	0	NA	0	1	NA	1	1	0	1	0	0	0	0.0833333	0	0.0833333	NA	NA	NA	NA	NA	NA	5	5	NA
Pair621M-0	621M	621	M	0	0	0	0	0	0	0	0	NA	NA	1	NA	NA	1	0	0	0	0	0	0.0833333	0	0	0	0	0	0	0	0	NA	5	NA
Pair621M-1	621M	621	M	1	0	0	0	0	0	0	0	NA	NA	1	NA	NA	1	0	0	0	0	0	0.0833333	0	0	0	0	0	0	0	0	NA	5	NA
Pair621M-2	621M	621	M	2	0	0	0	0	0	0	0	NA	NA	1	NA	NA	1	0	0	0	0	0	0.0833333	0	0	0	0	0	0	0	0	NA	5	NA
Pair621M-3	621M	621	M	3	0	0	0	0	0	0	0	NA	NA	1	NA	NA	1	0	0	0	0	0	0.0833333	0	0	0	0	0	0	0	0	NA	5	NA
Pair621M-4	621M	621	M	4	0	0	0	0	0	0	0	NA	NA	1	NA	NA	1	0	0	0	0	0	0.0833333	0	0	1	0	0	0	0	0	NA	5	NA
Pair621M-5	621M	621	M	5	1	0	0	1	0	0	0	NA	NA	1	NA	NA	1	0	0	0	0	0	0.0833333	0	0	0	0	0	1	0	0	NA	5	NA
Pair621M-6	621M	621	M	6	0	0	0	0	0	0	0	NA	NA	1	NA	NA	1	0	0	0	0	0	0.0833333	0	0	0	0	0	0	0	0	NA	5	NA
Pair621M-7	621M	621	M	7	0	0	0	0	0	0	0	NA	NA	1	NA	NA	1	0	0	0	0	0	0.0833333	0	0	0	0	0	0	0	0	NA	5	NA
Pair621M-8	621M	621	M	8	0	0	0	0	0	0	0	NA	NA	1	NA	NA	1	0	0	0	0	0	0.0833333	0	0	0	0	0	0	0	0	NA	5	NA
Pair621M-9	621M	621	M	9	0	0	0	0	0	0	0	NA	NA	1	NA	NA	1	0	0	0	0	0	0.0833333	0	0	0	0	0	0	0	0	NA	5	NA
Pair621M-10	621M	621	M	10	NA	NA	NA	0	0	0	0	NA	NA	1	NA	NA	1	0	0	0	0	0	0.0833333	0	0	0	0	0	0	0	0	NA	5	NA
Pair621M-11	621M	621	M	11	0	0	0	0	0	0	0	NA	NA	1	NA	NA	1	0	0	0	0	0	0.0833333	0	0	0	0	0	0	0	0	NA	5	NA
Pair621M-12	621M	621	M	12	0	0	0	0	0	0	0	NA	NA	1	NA	NA	1	0	0	0	0	0	0.0833333	0	0	NA	NA	NA	NA	NA	NA	NA	5	NA
Pair584C-0	584C	584	C	0	NA	NA	NA	NA	NA	NA	0	NA	0	1	NA	1	1	1	1	0	1	0	0.0909091	1	0.0909091	NA	NA	NA	NA	NA	NA	7	7	1
Pair584C-1	584C	584	C	1	0	1	0	0	1	0	0	NA	0	1	NA	1	1	1	1	0	1	0	0.0909091	1	0.0909091	0	0	0	0	0	0	7	7	1
Pair584C-2	584C	584	C	2	0	1	0	0	1	0	0	NA	0	1	NA	1	1	1	1	0	1	0	0.0909091	1	0.0909091	0	0	0	0	0	0	7	7	1
Pair584C-3	584C	584	C	3	0	1	0	0	1	0	0	NA	0	1	NA	1	1	1	1	0	1	0	0.0909091	1	0.0909091	0	0	0	0	0	0	7	7	1
Pair584C-4	584C	584	C	4	0	1	0	0	1	0	0	NA	0	1	NA	1	1	1	1	0	1	0	0.0909091	1	0.0909091	0	0	0	0	0	0	7	7	1
Pair584C-5	584C	584	C	5	0	1	0	0	1	0	0	NA	0	1	NA	1	1	1	1	0	1	0	0.0909091	1	0.0909091	0	0	0	0	0	0	7	7	1
Pair584C-6	584C	584	C	6	0	1	0	0	1	0	0	NA	0	1	NA	1	1	1	1	0	1	0	0.0909091	1	0.0909091	1	0	1	0	0	0	7	7	1
Pair584C-7	584C	584	C	7	1	1	1	1	1	1	0	NA	0	1	NA	1	1	1	1	0	1	0	0.0909091	1	0.0909091	NA	0	NA	NA	0	NA	7	7	1
Pair584C-8	584C	584	C	8	NA	NA	NA	NA	1	NA	0	NA	0	1	NA	1	1	1	1	0	1	0	0.0909091	1	0.0909091	NA	0	NA	NA	0	NA	7	7	1
Pair584C-9	584C	584	C	9	0	1	0	0	1	0	0	NA	0	1	NA	1	1	1	1	0	1	0	0.0909091	1	0.0909091	0	0	0	0	0	0	7	7	1
Pair584C-10	584C	584	C	10	0	1	0	0	1	0	0	NA	0	1	NA	1	1	1	1	0	1	0	0.0909091	1	0.0909091	0	0	0	0	0	0	7	7	1
Pair584C-11	584C	584	C	11	0	1	0	0	1	0	0	NA	0	1	NA	1	1	1	1	0	1	0	0.0909091	1	0.0909091	0	0	0	0	0	0	7	7	1
Pair584C-12	584C	584	C	12	0	1	0	0	1	0	0	NA	0	1	NA	1	1	1	1	0	1	0	0.0909091	1	0.0909091	NA	NA	NA	NA	NA	NA	7	7	1
Pair584M-0	584M	584	M	0	NA	NA	NA	NA	NA	NA	0	NA	NA	1	NA	NA	1	1	1	0	1	1	0.0909091	1	1	NA	NA	NA	NA	NA	NA	1	7	1
Pair584M-1	584M	584	M	1	0	1	1	0	1	1	0	NA	NA	1	NA	NA	1	1	1	0	1	1	0.0909091	1	1	0	0	0	0	0	0	1	7	1
Pair584M-2	584M	584	M	2	0	1	1	0	1	1	0	NA	NA	1	NA	NA	1	1	1	0	1	1	0.0909091	1	1	0	0	0	0	0	0	1	7	1
Pair584M-3	584M	584	M	3	0	1	1	0	1	1	0	NA	NA	1	NA	NA	1	1	1	0	1	1	0.0909091	1	1	0	0	0	0	0	0	1	7	1
Pair584M-4	584M	584	M	4	0	1	1	0	1	1	0	NA	NA	1	NA	NA	1	1	1	0	1	1	0.0909091	1	1	0	0	0	0	0	0	1	7	1
Pair584M-5	584M	584	M	5	0	1	1	0	1	1	0	NA	NA	1	NA	NA	1	1	1	0	1	1	0.0909091	1	1	0	0	0	0	0	0	1	7	1
Pair584M-6	584M	584	M	6	0	1	1	0	1	1	0	NA	NA	1	NA	NA	1	1	1	0	1	1	0.0909091	1	1	1	0	0	0	0	0	1	7	1
Pair584M-7	584M	584	M	7	1	1	1	1	1	1	0	NA	NA	1	NA	NA	1	1	1	0	1	1	0.0909091	1	1	NA	0	0	NA	0	0	1	7	1
Pair584M-8	584M	584	M	8	NA	NA	NA	NA	1	1	0	NA	NA	1	NA	NA	1	1	1	0	1	1	0.0909091	1	1	NA	0	0	NA	0	0	1	7	1
Pair584M-9	584M	584	M	9	0	1	1	0	1	1	0	NA	NA	1	NA	NA	1	1	1	0	1	1	0.0909091	1	1	0	0	0	0	0	0	1	7	1
Pair584M-10	584M	584	M	10	0	1	1	0	1	1	0	NA	NA	1	NA	NA	1	1	1	0	1	1	0.0909091	1	1	0	0	0	0	0	0	1	7	1
Pair584M-11	584M	584	M	11	0	1	1	0	1	1	0	NA	NA	1	NA	NA	1	1	1	0	1	1	0.0909091	1	1	0	0	0	0	0	0	1	7	1
Pair584M-12	584M	584	M	12	0	1	1	0	1	1	0	NA	NA	1	NA	NA	1	1	1	0	1	1	0.0909091	1	1	NA	NA	NA	NA	NA	NA	1	7	1
Pair642C-0	642C	642	C	0	0	1	0	0	1	0	0	NA	0	1	NA	1	1	1	1	0	1	0	0.111111	0.777778	0.111111	0	0	0	0	0	0	7	7	0
Pair642C-1	642C	642	C	1	0	0	0	0	1	0	0	NA	0	1	NA	1	1	1	1	0	1	0	0.111111	0.777778	0.111111	0	0	0	0	0	0	7	7	0
Pair642C-2	642C	642	C	2	0	1	0	0	1	0	0	NA	0	1	NA	1	1	1	1	0	1	0	0.111111	0.777778	0.111111	0	0	0	0	0	0	7	7	0
Pair642C-3	642C	642	C	3	0	0	0	0	1	0	0	NA	0	1	NA	1	1	1	1	0	1	0	0.111111	0.777778	0.111111	0	0	0	0	0	0	7	7	0
Pair642C-4	642C	642	C	4	0	1	0	0	1	0	0	NA	0	1	NA	1	1	1	1	0	1	0	0.111111	0.777778	0.111111	0	0	0	0	0	0	7	7	0
Pair642C-5	642C	642	C	5	NA	NA	NA	0	1	0	0	NA	0	1	NA	1	1	1	1	0	1	0	0.111111	0.777778	0.111111	0	0	0	0	0	0	7	7	0
Pair642C-6	642C	642	C	6	0	1	0	0	1	0	0	NA	0	1	NA	1	1	1	1	0	1	0	0.111111	0.777778	0.111111	1	0	1	0	0	0	7	7	0
Pair642C-7	642C	642	C	7	1	1	1	1	1	1	0	NA	0	1	NA	1	1	1	1	0	1	0	0.111111	0.777778	0.111111	0	0	0	1	0	1	7	7	0
Pair642C-8	642C	642	C	8	0	1	0	0	1	0	0	NA	0	1	NA	1	1	1	1	0	1	0	0.111111	0.777778	0.111111	0	0	0	0	0	0	7	7	0
Pair642C-9	642C	642	C	9	0	1	0	0	1	0	0	NA	0	1	NA	1	1	1	1	0	1	0	0.111111	0.777778	0.111111	NA	NA	NA	NA	NA	NA	7	7	0
Pair642C-10	642C	642	C	10	NA	NA	NA	NA	NA	NA	0	NA	0	1	NA	1	1	1	1	0	1	0	0.111111	0.777778	0.111111	NA	NA	NA	NA	NA	NA	7	7	0
Pair642C-11	642C	642	C	11	NA	NA	NA	NA	NA	NA	0	NA	0	1	NA	1	1	1	1	0	1	0	0.111111	0.777778	0.111111	NA	NA	NA	NA	NA	NA	7	7	0
Pair642C-12	642C	642	C	12	NA	NA	NA	NA	NA	NA	0	NA	0	1	NA	1	1	1	1	0	1	0	0.111111	0.777778	0.111111	NA	NA	NA	NA	NA	NA	7	7	0
Pair642M-0	642M	642	M	0	0	1	1	0	1	1	0	NA	NA	1	NA	NA	1	1	1	0	1	1	0.111111	0.777778	0.777778	0	0	0	0	0	0	0	7	0
Pair642M-1	642M	642	M	1	0	0	0	0	1	1	0	NA	NA	1	NA	NA	1	1	1	0	1	1	0.111111	0.777778	0.777778	0	0	0	0	0	0	0	7	0
Pair642M-2	642M	642	M	2	0	1	1	0	1	1	0	NA	NA	1	NA	NA	1	1	1	0	1	1	0.111111	0.777778	0.777778	0	0	0	0	0	0	0	7	0
Pair642M-3	642M	642	M	3	0	0	0	0	1	1	0	NA	NA	1	NA	NA	1	1	1	0	1	1	0.111111	0.777778	0.777778	0	0	0	0	0	0	0	7	0
Pair642M-4	642M	642	M	4	0	1	1	0	1	1	0	NA	NA	1	NA	NA	1	1	1	0	1	1	0.111111	0.777778	0.777778	0	0	0	0	0	0	0	7	0
Pair642M-5	642M	642	M	5	NA	NA	NA	0	1	1	0	NA	NA	1	NA	NA	1	1	1	0	1	1	0.111111	0.777778	0.777778	0	0	0	0	0	0	0	7	0
Pair642M-6	642M	642	M	6	0	1	1	0	1	1	0	NA	NA	1	NA	NA	1	1	1	0	1	1	0.111111	0.777778	0.777778	1	0	0	0	0	0	0	7	0
Pair642M-7	642M	642	M	7	1	1	1	1	1	1	0	NA	NA	1	NA	NA	1	1	1	0	1	1	0.111111	0.777778	0.777778	0	0	0	1	0	0	0	7	0
Pair642M-8	642M	642	M	8	0	1	1	0	1	1	0	NA	NA	1	NA	NA	1	1	1	0	1	1	0.111111	0.777778	0.777778	0	0	0	0	0	0	0	7	0
Pair642M-9	642M	642	M	9	0	1	1	0	1	1	0	NA	NA	1	NA	NA	1	1	1	0	1	1	0.111111	0.777778	0.777778	NA	NA	NA	NA	NA	NA	0	7	0
Pair642M-10	642M	642	M	10	NA	NA	NA	NA	NA	NA	0	NA	NA	1	NA	NA	1	1	1	0	1	1	0.111111	0.777778	0.777778	NA	NA	NA	NA	NA	NA	0	7	0
Pair642M-11	642M	642	M	11	NA	NA	NA	NA	NA	NA	0	NA	NA	1	NA	NA	1	1	1	0	1	1	0.111111	0.777778	0.777778	NA	NA	NA	NA	NA	NA	0	7	0
Pair642M-12	642M	642	M	12	NA	NA	NA	NA	NA	NA	0	NA	NA	1	NA	NA	1	1	1	0	1	1	0.111111	0.777778	0.777778	NA	NA	NA	NA	NA	NA	0	7	0
Pair518C-0	518C	518	C	0	0	1	0	0	1	0	0	NA	0	1	NA	1	1	1	1	0	0	0	0.181818	0.454545	0.181818	0	0	0	0	0	0	7	7	0
Pair518C-1	518C	518	C	1	0	0	0	0	1	0	0	NA	0	1	NA	1	1	1	1	0	0	0	0.181818	0.454545	0.181818	0	0	0	0	0	0	7	7	0
Pair518C-2	518C	518	C	2	0	1	0	0	1	0	0	NA	0	1	NA	1	1	1	1	0	0	0	0.181818	0.454545	0.181818	0	0	0	0	0	0	7	7	0
Pair518C-3	518C	518	C	3	0	1	0	0	1	0	0	NA	0	1	NA	1	1	1	1	0	0	0	0.181818	0.454545	0.181818	0	0	0	0	0	0	7	7	0
Pair518C-4	518C	518	C	4	0	1	0	0	1	0	0	NA	0	1	NA	1	1	1	1	0	0	0	0.181818	0.454545	0.181818	0	0	0	0	1	0	7	7	0
Pair518C-5	518C	518	C	5	0	0	0	0	0	0	0	NA	0	1	NA	1	1	1	1	0	0	0	0.181818	0.454545	0.181818	0	0	0	0	0	0	7	7	0
Pair518C-6	518C	518	C	6	0	0	0	0	0	0	0	NA	0	1	NA	1	1	1	1	0	0	0	0.181818	0.454545	0.181818	1	1	1	0	0	0	7	7	0
Pair518C-7	518C	518	C	7	1	1	1	1	1	1	0	NA	0	1	NA	1	1	1	1	0	0	0	0.181818	0.454545	0.181818	NA	NA	NA	NA	NA	NA	7	7	0
Pair518C-8	518C	518	C	8	0	0	0	0	0	0	0	NA	0	1	NA	1	1	1	1	0	0	0	0.181818	0.454545	0.181818	NA	NA	NA	NA	NA	NA	7	7	0
Pair518C-9	518C	518	C	9	NA	NA	NA	NA	NA	NA	0	NA	0	1	NA	1	1	1	1	0	0	0	0.181818	0.454545	0.181818	NA	NA	NA	NA	NA	NA	7	7	0
Pair518C-10	518C	518	C	10	NA	NA	NA	NA	NA	NA	0	NA	0	1	NA	1	1	1	1	0	0	0	0.181818	0.454545	0.181818	NA	NA	NA	NA	NA	NA	7	7	0
Pair518C-11	518C	518	C	11	1	0	1	1	0	1	0	NA	0	1	NA	1	1	1	1	0	0	0	0.181818	0.454545	0.181818	NA	0	NA	NA	0	NA	7	7	0
Pair518C-12	518C	518	C	12	0	0	0	0	0	0	0	NA	0	1	NA	1	1	1	1	0	0	0	0.181818	0.454545	0.181818	NA	NA	NA	NA	NA	NA	7	7	0
Pair518M-0	518M	518	M	0	0	1	1	0	1	1	0	NA	NA	1	NA	NA	1	1	1	0	0	0	0.181818	0.454545	0.454545	0	0	0	0	0	0	0	7	0
Pair518M-1	518M	518	M	1	0	0	0	0	1	1	0	NA	NA	1	NA	NA	1	1	1	0	0	0	0.181818	0.454545	0.454545	0	0	0	0	0	0	0	7	0
Pair518M-2	518M	518	M	2	0	1	1	0	1	1	0	NA	NA	1	NA	NA	1	1	1	0	0	0	0.181818	0.454545	0.454545	0	0	0	0	0	0	0	7	0
Pair518M-3	518M	518	M	3	0	1	1	0	1	1	0	NA	NA	1	NA	NA	1	1	1	0	0	0	0.181818	0.454545	0.454545	0	0	0	0	0	0	0	7	0
Pair518M-4	518M	518	M	4	0	1	1	0	1	1	0	NA	NA	1	NA	NA	1	1	1	0	0	0	0.181818	0.454545	0.454545	0	0	0	0	1	1	0	7	0
Pair518M-5	518M	518	M	5	0	0	0	0	0	0	0	NA	NA	1	NA	NA	1	1	1	0	0	0	0.181818	0.454545	0.454545	0	0	0	0	0	0	0	7	0
Pair518M-6	518M	518	M	6	0	0	0	0	0	0	0	NA	NA	1	NA	NA	1	1	1	0	0	0	0.181818	0.454545	0.454545	1	1	1	0	0	0	0	7	0
Pair518M-7	518M	518	M	7	1	1	1	1	1	1	0	NA	NA	1	NA	NA	1	1	1	0	0	0	0.181818	0.454545	0.454545	NA	NA	NA	NA	NA	NA	0	7	0
Pair518M-8	518M	518	M	8	0	0	0	0	0	0	0	NA	NA	1	NA	NA	1	1	1	0	0	0	0.181818	0.454545	0.454545	NA	NA	NA	NA	NA	NA	0	7	0
Pair518M-9	518M	518	M	9	NA	NA	NA	NA	NA	NA	0	NA	NA	1	NA	NA	1	1	1	0	0	0	0.181818	0.454545	0.454545	NA	NA	NA	NA	NA	NA	0	7	0
Pair518M-10	518M	518	M	10	NA	NA	NA	NA	NA	NA	0	NA	NA	1	NA	NA	1	1	1	0	0	0	0.181818	0.454545	0.454545	NA	NA	NA	NA	NA	NA	0	7	0
Pair518M-11	518M	518	M	11	1	0	0	1	0	0	0	NA	NA	1	NA	NA	1	1	1	0	0	0	0.181818	0.454545	0.454545	NA	0	0	NA	0	0	0	7	0
Pair518M-12	518M	518	M	12	0	0	0	0	0	0	0	NA	NA	1	NA	NA	1	1	1	0	0	0	0.181818	0.454545	0.454545	NA	NA	NA	NA	NA	NA	0	7	0
Pair492C-0	492C	492	C	0	0	1	0	0	1	0	0	NA	0	0	NA	0	0	1	0	0	1	0	0	0.923077	0	0	0	0	0	0	0	NA	NA	0
Pair492C-1	492C	492	C	1	0	1	0	0	1	0	0	NA	0	0	NA	0	0	1	0	0	1	0	0	0.923077	0	0	0	0	0	0	0	NA	NA	0
Pair492C-2	492C	492	C	2	0	1	0	0	1	0	0	NA	0	0	NA	0	0	1	0	0	1	0	0	0.923077	0	0	0	0	0	0	0	NA	NA	0
Pair492C-3	492C	492	C	3	0	1	0	0	1	0	0	NA	0	0	NA	0	0	1	0	0	1	0	0	0.923077	0	0	0	0	0	0	0	NA	NA	0
Pair492C-4	492C	492	C	4	0	1	0	0	1	0	0	NA	0	0	NA	0	0	1	0	0	1	0	0	0.923077	0	0	0	0	0	0	0	NA	NA	0
Pair492C-5	492C	492	C	5	0	1	0	0	1	0	0	NA	0	0	NA	0	0	1	0	0	1	0	0	0.923077	0	0	0	0	0	0	0	NA	NA	0
Pair492C-6	492C	492	C	6	0	1	0	0	1	0	0	NA	0	0	NA	0	0	1	0	0	1	0	0	0.923077	0	0	0	0	0	0	0	NA	NA	0
Pair492C-7	492C	492	C	7	0	1	0	0	1	0	0	NA	0	0	NA	0	0	1	0	0	1	0	0	0.923077	0	0	0	0	0	0	0	NA	NA	0
Pair492C-8	492C	492	C	8	0	1	0	0	1	0	0	NA	0	0	NA	0	0	1	0	0	1	0	0	0.923077	0	0	0	0	0	0	0	NA	NA	0
Pair492C-9	492C	492	C	9	0	1	0	0	1	0	0	NA	0	0	NA	0	0	1	0	0	1	0	0	0.923077	0	0	0	0	0	0	0	NA	NA	0
Pair492C-10	492C	492	C	10	0	0	0	0	1	0	0	NA	0	0	NA	0	0	1	0	0	1	0	0	0.923077	0	0	0	0	0	0	0	NA	NA	0
Pair492C-11	492C	492	C	11	0	1	0	0	1	0	0	NA	0	0	NA	0	0	1	0	0	1	0	0	0.923077	0	0	0	0	0	0	0	NA	NA	0
Pair492C-12	492C	492	C	12	0	1	0	0	1	0	0	NA	0	0	NA	0	0	1	0	0	1	0	0	0.923077	0	NA	NA	NA	NA	NA	NA	NA	NA	0
Pair492M-0	492M	492	M	0	0	1	1	0	1	1	0	NA	NA	0	NA	NA	0	1	1	0	1	1	0	0.923077	0.923077	0	0	0	0	0	0	0	NA	0
Pair492M-1	492M	492	M	1	0	1	1	0	1	1	0	NA	NA	0	NA	NA	0	1	1	0	1	1	0	0.923077	0.923077	0	0	0	0	0	0	0	NA	0
Pair492M-2	492M	492	M	2	0	1	1	0	1	1	0	NA	NA	0	NA	NA	0	1	1	0	1	1	0	0.923077	0.923077	0	0	0	0	0	0	0	NA	0
Pair492M-3	492M	492	M	3	0	1	1	0	1	1	0	NA	NA	0	NA	NA	0	1	1	0	1	1	0	0.923077	0.923077	0	0	0	0	0	0	0	NA	0
Pair492M-4	492M	492	M	4	0	1	1	0	1	1	0	NA	NA	0	NA	NA	0	1	1	0	1	1	0	0.923077	0.923077	0	0	0	0	0	0	0	NA	0
Pair492M-5	492M	492	M	5	0	1	1	0	1	1	0	NA	NA	0	NA	NA	0	1	1	0	1	1	0	0.923077	0.923077	0	0	0	0	0	0	0	NA	0
Pair492M-6	492M	492	M	6	0	1	1	0	1	1	0	NA	NA	0	NA	NA	0	1	1	0	1	1	0	0.923077	0.923077	0	0	0	0	0	0	0	NA	0
Pair492M-7	492M	492	M	7	0	1	1	0	1	1	0	NA	NA	0	NA	NA	0	1	1	0	1	1	0	0.923077	0.923077	0	0	0	0	0	0	0	NA	0
Pair492M-8	492M	492	M	8	0	1	1	0	1	1	0	NA	NA	0	NA	NA	0	1	1	0	1	1	0	0.923077	0.923077	0	0	0	0	0	0	0	NA	0
Pair492M-9	492M	492	M	9	0	1	1	0	1	1	0	NA	NA	0	NA	NA	0	1	1	0	1	1	0	0.923077	0.923077	0	0	0	0	0	0	0	NA	0
Pair492M-10	492M	492	M	10	0	0	0	0	1	1	0	NA	NA	0	NA	NA	0	1	1	0	1	1	0	0.923077	0.923077	0	0	0	0	0	0	0	NA	0
Pair492M-11	492M	492	M	11	0	1	1	0	1	1	0	NA	NA	0	NA	NA	0	1	1	0	1	1	0	0.923077	0.923077	0	0	0	0	0	0	0	NA	0
Pair492M-12	492M	492	M	12	0	1	1	0	1	1	0	NA	NA	0	NA	NA	0	1	1	0	1	1	0	0.923077	0.923077	NA	NA	NA	NA	NA	NA	0	NA	0
Pair540C-0	540C	540	C	0	0	1	0	0	1	0	0	NA	0	0	NA	0	0	1	0	0	0	0	0	0.2	0	0	0	0	0	1	0	NA	NA	0
Pair540C-1	540C	540	C	1	0	0	0	0	0	0	0	NA	0	0	NA	0	0	1	0	0	0	0	0	0.2	0	0	0	0	0	0	0	NA	NA	0
Pair540C-2	540C	540	C	2	0	0	0	0	0	0	0	NA	0	0	NA	0	0	1	0	0	0	0	0	0.2	0	0	0	0	0	0	0	NA	NA	0
Pair540C-3	540C	540	C	3	0	0	0	0	0	0	0	NA	0	0	NA	0	0	1	0	0	0	0	0	0.2	0	0	0	0	0	0	0	NA	NA	0
Pair540C-4	540C	540	C	4	0	0	0	0	0	0	0	NA	0	0	NA	0	0	1	0	0	0	0	0	0.2	0	0	0	0	0	0	0	NA	NA	0
Pair540C-5	540C	540	C	5	0	0	0	0	0	0	0	NA	0	0	NA	0	0	1	0	0	0	0	0	0.2	0	0	0	0	0	0	0	NA	NA	0
Pair540C-6	540C	540	C	6	0	0	0	0	0	0	0	NA	0	0	NA	0	0	1	0	0	0	0	0	0.2	0	NA	NA	NA	NA	NA	NA	NA	NA	0
Pair540C-7	540C	540	C	7	NA	NA	NA	NA	NA	NA	0	NA	0	0	NA	0	0	1	0	0	0	0	0	0.2	0	NA	NA	NA	NA	NA	NA	NA	NA	0
Pair540C-8	540C	540	C	8	NA	NA	NA	NA	NA	NA	0	NA	0	0	NA	0	0	1	0	0	0	0	0	0.2	0	NA	NA	NA	NA	NA	NA	NA	NA	0
Pair540C-9	540C	540	C	9	0	0	0	0	0	0	0	NA	0	0	NA	0	0	1	0	0	0	0	0	0.2	0	0	1	0	0	0	0	NA	NA	0
Pair540C-10	540C	540	C	10	0	1	0	0	1	0	0	NA	0	0	NA	0	0	1	0	0	0	0	0	0.2	0	0	NA	0	0	NA	0	NA	NA	0
Pair540C-11	540C	540	C	11	NA	NA	NA	0	NA	0	0	NA	0	0	NA	0	0	1	0	0	0	0	0	0.2	0	0	NA	0	0	NA	0	NA	NA	0
Pair540C-12	540C	540	C	12	0	0	0	0	0	0	0	NA	0	0	NA	0	0	1	0	0	0	0	0	0.2	0	NA	NA	NA	NA	NA	NA	NA	NA	0
Pair540M-0	540M	540	M	0	0	1	1	0	1	1	0	NA	NA	0	NA	NA	0	1	1	0	0	0	0	0.2	0.2	0	0	0	0	1	1	0	NA	0
Pair540M-1	540M	540	M	1	0	0	0	0	0	0	0	NA	NA	0	NA	NA	0	1	1	0	0	0	0	0.2	0.2	0	0	0	0	0	0	0	NA	0
Pair540M-2	540M	540	M	2	0	0	0	0	0	0	0	NA	NA	0	NA	NA	0	1	1	0	0	0	0	0.2	0.2	0	0	0	0	0	0	0	NA	0
Pair540M-3	540M	540	M	3	0	0	0	0	0	0	0	NA	NA	0	NA	NA	0	1	1	0	0	0	0	0.2	0.2	0	0	0	0	0	0	0	NA	0
Pair540M-4	540M	540	M	4	0	0	0	0	0	0	0	NA	NA	0	NA	NA	0	1	1	0	0	0	0	0.2	0.2	0	0	0	0	0	0	0	NA	0
Pair540M-5	540M	540	M	5	0	0	0	0	0	0	0	NA	NA	0	NA	NA	0	1	1	0	0	0	0	0.2	0.2	0	0	0	0	0	0	0	NA	0
Pair540M-6	540M	540	M	6	0	0	0	0	0	0	0	NA	NA	0	NA	NA	0	1	1	0	0	0	0	0.2	0.2	NA	NA	NA	NA	NA	NA	0	NA	0
Pair540M-7	540M	540	M	7	NA	NA	NA	NA	NA	NA	0	NA	NA	0	NA	NA	0	1	1	0	0	0	0	0.2	0.2	NA	NA	NA	NA	NA	NA	0	NA	0
Pair540M-8	540M	540	M	8	NA	NA	NA	NA	NA	NA	0	NA	NA	0	NA	NA	0	1	1	0	0	0	0	0.2	0.2	NA	NA	NA	NA	NA	NA	0	NA	0
Pair540M-9	540M	540	M	9	0	0	0	0	0	0	0	NA	NA	0	NA	NA	0	1	1	0	0	0	0	0.2	0.2	0	1	1	0	0	0	0	NA	0
Pair540M-10	540M	540	M	10	0	1	1	0	1	1	0	NA	NA	0	NA	NA	0	1	1	0	0	0	0	0.2	0.2	0	NA	NA	0	NA	NA	0	NA	0
Pair540M-11	540M	540	M	11	NA	NA	NA	0	NA	NA	0	NA	NA	0	NA	NA	0	1	1	0	0	0	0	0.2	0.2	0	NA	NA	0	NA	NA	0	NA	0
Pair540M-12	540M	540	M	12	0	0	0	0	0	0	0	NA	NA	0	NA	NA	0	1	1	0	0	0	0	0.2	0.2	NA	NA	NA	NA	NA	NA	0	NA	0
Pair498C-0	498C	498	C	0	0	1	0	0	1	0	0	NA	0	0	NA	0	0	1	0	0	0	0	0	0.153846	0	0	0	0	0	1	0	NA	NA	0
Pair498C-1	498C	498	C	1	0	0	0	0	0	0	0	NA	0	0	NA	0	0	1	0	0	0	0	0	0.153846	0	0	0	0	0	0	0	NA	NA	0
Pair498C-2	498C	498	C	2	0	0	0	0	0	0	0	NA	0	0	NA	0	0	1	0	0	0	0	0	0.153846	0	0	0	0	0	0	0	NA	NA	0
Pair498C-3	498C	498	C	3	0	0	0	0	0	0	0	NA	0	0	NA	0	0	1	0	0	0	0	0	0.153846	0	0	0	0	0	0	0	NA	NA	0
Pair498C-4	498C	498	C	4	0	0	0	0	0	0	0	NA	0	0	NA	0	0	1	0	0	0	0	0	0.153846	0	0	0	0	0	0	0	NA	NA	0
Pair498C-5	498C	498	C	5	0	0	0	0	0	0	0	NA	0	0	NA	0	0	1	0	0	0	0	0	0.153846	0	0	0	0	0	0	0	NA	NA	0
Pair498C-6	498C	498	C	6	0	0	0	0	0	0	0	NA	0	0	NA	0	0	1	0	0	0	0	0	0.153846	0	0	0	0	0	0	0	NA	NA	0
Pair498C-7	498C	498	C	7	0	0	0	0	0	0	0	NA	0	0	NA	0	0	1	0	0	0	0	0	0.153846	0	0	0	0	0	0	0	NA	NA	0
Pair498C-8	498C	498	C	8	0	0	0	0	0	0	0	NA	0	0	NA	0	0	1	0	0	0	0	0	0.153846	0	0	0	0	0	0	0	NA	NA	0
Pair498C-9	498C	498	C	9	0	0	0	0	0	0	0	NA	0	0	NA	0	0	1	0	0	0	0	0	0.153846	0	0	0	0	0	0	0	NA	NA	0
Pair498C-10	498C	498	C	10	0	0	0	0	0	0	0	NA	0	0	NA	0	0	1	0	0	0	0	0	0.153846	0	0	0	0	0	0	0	NA	NA	0
Pair498C-11	498C	498	C	11	0	0	0	0	0	0	0	NA	0	0	NA	0	0	1	0	0	0	0	0	0.153846	0	0	1	0	0	0	0	NA	NA	0
Pair498C-12	498C	498	C	12	0	1	0	0	1	0	0	NA	0	0	NA	0	0	1	0	0	0	0	0	0.153846	0	NA	NA	NA	NA	NA	NA	NA	NA	0
Pair498M-0	498M	498	M	0	0	1	1	0	1	1	0	NA	NA	0	NA	NA	0	1	1	0	0	0	0	0.153846	0.153846	0	0	0	0	1	1	0	NA	0
Pair498M-1	498M	498	M	1	0	0	0	0	0	0	0	NA	NA	0	NA	NA	0	1	1	0	0	0	0	0.153846	0.153846	0	0	0	0	0	0	0	NA	0
Pair498M-2	498M	498	M	2	0	0	0	0	0	0	0	NA	NA	0	NA	NA	0	1	1	0	0	0	0	0.153846	0.153846	0	0	0	0	0	0	0	NA	0
Pair498M-3	498M	498	M	3	0	0	0	0	0	0	0	NA	NA	0	NA	NA	0	1	1	0	0	0	0	0.153846	0.153846	0	0	0	0	0	0	0	NA	0
Pair498M-4	498M	498	M	4	0	0	0	0	0	0	0	NA	NA	0	NA	NA	0	1	1	0	0	0	0	0.153846	0.153846	0	0	0	0	0	0	0	NA	0
Pair498M-5	498M	498	M	5	0	0	0	0	0	0	0	NA	NA	0	NA	NA	0	1	1	0	0	0	0	0.153846	0.153846	0	0	0	0	0	0	0	NA	0
Pair498M-6	498M	498	M	6	0	0	0	0	0	0	0	NA	NA	0	NA	NA	0	1	1	0	0	0	0	0.153846	0.153846	0	0	0	0	0	0	0	NA	0
Pair498M-7	498M	498	M	7	0	0	0	0	0	0	0	NA	NA	0	NA	NA	0	1	1	0	0	0	0	0.153846	0.153846	0	0	0	0	0	0	0	NA	0
Pair498M-8	498M	498	M	8	0	0	0	0	0	0	0	NA	NA	0	NA	NA	0	1	1	0	0	0	0	0.153846	0.153846	0	0	0	0	0	0	0	NA	0
Pair498M-9	498M	498	M	9	0	0	0	0	0	0	0	NA	NA	0	NA	NA	0	1	1	0	0	0	0	0.153846	0.153846	0	0	0	0	0	0	0	NA	0
Pair498M-10	498M	498	M	10	0	0	0	0	0	0	0	NA	NA	0	NA	NA	0	1	1	0	0	0	0	0.153846	0.153846	0	0	0	0	0	0	0	NA	0
Pair498M-11	498M	498	M	11	0	0	0	0	0	0	0	NA	NA	0	NA	NA	0	1	1	0	0	0	0	0.153846	0.153846	0	1	1	0	0	0	0	NA	0
Pair498M-12	498M	498	M	12	0	1	1	0	1	1	0	NA	NA	0	NA	NA	0	1	1	0	0	0	0	0.153846	0.153846	NA	NA	NA	NA	NA	NA	0	NA	0
Pair636C-0	636C	636	C	0	0	1	0	0	1	0	0	NA	0	0	NA	0	0	1	0	0	1	0	0	0.7	0	0	0	0	0	0	0	NA	NA	0
Pair636C-1	636C	636	C	1	0	1	0	0	1	0	0	NA	0	0	NA	0	0	1	0	0	1	0	0	0.7	0	0	0	0	0	0	0	NA	NA	0
Pair636C-2	636C	636	C	2	0	1	0	0	1	0	0	NA	0	0	NA	0	0	1	0	0	1	0	0	0.7	0	0	0	0	0	0	0	NA	NA	0
Pair636C-3	636C	636	C	3	0	1	0	0	1	0	0	NA	0	0	NA	0	0	1	0	0	1	0	0	0.7	0	0	0	0	0	0	0	NA	NA	0
Pair636C-4	636C	636	C	4	0	1	0	0	1	0	0	NA	0	0	NA	0	0	1	0	0	1	0	0	0.7	0	0	0	0	0	0	0	NA	NA	0
Pair636C-5	636C	636	C	5	0	0	0	0	1	0	0	NA	0	0	NA	0	0	1	0	0	1	0	0	0.7	0	0	0	0	0	0	0	NA	NA	0
Pair636C-6	636C	636	C	6	0	1	0	0	1	0	0	NA	0	0	NA	0	0	1	0	0	1	0	0	0.7	0	0	0	0	0	0	0	NA	NA	0
Pair636C-7	636C	636	C	7	0	1	0	0	1	0	0	NA	0	0	NA	0	0	1	0	0	1	0	0	0.7	0	0	NA	0	0	NA	0	NA	NA	0
Pair636C-8	636C	636	C	8	NA	NA	NA	0	NA	0	0	NA	0	0	NA	0	0	1	0	0	1	0	0	0.7	0	0	NA	0	0	NA	0	NA	NA	0
Pair636C-9	636C	636	C	9	0	0	0	0	0	0	0	NA	0	0	NA	0	0	1	0	0	1	0	0	0.7	0	0	0	0	0	0	0	NA	NA	0
Pair636C-10	636C	636	C	10	0	0	0	0	0	0	0	NA	0	0	NA	0	0	1	0	0	1	0	0	0.7	0	NA	NA	NA	NA	NA	NA	NA	NA	0
Pair636C-11	636C	636	C	11	NA	NA	NA	NA	NA	NA	0	NA	0	0	NA	0	0	1	0	0	1	0	0	0.7	0	NA	NA	NA	NA	NA	NA	NA	NA	0
Pair636C-12	636C	636	C	12	NA	NA	NA	NA	NA	NA	0	NA	0	0	NA	0	0	1	0	0	1	0	0	0.7	0	NA	NA	NA	NA	NA	NA	NA	NA	0
Pair636M-0	636M	636	M	0	0	1	1	0	1	1	0	NA	NA	0	NA	NA	0	1	1	0	1	1	0	0.7	0.7	0	0	0	0	0	0	0	NA	0
Pair636M-1	636M	636	M	1	0	1	1	0	1	1	0	NA	NA	0	NA	NA	0	1	1	0	1	1	0	0.7	0.7	0	0	0	0	0	0	0	NA	0
Pair636M-2	636M	636	M	2	0	1	1	0	1	1	0	NA	NA	0	NA	NA	0	1	1	0	1	1	0	0.7	0.7	0	0	0	0	0	0	0	NA	0
Pair636M-3	636M	636	M	3	0	1	1	0	1	1	0	NA	NA	0	NA	NA	0	1	1	0	1	1	0	0.7	0.7	0	0	0	0	0	0	0	NA	0
Pair636M-4	636M	636	M	4	0	1	1	0	1	1	0	NA	NA	0	NA	NA	0	1	1	0	1	1	0	0.7	0.7	0	0	0	0	0	0	0	NA	0
Pair636M-5	636M	636	M	5	0	0	0	0	1	1	0	NA	NA	0	NA	NA	0	1	1	0	1	1	0	0.7	0.7	0	0	0	0	0	0	0	NA	0
Pair636M-6	636M	636	M	6	0	1	1	0	1	1	0	NA	NA	0	NA	NA	0	1	1	0	1	1	0	0.7	0.7	0	0	0	0	0	0	0	NA	0
Pair636M-7	636M	636	M	7	0	1	1	0	1	1	0	NA	NA	0	NA	NA	0	1	1	0	1	1	0	0.7	0.7	0	NA	NA	0	NA	NA	0	NA	0
Pair636M-8	636M	636	M	8	NA	NA	NA	0	NA	NA	0	NA	NA	0	NA	NA	0	1	1	0	1	1	0	0.7	0.7	0	NA	NA	0	NA	NA	0	NA	0
Pair636M-9	636M	636	M	9	0	0	0	0	0	0	0	NA	NA	0	NA	NA	0	1	1	0	1	1	0	0.7	0.7	0	0	0	0	0	0	0	NA	0
Pair636M-10	636M	636	M	10	0	0	0	0	0	0	0	NA	NA	0	NA	NA	0	1	1	0	1	1	0	0.7	0.7	NA	NA	NA	NA	NA	NA	0	NA	0
Pair636M-11	636M	636	M	11	NA	NA	NA	NA	NA	NA	0	NA	NA	0	NA	NA	0	1	1	0	1	1	0	0.7	0.7	NA	NA	NA	NA	NA	NA	0	NA	0
Pair636M-12	636M	636	M	12	NA	NA	NA	NA	NA	NA	0	NA	NA	0	NA	NA	0	1	1	0	1	1	0	0.7	0.7	NA	NA	NA	NA	NA	NA	0	NA	0
Pair615C-0	615C	615	C	0	0	0	0	0	0	0	0	NA	0	0	NA	0	0	1	0	0	1	0	0	0.75	0	0	0	0	0	0	0	NA	NA	3
Pair615C-1	615C	615	C	1	0	0	0	0	0	0	0	NA	0	0	NA	0	0	1	0	0	1	0	0	0.75	0	0	0	0	0	0	0	NA	NA	3
Pair615C-2	615C	615	C	2	0	0	0	0	0	0	0	NA	0	0	NA	0	0	1	0	0	1	0	0	0.75	0	0	1	0	0	0	0	NA	NA	3
Pair615C-3	615C	615	C	3	0	1	0	0	1	0	0	NA	0	0	NA	0	0	1	0	0	1	0	0	0.75	0	0	0	0	0	0	0	NA	NA	3
Pair615C-4	615C	615	C	4	0	1	0	0	1	0	0	NA	0	0	NA	0	0	1	0	0	1	0	0	0.75	0	0	0	0	0	0	0	NA	NA	3
Pair615C-5	615C	615	C	5	0	1	0	0	1	0	0	NA	0	0	NA	0	0	1	0	0	1	0	0	0.75	0	0	0	0	0	0	0	NA	NA	3
Pair615C-6	615C	615	C	6	0	1	0	0	1	0	0	NA	0	0	NA	0	0	1	0	0	1	0	0	0.75	0	0	0	0	0	0	0	NA	NA	3
Pair615C-7	615C	615	C	7	0	1	0	0	1	0	0	NA	0	0	NA	0	0	1	0	0	1	0	0	0.75	0	0	0	0	0	0	0	NA	NA	3
Pair615C-8	615C	615	C	8	0	1	0	0	1	0	0	NA	0	0	NA	0	0	1	0	0	1	0	0	0.75	0	0	0	0	0	0	0	NA	NA	3
Pair615C-9	615C	615	C	9	0	1	0	0	1	0	0	NA	0	0	NA	0	0	1	0	0	1	0	0	0.75	0	0	0	0	0	0	0	NA	NA	3
Pair615C-10	615C	615	C	10	0	1	0	0	1	0	0	NA	0	0	NA	0	0	1	0	0	1	0	0	0.75	0	0	0	0	0	0	0	NA	NA	3
Pair615C-11	615C	615	C	11	NA	NA	NA	0	1	0	0	NA	0	0	NA	0	0	1	0	0	1	0	0	0.75	0	0	0	0	0	0	0	NA	NA	3
Pair615C-12	615C	615	C	12	0	1	0	0	1	0	0	NA	0	0	NA	0	0	1	0	0	1	0	0	0.75	0	NA	NA	NA	NA	NA	NA	NA	NA	3
Pair615M-0	615M	615	M	0	0	0	0	0	0	0	0	NA	NA	0	NA	NA	0	1	1	0	1	1	0	0.75	0.75	0	0	0	0	0	0	3	NA	3
Pair615M-1	615M	615	M	1	0	0	0	0	0	0	0	NA	NA	0	NA	NA	0	1	1	0	1	1	0	0.75	0.75	0	0	0	0	0	0	3	NA	3
Pair615M-2	615M	615	M	2	0	0	0	0	0	0	0	NA	NA	0	NA	NA	0	1	1	0	1	1	0	0.75	0.75	0	1	1	0	0	0	3	NA	3
Pair615M-3	615M	615	M	3	0	1	1	0	1	1	0	NA	NA	0	NA	NA	0	1	1	0	1	1	0	0.75	0.75	0	0	0	0	0	0	3	NA	3
Pair615M-4	615M	615	M	4	0	1	1	0	1	1	0	NA	NA	0	NA	NA	0	1	1	0	1	1	0	0.75	0.75	0	0	0	0	0	0	3	NA	3
Pair615M-5	615M	615	M	5	0	1	1	0	1	1	0	NA	NA	0	NA	NA	0	1	1	0	1	1	0	0.75	0.75	0	0	0	0	0	0	3	NA	3
Pair615M-6	615M	615	M	6	0	1	1	0	1	1	0	NA	NA	0	NA	NA	0	1	1	0	1	1	0	0.75	0.75	0	0	0	0	0	0	3	NA	3
Pair615M-7	615M	615	M	7	0	1	1	0	1	1	0	NA	NA	0	NA	NA	0	1	1	0	1	1	0	0.75	0.75	0	0	0	0	0	0	3	NA	3
Pair615M-8	615M	615	M	8	0	1	1	0	1	1	0	NA	NA	0	NA	NA	0	1	1	0	1	1	0	0.75	0.75	0	0	0	0	0	0	3	NA	3
Pair615M-9	615M	615	M	9	0	1	1	0	1	1	0	NA	NA	0	NA	NA	0	1	1	0	1	1	0	0.75	0.75	0	0	0	0	0	0	3	NA	3
Pair615M-10	615M	615	M	10	0	1	1	0	1	1	0	NA	NA	0	NA	NA	0	1	1	0	1	1	0	0.75	0.75	0	0	0	0	0	0	3	NA	3
Pair615M-11	615M	615	M	11	NA	NA	NA	0	1	1	0	NA	NA	0	NA	NA	0	1	1	0	1	1	0	0.75	0.75	0	0	0	0	0	0	3	NA	3
Pair615M-12	615M	615	M	12	0	1	1	0	1	1	0	NA	NA	0	NA	NA	0	1	1	0	1	1	0	0.75	0.75	NA	NA	NA	NA	NA	NA	3	NA	3
Pair613C-0	613C	613	C	0	0	0	0	0	0	0	0	NA	0	0	NA	0	0	0	0	0	0	0	0	0	0	0	0	0	0	0	0	NA	NA	NA
Pair613C-1	613C	613	C	1	0	0	0	0	0	0	0	NA	0	0	NA	0	0	0	0	0	0	0	0	0	0	0	0	0	0	0	0	NA	NA	NA
Pair613C-2	613C	613	C	2	0	0	0	0	0	0	0	NA	0	0	NA	0	0	0	0	0	0	0	0	0	0	0	0	0	0	0	0	NA	NA	NA
Pair613C-3	613C	613	C	3	0	0	0	0	0	0	0	NA	0	0	NA	0	0	0	0	0	0	0	0	0	0	0	0	0	0	0	0	NA	NA	NA
Pair613C-4	613C	613	C	4	0	0	0	0	0	0	0	NA	0	0	NA	0	0	0	0	0	0	0	0	0	0	0	0	0	0	0	0	NA	NA	NA
Pair613C-5	613C	613	C	5	0	0	0	0	0	0	0	NA	0	0	NA	0	0	0	0	0	0	0	0	0	0	0	0	0	0	0	0	NA	NA	NA
Pair613C-6	613C	613	C	6	0	0	0	0	0	0	0	NA	0	0	NA	0	0	0	0	0	0	0	0	0	0	0	0	0	0	0	0	NA	NA	NA
Pair613C-7	613C	613	C	7	0	0	0	0	0	0	0	NA	0	0	NA	0	0	0	0	0	0	0	0	0	0	0	0	0	0	0	0	NA	NA	NA
Pair613C-8	613C	613	C	8	0	0	0	0	0	0	0	NA	0	0	NA	0	0	0	0	0	0	0	0	0	0	0	0	0	0	0	0	NA	NA	NA
Pair613C-9	613C	613	C	9	0	0	0	0	0	0	0	NA	0	0	NA	0	0	0	0	0	0	0	0	0	0	0	0	0	0	0	0	NA	NA	NA
Pair613C-10	613C	613	C	10	0	0	0	0	0	0	0	NA	0	0	NA	0	0	0	0	0	0	0	0	0	0	0	0	0	0	0	0	NA	NA	NA
Pair613C-11	613C	613	C	11	NA	NA	NA	0	0	0	0	NA	0	0	NA	0	0	0	0	0	0	0	0	0	0	0	0	0	0	0	0	NA	NA	NA
Pair613C-12	613C	613	C	12	0	0	0	0	0	0	0	NA	0	0	NA	0	0	0	0	0	0	0	0	0	0	NA	NA	NA	NA	NA	NA	NA	NA	NA
Pair613M-0	613M	613	M	0	0	0	0	0	0	0	0	NA	NA	0	NA	NA	0	0	0	0	0	0	0	0	0	0	0	0	0	0	0	NA	NA	NA
Pair613M-1	613M	613	M	1	0	0	0	0	0	0	0	NA	NA	0	NA	NA	0	0	0	0	0	0	0	0	0	0	0	0	0	0	0	NA	NA	NA
Pair613M-2	613M	613	M	2	0	0	0	0	0	0	0	NA	NA	0	NA	NA	0	0	0	0	0	0	0	0	0	0	0	0	0	0	0	NA	NA	NA
Pair613M-3	613M	613	M	3	0	0	0	0	0	0	0	NA	NA	0	NA	NA	0	0	0	0	0	0	0	0	0	0	0	0	0	0	0	NA	NA	NA
Pair613M-4	613M	613	M	4	0	0	0	0	0	0	0	NA	NA	0	NA	NA	0	0	0	0	0	0	0	0	0	0	0	0	0	0	0	NA	NA	NA
Pair613M-5	613M	613	M	5	0	0	0	0	0	0	0	NA	NA	0	NA	NA	0	0	0	0	0	0	0	0	0	0	0	0	0	0	0	NA	NA	NA
Pair613M-6	613M	613	M	6	0	0	0	0	0	0	0	NA	NA	0	NA	NA	0	0	0	0	0	0	0	0	0	0	0	0	0	0	0	NA	NA	NA
Pair613M-7	613M	613	M	7	0	0	0	0	0	0	0	NA	NA	0	NA	NA	0	0	0	0	0	0	0	0	0	0	0	0	0	0	0	NA	NA	NA
Pair613M-8	613M	613	M	8	0	0	0	0	0	0	0	NA	NA	0	NA	NA	0	0	0	0	0	0	0	0	0	0	0	0	0	0	0	NA	NA	NA
Pair613M-9	613M	613	M	9	0	0	0	0	0	0	0	NA	NA	0	NA	NA	0	0	0	0	0	0	0	0	0	0	0	0	0	0	0	NA	NA	NA
Pair613M-10	613M	613	M	10	0	0	0	0	0	0	0	NA	NA	0	NA	NA	0	0	0	0	0	0	0	0	0	0	0	0	0	0	0	NA	NA	NA
Pair613M-11	613M	613	M	11	NA	NA	NA	0	0	0	0	NA	NA	0	NA	NA	0	0	0	0	0	0	0	0	0	0	0	0	0	0	0	NA	NA	NA
Pair613M-12	613M	613	M	12	0	0	0	0	0	0	0	NA	NA	0	NA	NA	0	0	0	0	0	0	0	0	0	NA	NA	NA	NA	NA	NA	NA	NA	NA
Pair604C-0	604C	604	C	0	NA	NA	NA	NA	NA	NA	0	NA	0	0	NA	0	0	1	0	0	0	0	0	0.363636	0	NA	NA	NA	NA	NA	NA	NA	NA	6
Pair604C-1	604C	604	C	1	0	0	0	0	0	0	0	NA	0	0	NA	0	0	1	0	0	0	0	0	0.363636	0	0	0	0	0	0	0	NA	NA	6
Pair604C-2	604C	604	C	2	0	0	0	0	0	0	0	NA	0	0	NA	0	0	1	0	0	0	0	0	0.363636	0	0	0	0	0	0	0	NA	NA	6
Pair604C-3	604C	604	C	3	0	0	0	0	0	0	0	NA	0	0	NA	0	0	1	0	0	0	0	0	0.363636	0	0	0	0	0	0	0	NA	NA	6
Pair604C-4	604C	604	C	4	0	0	0	0	0	0	0	NA	0	0	NA	0	0	1	0	0	0	0	0	0.363636	0	0	NA	0	0	NA	0	NA	NA	6
Pair604C-5	604C	604	C	5	NA	NA	NA	0	NA	0	0	NA	0	0	NA	0	0	1	0	0	0	0	0	0.363636	0	0	NA	0	0	NA	0	NA	NA	6
Pair604C-6	604C	604	C	6	0	1	0	0	1	0	0	NA	0	0	NA	0	0	1	0	0	0	0	0	0.363636	0	0	0	0	0	0	0	NA	NA	6
Pair604C-7	604C	604	C	7	0	1	0	0	1	0	0	NA	0	0	NA	0	0	1	0	0	0	0	0	0.363636	0	0	0	0	0	0	0	NA	NA	6
Pair604C-8	604C	604	C	8	0	0	0	0	1	0	0	NA	0	0	NA	0	0	1	0	0	0	0	0	0.363636	0	0	0	0	0	0	0	NA	NA	6
Pair604C-9	604C	604	C	9	0	1	0	0	1	0	0	NA	0	0	NA	0	0	1	0	0	0	0	0	0.363636	0	0	0	0	0	0	0	NA	NA	6
Pair604C-10	604C	604	C	10	0	1	0	0	1	0	0	NA	0	0	NA	0	0	1	0	0	0	0	0	0.363636	0	0	0	0	0	1	0	NA	NA	6
Pair604C-11	604C	604	C	11	0	0	0	0	0	0	0	NA	0	0	NA	0	0	1	0	0	0	0	0	0.363636	0	0	0	0	0	0	0	NA	NA	6
Pair604C-12	604C	604	C	12	0	0	0	0	0	0	0	NA	0	0	NA	0	0	1	0	0	0	0	0	0.363636	0	NA	NA	NA	NA	NA	NA	NA	NA	6
Pair604M-0	604M	604	M	0	NA	NA	NA	NA	NA	NA	0	NA	NA	0	NA	NA	0	1	1	0	0	0	0	0.363636	0.363636	NA	NA	NA	NA	NA	NA	6	NA	6
Pair604M-1	604M	604	M	1	0	0	0	0	0	0	0	NA	NA	0	NA	NA	0	1	1	0	0	0	0	0.363636	0.363636	0	0	0	0	0	0	6	NA	6
Pair604M-2	604M	604	M	2	0	0	0	0	0	0	0	NA	NA	0	NA	NA	0	1	1	0	0	0	0	0.363636	0.363636	0	0	0	0	0	0	6	NA	6
Pair604M-3	604M	604	M	3	0	0	0	0	0	0	0	NA	NA	0	NA	NA	0	1	1	0	0	0	0	0.363636	0.363636	0	0	0	0	0	0	6	NA	6
Pair604M-4	604M	604	M	4	0	0	0	0	0	0	0	NA	NA	0	NA	NA	0	1	1	0	0	0	0	0.363636	0.363636	0	NA	NA	0	NA	NA	6	NA	6
Pair604M-5	604M	604	M	5	NA	NA	NA	0	NA	NA	0	NA	NA	0	NA	NA	0	1	1	0	0	0	0	0.363636	0.363636	0	NA	NA	0	NA	NA	6	NA	6
Pair604M-6	604M	604	M	6	0	1	1	0	1	1	0	NA	NA	0	NA	NA	0	1	1	0	0	0	0	0.363636	0.363636	0	0	0	0	0	0	6	NA	6
Pair604M-7	604M	604	M	7	0	1	1	0	1	1	0	NA	NA	0	NA	NA	0	1	1	0	0	0	0	0.363636	0.363636	0	0	0	0	0	0	6	NA	6
Pair604M-8	604M	604	M	8	0	0	0	0	1	1	0	NA	NA	0	NA	NA	0	1	1	0	0	0	0	0.363636	0.363636	0	0	0	0	0	0	6	NA	6
Pair604M-9	604M	604	M	9	0	1	1	0	1	1	0	NA	NA	0	NA	NA	0	1	1	0	0	0	0	0.363636	0.363636	0	0	0	0	0	0	6	NA	6
Pair604M-10	604M	604	M	10	0	1	1	0	1	1	0	NA	NA	0	NA	NA	0	1	1	0	0	0	0	0.363636	0.363636	0	0	0	0	1	1	6	NA	6
Pair604M-11	604M	604	M	11	0	0	0	0	0	0	0	NA	NA	0	NA	NA	0	1	1	0	0	0	0	0.363636	0.363636	0	0	0	0	0	0	6	NA	6
Pair604M-12	604M	604	M	12	0	0	0	0	0	0	0	NA	NA	0	NA	NA	0	1	1	0	0	0	0	0.363636	0.363636	NA	NA	NA	NA	NA	NA	6	NA	6
Pair647C-0	647C	647	C	0	0	0	0	0	0	0	0	NA	0	0	NA	0	0	0	0	0	0	0	0	0	0	0	0	0	0	0	0	NA	NA	NA
Pair647C-1	647C	647	C	1	0	0	0	0	0	0	0	NA	0	0	NA	0	0	0	0	0	0	0	0	0	0	0	0	0	0	0	0	NA	NA	NA
Pair647C-2	647C	647	C	2	0	0	0	0	0	0	0	NA	0	0	NA	0	0	0	0	0	0	0	0	0	0	0	0	0	0	0	0	NA	NA	NA
Pair647C-3	647C	647	C	3	0	0	0	0	0	0	0	NA	0	0	NA	0	0	0	0	0	0	0	0	0	0	0	0	0	0	0	0	NA	NA	NA
Pair647C-4	647C	647	C	4	0	0	0	0	0	0	0	NA	0	0	NA	0	0	0	0	0	0	0	0	0	0	0	0	0	0	0	0	NA	NA	NA
Pair647C-5	647C	647	C	5	NA	NA	NA	0	0	0	0	NA	0	0	NA	0	0	0	0	0	0	0	0	0	0	0	0	0	0	0	0	NA	NA	NA
Pair647C-6	647C	647	C	6	0	0	0	0	0	0	0	NA	0	0	NA	0	0	0	0	0	0	0	0	0	0	0	0	0	0	0	0	NA	NA	NA
Pair647C-7	647C	647	C	7	0	0	0	0	0	0	0	NA	0	0	NA	0	0	0	0	0	0	0	0	0	0	0	0	0	0	0	0	NA	NA	NA
Pair647C-8	647C	647	C	8	0	0	0	0	0	0	0	NA	0	0	NA	0	0	0	0	0	0	0	0	0	0	0	0	0	0	0	0	NA	NA	NA
Pair647C-9	647C	647	C	9	0	0	0	0	0	0	0	NA	0	0	NA	0	0	0	0	0	0	0	0	0	0	NA	NA	NA	NA	NA	NA	NA	NA	NA
Pair647C-10	647C	647	C	10	NA	NA	NA	NA	NA	NA	0	NA	0	0	NA	0	0	0	0	0	0	0	0	0	0	NA	NA	NA	NA	NA	NA	NA	NA	NA
Pair647C-11	647C	647	C	11	NA	NA	NA	NA	NA	NA	0	NA	0	0	NA	0	0	0	0	0	0	0	0	0	0	NA	NA	NA	NA	NA	NA	NA	NA	NA
Pair647C-12	647C	647	C	12	NA	NA	NA	NA	NA	NA	0	NA	0	0	NA	0	0	0	0	0	0	0	0	0	0	NA	NA	NA	NA	NA	NA	NA	NA	NA
Pair647M-0	647M	647	M	0	0	0	0	0	0	0	0	NA	NA	0	NA	NA	0	0	0	0	0	0	0	0	0	0	0	0	0	0	0	NA	NA	NA
Pair647M-1	647M	647	M	1	0	0	0	0	0	0	0	NA	NA	0	NA	NA	0	0	0	0	0	0	0	0	0	0	0	0	0	0	0	NA	NA	NA
Pair647M-2	647M	647	M	2	0	0	0	0	0	0	0	NA	NA	0	NA	NA	0	0	0	0	0	0	0	0	0	0	0	0	0	0	0	NA	NA	NA
Pair647M-3	647M	647	M	3	0	0	0	0	0	0	0	NA	NA	0	NA	NA	0	0	0	0	0	0	0	0	0	0	0	0	0	0	0	NA	NA	NA
Pair647M-4	647M	647	M	4	0	0	0	0	0	0	0	NA	NA	0	NA	NA	0	0	0	0	0	0	0	0	0	0	0	0	0	0	0	NA	NA	NA
Pair647M-5	647M	647	M	5	NA	NA	NA	0	0	0	0	NA	NA	0	NA	NA	0	0	0	0	0	0	0	0	0	0	0	0	0	0	0	NA	NA	NA
Pair647M-6	647M	647	M	6	0	0	0	0	0	0	0	NA	NA	0	NA	NA	0	0	0	0	0	0	0	0	0	0	0	0	0	0	0	NA	NA	NA
Pair647M-7	647M	647	M	7	0	0	0	0	0	0	0	NA	NA	0	NA	NA	0	0	0	0	0	0	0	0	0	0	0	0	0	0	0	NA	NA	NA
Pair647M-8	647M	647	M	8	0	0	0	0	0	0	0	NA	NA	0	NA	NA	0	0	0	0	0	0	0	0	0	0	0	0	0	0	0	NA	NA	NA
Pair647M-9	647M	647	M	9	0	0	0	0	0	0	0	NA	NA	0	NA	NA	0	0	0	0	0	0	0	0	0	NA	NA	NA	NA	NA	NA	NA	NA	NA
Pair647M-10	647M	647	M	10	NA	NA	NA	NA	NA	NA	0	NA	NA	0	NA	NA	0	0	0	0	0	0	0	0	0	NA	NA	NA	NA	NA	NA	NA	NA	NA
Pair647M-11	647M	647	M	11	NA	NA	NA	NA	NA	NA	0	NA	NA	0	NA	NA	0	0	0	0	0	0	0	0	0	NA	NA	NA	NA	NA	NA	NA	NA	NA
Pair647M-12	647M	647	M	12	NA	NA	NA	NA	NA	NA	0	NA	NA	0	NA	NA	0	0	0	0	0	0	0	0	0	NA	NA	NA	NA	NA	NA	NA	NA	NA
