# Supplementary material for: Determinants of Staphylococcus aureus carriage in the developing infant nasal microbiome
Source: Genome Biol. 2020 Dec 11;21:301. doi: 10.1186/s13059-020-02209-7 (PMC7731505; doi:10.1186/s13059-020-02209-7)
Supplement: Supplementary file 9 — Additional file 9: Table S8. HUMAnN2 functional profiles. [file 13059_2020_2209_MOESM9_ESM.xlsx]

## Sheet: ecs_relab_unstratified
# Gene Family	Pair492C-0	Pair492C-12	Pair492C-1	Pair492C-6	Pair492M-0	Pair492M-12	Pair492M-1	Pair498C-0	Pair498C-11	Pair498C-1	Pair498C-4	Pair498M-11	Pair498M-1	Pair507C-0	Pair507C-10	Pair507C-11	Pair507C-1	Pair507C-2	Pair507C-3	Pair507M-0	Pair507M-1	Pair507M-3	Pair511C-0	Pair511C-1	Pair511C-2	Pair511M-0	Pair511M-1	Pair511M-2	Pair512C-0	Pair512C-11	Pair512C-1	Pair512C-3	Pair512C-5	Pair512C-6	Pair512C-7	Pair512C-9	Pair512M-0	Pair512M-1	Pair512M-3	Pair515C-0	Pair515C-11	Pair515C-1	Pair515C-4	Pair515C-7	Pair515M-0	Pair515M-11	Pair515M-1	Pair518C-1	Pair518C-5
1.1.1.1	0	0.000402314	0	0.000996157	0.000228055	0.000188181	0.00173048	0	0.00178942	0	0.000166741	0	0	0	0.000270541	6.89764e-05	0	0	0	0.000699932	0.0034455	0.00436242	0	0.00207767	0	0	0	0	0	7.48321e-05	0.000504145	0	0.000529742	0.000134398	0.000297722	6.29529e-05	0.00130034	0.00780194	0	0	0.0019956	0.00737027	0.000838726	1.97152e-05	0	0	0.00428965	0.00446377	0.000542888
1.1.1.100	0	0.0099801	0.00122986	0.00179802	0.000438385	0.00440102	0	0	0.00290816	0.0021033	0.00546155	0.00147703	0.00179302	0	0.00211352	0.00208822	0.00726841	0.00899616	0.00512021	0.00127728	0.00151474	0	0	0.00257613	0.00233245	0.00124019	0	0	0	0.00311698	0.00445026	0.00294085	0.00260465	0.00905901	0.000688801	0.00369299	0	0.000616808	0	0	0.00382864	0.0013007	0.00241937	0.00296777	0	0	0.00205479	0.0023526	0.00370229
1.1.1.103	0.00320597	5.99086e-05	0.00195292	0	0.00191579	0.00183891	0.00209405	0.00153983	0	0.00185224	0	0.00198052	0.00295074	0.00477023	0	0	0	0	0	0.00143794	0.00115826	0	0	0	0	0	0.00209492	0	0	0	0	0	0.000151961	0	0	4.19316e-05	0.0010786	0.00331902	0.00302568	0	0	0	5.29748e-05	0	0.00479705	0	0.00139851	0	0
1.1.1.108	0	0	0.00055177	0	0.000560088	0	0	0	0	0	0	0	0	0	0	0	0	0	0	0	0.000649488	0	0	1.4784e-05	0	0	0	0	0	0	0	0	0	0	0	0	0.000392634	0	0	0	0	0.00143041	0	0	0	0	0	0.000818396	0
1.1.1.125	0	0	0	0	0	0	0	0	0	0	0	0	0	0	0	0	0	0	0	0	0	0	0	0	0	0	0	0	0	0	0	0	0	0	0	0	0	0	0	0	0	0	0	0	0	0	0	0	0
1.1.1.127	0	0	0	0	0	0	0	0	0	0	0	0	0	0	0	0	0	0	0	0	0	0	0	0	0	0	0	0	0	0	0	0	0	0	0	0	0	0	0	0	0	0	0	0	0	0	0	0	0
1.1.1.130	0	1.56271e-05	0	0.000701829	0	0	0	0	0.00214936	0	0	0	0	0	0	0	0	0	0	0	0	0	0	0	0	0	0	0	0	0	0	0	0.000829522	0.000256949	0	0	0	0	0	0	0	0	0	0	0	0	0	0	0
1.1.1.133	0	0	0.000828056	0	0	0	0	0	8.23985e-05	0.000105299	9.15958e-05	0	0	0	0	0.000168754	0	0	0	0	0.000126994	0	0	0	0	0	0	0	0	0.000435491	0	0.000331985	0	2.0598e-05	0.000269005	8.48505e-05	0	0	0	0	0	0	0	0	0	0	0	0.000234313	0.00117745
1.1.1.14	0	0	0	0	0	0	0	0	0	0	0	0	0	0	0	0	0	0	0	0	0	0	0	0	0	0	0	0	0	0	0	0	0	0	0	0	0	0	0	0	0	0	0	0	0	0	0	0	0
1.1.1.140	0	0	0	0	0	0	0	0	0	0	0	0	0	0	0	0.000186047	0	0	0	0	3.41275e-05	0	0	0	0	0	0	0	0	0	0	0	0	0	0	0	0	0	0	0	0	0	0	0	0	0	0	0	0
1.1.1.154	0	0	0	0	0	0	0	0	0	0	0	0	0	0	0	0	0	0	0	0	0	0	0	0	0	0	0	0	0	0	0	0	0	0	0	0	0	0	0	0	0	0	0	0	0	0	0	0	0
1.1.1.157	0	0	0	0	0	0	0	0	0	0	0	0	0	0	0	0	0	0	0	0	0	0	0	0	0	0	0	0	0	0	0	0	0	0	0	0	0	0	0	0	0	0	0	0	0	0	0	0.000163209	0
1.1.1.158	0	0	0	0.000677207	0	0	0	0	0	0	0	0	0	0	0	0	0	0	0	0.00191222	0	0	0	0	0	0	0	0	0	0.000323939	0	0	0	0	0	0	0	0	0	0	0	0	0	0	0	0	0	0	0
1.1.1.159	0	0	0	0	0	0	0	0	0	0	0	0	0	0	0	0	0	0	0	0	0	0	0	0	0	0	0	0	0	0	0	0	0	0	0	0	0	0	0	0	0	0	0	0	0	0	0	0	0
1.1.1.169	0	5.11675e-05	0.00245611	0.000785629	0.000372648	0.000209891	0.00130392	0	3.77369e-05	9.71446e-05	0.00063535	0.000565731	0.000524662	0.00102228	0.00109551	0.000314472	0.000141215	0	0.000891633	0	0.000172373	0	0	7.78804e-05	0.00255346	0	0	0	0	0.00219228	0	0.00133703	0.000337841	0.000714488	0.00325457	0.00264068	0	0	0.00113617	0	0	0.00188309	0.000511883	0.0017848	0	0	0.000393576	0.00252877	0.000183423
1.1.1.17	0	0	0.000301614	0	0	0	0	0	0.000238768	0.00109305	0.00135908	0	9.86682e-05	0	0.00140329	0.0002592	0.00132241	0.000831596	0.0014428	0.000393376	0.00064136	0	0	0.00245052	0.00157119	0.0140736	0	0	0	0.00147016	0	0.00131505	0.000121775	0.00102549	0.00228925	0.00228631	0	0	0	0	0.000805049	0.00105961	0.000948154	0.00153112	0	0	0.000976725	0	0
1.1.1.170	0	0	0	0	0	0	0	0	0	0	0	0	0	0	0	0	0	0	0	0	0	0	0	0	0	0	0	0	0	0	0	0	0	0	0	0	0	0	0	0	0	0	0	0	0	0	0	0	0
1.1.1.178	0	0	0	0	0	0	0	0	0	0	0	0	0	0	0	0	0	0	0	0	0	0	0	0	0	0	0	0	0	0	0	0	0	0	0	0	0	0	0	0	0	0	0	0	0	0	0	0	0
1.1.1.179	0	0	0	0	0	0	0	0	0	0	0	0	0	0	0	0	0	0	0	0	0	0	0	0	0	0	0	0	0	0	0	0	0	0	0	0	0	0	0	0	0	0	0	0	0	0	0	0	0
1.1.1.184	0	0	0	0	0	0	0	0	0	0	0	0	0	0	0	0	0	0	0	0	0	0	0	0	0	0	0	0	0	0	0	0	0	0	0	0	0	0	0	0	0	0	0	0	0	0	0	0	0
1.1.1.193	0	9.82456e-05	0	0	0.000467275	0	0.00028773	0	0	0	0	0	0	0.00031494	0	0	0	0	0	0	0	0	0	0	0	0	0	0	0	0	0	0	0	0	0	0	0	0	0	0	0	0	0	0	0	0	0	0.000286675	0
1.1.1.2	0	0	0	0	0	0	0	0	0	0	0	0	0	0	0	0	0	0	0.000152697	0	0	0	0	0	0	0	0	0	0	0	0	0	0	0	0	0	0	0	0	0	0	0	0	0	0	0	0	0.000117249	0
1.1.1.202	0	0	0	0	0	0	0	0	0	0	0	0	0	0	0	0	0	0	0	0	0	0	0	0	0	0	0	0	0	0	0	0	0	0	0	0	0	0	0	0	0	0	0	0	0	0	0	0	0
1.1.1.205	0	0.00602012	0.000607075	0.00289883	0.000541595	0.000371238	0.00260797	0	0.00222834	0.0026617	0.00608859	0	0.000851347	0.000290952	0.00453349	0.00498581	0.00275219	0.00485237	0.00518679	0.000842774	0.00185288	0	0	0.00168399	0.00521595	0	0	0	0	0.00458638	0.0109451	0.00929297	0.00261089	0.00384816	0.0040271	0.00541904	0.00123691	0	0	0	0.00206512	0.00223539	0.00311267	0.00502903	0	0	0.000240081	0.00377536	0.00350403
1.1.1.21	0	0	0	0	0	0	0	0	0	0	0	0	0	0	0	0	0	0	0	0	0	0	0	0	0	0	0	0	0	0	0	0	0	0	0	0	0	0	0	0	0	0	0	0	0	0	0	0	0
1.1.1.210	0	0	0	0	0	0	0	0	0	0	0	0	0	0	0	0	0	0	0	0	0	0	0	0	0	0	0	0	0	0	0	0	0	0	0	0	0	0	0	0	0	0	0	0	0	0	0	0	0
1.1.1.218	0	0	0	0	0	0	0	0	0	0	0	0	0	0	0	0	0	0	0	0	0	0	0	0	0	0	0	0	0	0	0	0	0	0	0	0	0	0	0	0	0	0	0	0	0	0	0	0	0
1.1.1.219	0	0	0	0	0	0	0	0	0	0	0	0	0	0	0	0	0	0	0	0	0	0	0	0	0	0	0	0	0	0	0	0	0	0	0	0	0	0	0	0	0	0	0	0	0	0	0	0	0
1.1.1.22	0	0	0	0	0.000555482	0	0.000421404	0	0	0	0	0	0	0	0	0	0	0	0	0	0	0	0	0	0	0	0	0	0	0	0	0	0	0	0	0	0	0	0	0	0	0.00106003	0	0	0	0	0	0.000946037	0
1.1.1.23	0.00291616	0.000152308	0.00169931	0.000626514	0.00199129	0.00240918	0.0010825	0.00763091	0.000674183	0.00377898	0.00033036	0.00150722	0.00218909	0.00264072	0.00307014	0.00176428	0.000662019	0.000117472	0.000647609	0.00362625	0.00576643	0.00504044	0	0.00453056	0.00106706	0	0.00257719	0	0	0.000883595	0.000592025	0	0.00283082	0.00197665	0.000127581	9.49601e-05	0.00395049	0.00256788	0	0	0.00226233	0.0038108	0.00328851	0.00170656	0.00394594	0.00156148	0.00114235	0.00147272	0
1.1.1.25	0	0.000650436	0.000426972	0.00131664	0.00095095	0.000357691	0.000548064	0	0.00202782	0.00183593	0.00015432	0	0	0	0	0.00312319	0	0.00294516	0.000147391	0.00117394	0.00083698	0	0	0.00144036	3.21725e-05	0	0.0105281	0	0	0.000709277	0	0.000661721	0.000661117	0.000883593	0.00068772	0.00117057	0	0.00220563	0.000666273	0	0.000286591	0.00149684	3.51343e-05	6.58133e-05	0	0.00767015	0	0.000673063	0.00109278
1.1.1.251	0	0	0	0	0	0	0	0	0	0	0	0	0	0	0	0	0	0	0	0	0	0	0	0	0	0	0	0	0	0	0	0	0	0	0	0	0	0	0	0	0	0	0	0	0	0	0	0	0
1.1.1.26	0	0	0	0	0	0	0	0	0	0	0	0	0	0	0	0	0	0	0	0	0	0	0	0	0	0	0	0	0	0	0	0	0	0	0	0	0	0	0	0	0	0	0	0	0	0	0	0	0
1.1.1.262	0.0037804	0	0.000596255	0	0.000590375	0.0011983	0.00224625	0.000792672	0	0.0019341	0	0	0	0.00310452	0	0	0	0	0	0	0.000380789	0	0	0	0	0	0.000817924	0	0	0	0	0.000106165	0	0	0	4.44639e-05	0.000542104	0.00041238	0.0034686	0	0	0	0.000262364	0	0	0.00400569	0	0	0
1.1.1.264	0	0	0	0	0	0	0	0	0	0	0	0	0	0	0	0	0	0	0	0	0	0	0	0	0	0	0	0	0	0	0	0	0	0	0	0	0	0	0	0	0	0	0	0	0	0	0	0	0
1.1.1.267	0.0024181	0.000103544	0.00311449	0.00096796	0.00229506	0.00239572	0.00307027	0.0026492	0.00146368	0.00176547	8.28942e-05	0.00123968	0.00225109	0.00325	0.000457532	0.000572563	0.00100335	0.000276935	0.000787196	0.000853312	0.000531628	0	0	0	0.0022129	0	0.00209807	0	0	0.000720537	0	4.44644e-05	0.00232168	0.00125479	0.0001476	0.000130822	0.00151289	0.000669286	0.000841359	0	0.000180386	0	0.00165521	0.00142558	0.0020028	0	0	0.00082653	0
1.1.1.27	0.00943594	0.000615739	0.000839598	0.0018361	0.00375586	0.00229534	0.00574481	0.000429348	0.00039585	0.00216244	0.00225092	0.00104739	0.00231202	0.00194608	0.00209588	0.002663	0.00105993	0.00120526	0.00119723	0.00319609	0.00390719	0.00228858	0	0.00684	0.00178008	0.00275835	0.000437064	0	0	0.00293196	0.000134383	0.0025601	0.000372197	0.00106825	0.00294835	0.00314917	0.00450075	0.0022162	0.005978	0	0.00611874	0.00357244	0.00242586	0.00207554	0.00518094	0.00426532	0.00114826	0.00240072	0.00299925
1.1.1.271	0	0	0	0	0	0	0	0	3.19122e-05	0	0	0	0	0	0	0	0	0	0	0	0	0	0	0	0	0	0	0	0	0	0	0	0	0	0	7.31563e-06	0	0	0	0	0	0	0	0	0	0	0	0	0
1.1.1.274	0	0	0.000832624	0	0	0	0	0	0	0.000639397	0	0	0	0	0	0	0	0	0	0	0	0	0	0	0	0	0	0	0	0	0	0	0	0	0	0	0	0	0	0	0	0	0	0	0	0	0	0.000119012	0
1.1.1.276	0	0	0	0	0	0	0	0	0	0	3.27513e-05	0	0	0	0	0	0	0	0	0	0	0	0	0	0	0	0	0	0	0	0	0	0	0	0	0	0	0	0	0	0	0	0	0	0	0	0	0	0
1.1.1.28	0	4.20611e-05	0.000359003	0.0006382	0.000703285	0	0.000592798	0	0.00104766	0	5.14172e-05	0.000582452	0.00023582	0	1.17643e-05	0.000446226	0	0	0	0.000383654	0.000896448	0	0	0.00148473	0	0.000881915	0	0	0	3.51456e-05	0	0	0.000615267	4.85525e-05	6.45365e-05	8.24613e-06	0.00114236	0.00130685	0	0	0.00158821	0.000739869	0.00041535	4.52449e-05	0	0	0	0.000933542	8.37646e-05
1.1.1.281	0	0	0	0	0	0	0	0	0	0	0	0	0	0	0	0	0	0	0	0	0	0	0	0	0	0	0	0	0	0	0	0	0	0	0	0	0	0	0	0	0	0	0	0	0	0	0	0	0
1.1.1.282	0	0	0	0	0	0	0	0	0	0	0	0	0	0	0	0	0	0	0	0	0	0	0	0	0	0	0	0	0	0	0	0	0	0	0	0	0	0	0	0	0	0	0	0	0	0	0	0	0
1.1.1.283	0	0	0	0	0	0	0	0	4.17027e-05	0.000635438	1.54515e-05	0	0	0	0	0.000691982	0	0	0	0	0.000253999	0	0	0	0	0	0	0	0	5.80442e-06	0	0	6.0583e-06	0	0	8.77061e-05	0	0	0	0	0	0	0	1.81303e-05	0	0	0	0	0.000893991
1.1.1.284	0	0.00587373	0	0.00141069	0	0	0	0	0.00192595	0	0.00273027	0.000911765	0.000839267	0	0.000950075	0.000128099	0.00300019	0.00202929	0.00300358	0.000261004	3.54203e-05	0	0	0	0	0	0	0	0	0.000529444	0	0	0.00199513	0.00125758	0.000960277	1.66576e-05	0	0	0	0	0	0.00124518	0.00155791	0.00152233	0	0	0	0.000726322	0
1.1.1.29	0	0	0	0	0	0	0	0	0	0	0	0	0	0	0	0	0	0	0	0	0	0	0	0	0	0	0	0	0	0	0	0	0	0	0	0	0	0	0	0	0	0	0	0	0	0	0	0	0
1.1.1.290	0	0.000122937	0	0.000104991	0.000737061	0	0	0	0.000172945	0	0	0.000485841	0	0	0.000509148	0.000750779	0	0	0.000322834	0	2.29592e-05	0	0	0	0	0	0	0	0	0.000355553	0	0	0.00152014	0.000955655	0.000233392	8.35374e-05	0	0	0.00168603	0	0	0.000192176	0.000903007	0.000703418	0	0	0	0	0
1.1.1.298	0	0	0	0	0	0	0	0	0	0	0	0	0	0	0	0	0	0	0	0	0	0	0	0	0	0	0	0	0	0	0	0	0	0	0	0	0	0	0	0	0	0	0	0	0	0	0	0	0
1.1.1.3	0	0.00467508	0.000454465	0.000108537	0.000112981	0	0.00120982	0	0.000388151	0.00116376	0.00305298	0.00154577	0.000622475	0	0.000483687	0.00225821	0.00571342	0.00279052	0.00289811	0.000400447	0.000210966	0	0	0	0.0027193	0	0	0	0	0.00152682	0.00872751	0.00340068	0.00184658	0.00256805	0.000560809	0.00219806	0	0	0	0	0	0	0.00125214	0.00207572	0	0	0.00159234	0.00156386	0.00177156
1.1.1.30	0	0	0	0	0	0	0	0	0	0	0	0	0	0	0	0	0	0	0	0	0	0	0	0	0	0	0	0	0	0	0	0	0	0	0	0	0	0	0	0	0	0	0	0	0	0	0	0	0
1.1.1.303	0	0	0	0.000905853	0	0	0	0	0.00055538	0	0	0.00267305	0	0	0.00361183	9.39044e-05	0	0	0.000461233	0	0	0	0	0	0	0	0	0	0	0.000495816	0	0	0.00177513	0.00268433	0	0	0	0	0	0	0	0	0.00160686	0.000605767	0	0	0	0	0
1.1.1.304	0	0	0	0	0	0	0.000382493	0	0	0.000116938	3.406e-05	0	0	0	0	0	0	0	0	0	0.000531915	0	0	0.00373146	0	0	0	0	0	0	0	0	0	0	0	1.07316e-05	0.00075466	0.00115764	0.000702237	0	0.00029936	0.00241525	0.00112107	0	0	0	0.00389017	0.00160302	0
1.1.1.306	0	0	0.000243904	0	0	0.000351699	0	0	0	0.00470609	0	0	0.000646528	0	0	0	0	0	0	0.000136655	0.00110647	0	0	0	0	0	0.000396188	0	0	0	0.00011769	0	0	0	0	7.36253e-06	0	0.00277309	0	0	0	0	0	0	0	0	0.00065924	9.27233e-05	0
1.1.1.31	0	0	0	0.000226478	0	0	0	0	0	0	0	0	0	0	0	0	0	0	0	0.000166094	0	0	0	0	0	0	0	0	0	0	0	0	0	0	0	6.03466e-06	0	0	0	0	0.000257202	0	0	0	0	0.00225135	0	0	0
1.1.1.330	0	0	0	0	0.000815778	0	0	0	0	0	0	0	0	0	0	0	0	0	0	0	0	0	0	0	0	0	0	0	0	0	0	0	0	0	0	0	0	0	0	0	0	0	0	0	0	0	0	0.00102379	0
1.1.1.34	0	0	0	0	0.000273205	0.000343797	0	0	0	0	0	0	0	0	0	0	0	0	0	0	0	0	0	0	0	0	0	0	0	0	0	0	0	0	0	0	0	0	0	0	0	0	0	0	0	0	0	0.000713827	0
1.1.1.346	0	0	0	0	0	0	0	0	0	0	0	0	0	0	0	0	0	0	0	0	0	0	0	0	0	0	0	0	0	0	0	0	0	0	0	0	0	0	0	0	0	0	0	0	0	0	0	0	0
1.1.1.35	0	0	0	0	0	0	0	0	0	0	0	0	0	0	0	0	0	0	0	0	0	0	0	0	0	0	0	0	0	0	0	0	0	0	0	0	0	0	0	0	0	0	0	0	0	0	0	0	0
1.1.1.350	0	0	0	0	0	0	0	0	0	0	0	0	0	0	0	0	0	0	0	0	0	0	0	0	0	0	0	0	0	0	0	0	0	0	0	0	0	0	0	0	0	0	0	0	0	0	0	0	0
1.1.1.36	0	0	0	0	0	0	0	0	0	0	0	0	0	0	0	0	0	0	0	0	0	0	0	0	0	0	0	0	0	0	0	0	0	0	0	0	0	0	0	0	0	0	0	0	0	0	0	0	0
1.1.1.37	0	0.00480101	0.00185866	0.00111826	0.000155758	0.00161044	0.00216062	0	0.00191107	0.00154355	0.00299999	0	0.000123896	0.00107745	0.00210155	0.000543915	0.00253909	0.000910607	0.00203086	0.00145677	0.0017759	0	0	1.01362e-05	0.000115006	0	0	0	0	6.7057e-05	0.000266858	0	0.000772965	0.000507068	0.0006747	7.49531e-05	0.00079292	0	0	0	0	0.000294378	5.94351e-05	0.000967398	0	0	0	0.00268477	0
1.1.1.373	0	0	0	0	0	0	0	0	0	0	0	0	0	0	0	0	0	0	0	0	0	0	0	0	0	0	0	0	0	0	0	0	0	0	0	0	0	0	0	0	0	0	0	0	0	0	0	0	0
1.1.1.38	0	0	0	0	0.000531407	0	0	0	0	0	0	0	0	0	0	0	0	0	0	0	0	0	0	0	0	0	0	0	0	0	0	0	0	0	0	1.74474e-05	0	0	0	0	0	0	0	0	0	0	0	0	0
1.1.1.381	0	0	0	0	0	0	0	0	0	0	0	0	0	0	0	0	0	0	0	0	0	0	0	0	0	0	0	0	0	0	0	0	0	0	0	0	0	0	0	0	0	0	0	0	0	0	0	0	0
1.1.1.4	0	0	0	0	0	0	0	0	0	0	0	0	0	0	0	0	0	0	0	0	0	0	0	0	0	0	0	0	0	0	0	0	0	0	0	0	0	0	0	0	0	0	0	0	0	0	0	0	0
1.1.1.40	0	0.00300247	0	0.00062123	0	0	0	0	0.0015973	0	0	0	0	0	0	9.01848e-05	0	0	0.000869704	0.00115701	0	0	0	0	4.49293e-05	0	0	0	0	8.73034e-05	0	0	0.000569121	7.13342e-05	0.000142248	1.13782e-06	0	0	0	0	0	0	0	0.00050772	0	0	0	0	0
1.1.1.41	0	0	0	0	0	0	0	0	0	0	0	0	0	0	0	0	0	0	0	0	0	0	0	0	0	0	0	0	0	0	0	0	0	0	0	0	0	0	0	0	0	0	0	0	0	0	0	0.000999667	0
1.1.1.42	0	0	0.000749586	0.000446136	0	0	0.000449992	0	0	0	0.000736313	0	0	0	0.000707696	0	0	0	0	0.000116327	0.000153592	0	0	0	0.00260395	0	0	0	0	0	0.000425805	0	0	0	0	2.81617e-05	0	0	0.00161931	0	0	0.00106011	0	7.284e-05	0	0	0.000561174	0.00190751	0
1.1.1.44	0	0.000296395	0.000116221	0.00227767	0.00163602	0	0.000607621	0	0.00198074	0.000777078	0.0013521	0	0	0.00075927	0.00123071	0.00117168	0.000777727	0	0.000883705	0.000612908	0.000710226	0	0	0.00200595	0.00183466	0	0	0	0	0.00191138	0	0.00237845	0.0010769	0.000736821	0.00359742	0.00193056	0.00130102	0	0	0	0.0010732	0.00158293	0.00135048	0.00181387	0	0	0.000219747	0.00156071	0.00078454
1.1.1.46	0	0	0	0	0	0	0	0	0	0	0	0	0	0	0	0	0	0	0	0	0	0	0	0	0	0	0	0	0	0	0	0	0	0	0	0	0	0	0	0	0	0	0	0	0	0	0	0	0
1.1.1.47	0	0	0.000683781	0	0	0	0	0	0	0	0	0	0	0	0	0	0	0	0	0	0.000328539	0	0	0	0	0	0	0	0	0	0	0	0	0	0	0	0	0	0	0	0	0.00190995	0	0	0	0	0	0.000804292	0
1.1.1.49	0	0.000588082	0.000312915	0.0025613	0.000938807	0.00018766	0.00037839	0	0.00239317	0.000274491	0.00105995	0	0.000143673	0	0.00169194	0.0014564	0.000597788	0.00145122	0.00117316	0.000340822	0.000554958	0	0	3.13476e-05	0.00146355	0	0	0	0	0.00214605	0.000171824	0.0019986	0.00106141	0.00115007	0.00281511	0.00298491	0.000245545	0.00136873	0	0	0.00118487	0.000477218	0.00217477	0.00158443	0	0.00264821	0.00139556	0.00194264	0.00283896
1.1.1.5	0	0	0	0	0	0	0	0	0	0	0	0	0	0	0	0	0	0	0	0	0	0	0	0	0	0	0	0	0	0	0	0	0	0	0	0	0	0	0	0	0	0	0	0	0	0	0	0	0
1.1.1.57	0	0	0	0	0.000128263	0	0	0	0	0	0	0	0	0	0	0	0	0	0	0	0	0	0	0	0	0	0	0	0	0	0	0	0	0	0	0	0	0	0	0	0	0	0	0	0	0	0	0	0
1.1.1.58	0	0	0	0	0	0	0	0	0	0	0	0	0	0	0	0	0	0	0	0	0	0	0	0	0	0	0	0	0	0	0	0	0	0	0	0	0	0	0	0	0	0	0	0	0	0	0	0	0
1.1.1.6	0	0	0.000162068	0.000116132	6.95051e-05	0.000604575	0.000131821	0	0.00025034	0.000798375	6.87858e-05	0	0	0	0	0.000131166	0	0.00130782	3.75126e-05	0.00033681	0.000344734	0	0	8.50163e-06	0	0	0	0	0	0.000430933	0	0	0	0.00068895	0	0.000263938	0.00169365	0	0	0	0.000819642	0.0011476	0	6.80941e-05	0	0	0	0.000891201	0
1.1.1.60	0	0	0	0	0	0	0	0	0	0	0	0	0	0	0	0	0	0	0	0	0	0	0	0	0	0	0	0	0	0	0	0	0	0	0	0	0	0	0	0	0	0	0	0	0	0	0	0	0
1.1.1.62	0	0	0	0	0	0	0	0	0	0	0	0	0	0	0	0	0	0	0	0	0	0	0	0	0	0	0	0	0	0	0	0	0	0	0	0	0	0	0	0	0	0	0	0	0	0	0	0	0
1.1.1.67	0	0	0	0	0	0	0	0	0	0	0	0	0	0	0	0	0	0	0	0	0	0	0	0	0	0	0	0	0	0	0	0	0	0	0	0	0	0	0	0	0	0	0	0	0	0	0	0	0
1.1.1.69	0	0	0	0	0	0	0	0	0	0	0	0	0	0	0	0	0	0	0	0	0	0	0	0	0	0	0	0	0	0	0	0	0	0	0	0	0	0	0	0	0	0	0	0	0	0	0	0	0
1.1.1.77	0	0	0	0	0	0	0	0	0	0	0	0	0	0	0	0	0	0	0	0	0	0	0	0	0	0	0	0	0	0	0	0	0	0	0	0	0	0	0	0	0	0	0	0	0	0	0	5.84546e-05	0
1.1.1.79	0	0	0	0	0	0	0	0	0	0	0	0	0	0	0	0	0	0	0	0	0	0	0	0	0	0	0	0	0	0	0	0	0	0	0	0	0	0	0	0	0	0	0	0	0	0	0	0	0
1.1.1.8	0	0	0	0	0	0	0	0	0	0	0	0	0	0	0	0	0	0	0	0	0	0	0	0	0	0	0	0	0	0	0	0	0	0	0	0	0	0	0	0	0	0	0	0	0	0	0	0.000425915	0
1.1.1.81	0	0	0	0	0	0	0	0	0	0	0	0	0	0	0	0	0	0	0	0	0	0	0	0	0	0	0	0	0	0	0	0	0	0	0	0	0	0	0	0	0	0	0	0	0	0	0	0	0
1.1.1.83	0	0	0	0	0	0	0	0	0	0	0	0	0	0	0	0	0	0	0	0	0	0	0	0	0	0	0	0	0	0	0	0	0	0	0	0	0	0	0	0	0	0	0	0	0	0	0	0	0
1.1.1.85	0	0.00984286	0.00170348	0.0029591	0.000665253	0.00204177	0.001391	0	0.00276047	0.00356252	0.00466473	0.000956819	0.0016547	0	0.00543051	0.00144485	0.00555748	0.00599771	0.00622849	0.00100798	0.00108788	0.00419937	0	0.0025438	0.00355495	0.0123208	0	0	0	0.00136386	0.00705791	0.00152028	0.00231989	0.00363166	0.000959196	0.00243722	0	0	0	0	0.00172238	0.00183187	0.00167141	0.00300131	0	0.00785746	0.00138768	0.00209048	0.00345145
1.1.1.86	0.0057048	0.00601647	0.00376741	0.00160302	0.00248195	0.00526463	0.00330082	0.00321209	0.000796565	0.00503489	0.00568696	0.00601217	0.00242769	0.00454616	0.00348688	0.00324835	0.0074262	0.00399124	0.00425606	0.00174408	0.00228602	0.00219712	0	0.00263472	0.00278596	0.00514188	0.00295962	0	0	0.00183295	0.00726634	0.00369769	0.00171948	0.00266902	0.000951425	0.00259357	0.00200636	0.00337188	0.00204851	0	0.00386472	0.000727559	0.00146615	0.00271695	0	0	0.000714341	0.000882201	0.00236462
1.1.1.88	0	0.000727968	0.00128781	0.00222028	0	0.000516607	0.000675782	0	0.000355279	0.00026594	0.00140204	0.000388301	0	0.000368982	0.00122337	0.00266045	0.000959058	0.00122449	0.00139583	0	0.000640462	0	0	8.56863e-05	0.00210014	0	0	0	0	0.00266029	0.000917549	0.0028819	0.00049206	0.000915791	0.00345116	0.0029799	0	0	0.000803503	0	0.000681616	0.000909573	0.00101758	0.00205798	0	0	0.000278455	0.00210885	0.00382718
1.1.1.91	0	0	0	0	0	0	0	0	0	0	0	0	0	0	0	0	0	0	0	0	0	0	0	0	0	0	0	0	0	0	0	0	0	0	0	0	0	0	0	0	0	0	0	0	0	0	0	0	0
1.1.1.94	0	0.000886052	0	0.00308459	0.000849693	0	0.000587239	0	0.00208043	0.00270453	0.00176251	0.000516496	0.0023675	0.000306615	0.00181133	0.00263526	0.00387484	0.00586525	0.00176046	0.00052636	0.0028387	0	0	0.00143746	0.00379304	0	0.000431562	0	0	0.00346892	0.000785431	0.00264838	0.00132029	0.00214885	0.00222172	0.00374828	0.000751429	0.000870581	0	0	0.00110522	0.00072855	0.00149289	0.00308428	0	0	0.000728772	0.00240978	0.00543814
1.1.1.95	0.000744093	0.00483445	0.00294504	0.00171951	0.001916	0.00392488	0.00138373	0.00748842	0.00206902	0.000725695	0.00203943	0.0021129	0.00164358	0.00460895	0.000631257	0.000937804	0.00398579	0.00314049	0.0023434	0.00309622	0.00107721	0	0	0	0	0	0.00468351	0	0	0.000608179	0	0	0.00210737	0.0016744	0.000272556	8.56131e-05	0.00309295	0.000359119	0.00346907	0	0.000322465	5.51907e-05	0.00210078	0.0012452	0.00202757	0	0	0.00104996	0
1.1.2.3	0	0.00422347	6.92518e-05	0.000531127	0.000660787	0.00120481	0	0	8.38082e-05	0	0.00250154	0.000418957	0.00154106	0	0.000908609	0.000409878	0.0042819	0.00279391	0.00279034	0	0	0	0	0	0	0	0	0	0	0.000619788	0	0	0.00135389	0.00138056	0.0010595	0	0	0	0	0	0	0	0.000783987	0.00145753	0	0	0	0	0
1.1.2.4	0	0	0	0.000391235	0	0	0	0	0.00016441	0	0	0.00316772	0.00056475	0	0.000610993	0.000247388	0	0	0.00038413	0	0	0	0	0	0	0	0	0	0	0.000604466	0	0	0.00131666	0.00134765	0.00011595	0	0	0	0	0	0	0	0.00118344	0.00055085	0	0	0	0	0
1.1.3.15	0	0	0	0	0	0	0	0	0	0	0	0	0	0	0	0	0	0	0	0	0	0	0	0	0	0	0	0	0	0	0	0	0	0	0	0	0	0	0	0	0	0	0	0	0	0	0	0	0
1.1.3.21	0	0.000456053	9.28166e-05	0.000250037	0	0.000100473	0.000154188	0	0.000259945	0.000458408	0.000272354	0	0	0	0	0.00385119	0	0.00229989	0.0001431	0.000790151	0.000208177	0	0	0	0	0	0	0	0	0.000705901	0.000207	8.67806e-05	4.15741e-05	0.000896246	8.93939e-05	0.00136091	0	0	0	0	0.00140823	0	0.000129207	8.35529e-05	0	0	0	0	0.00226541
1.1.3.41	0	0	0	0	0	0	0	0	0	6.14378e-05	0	0	0	0	0	0	0	0	0	0	0	0	0	0	0	0	0	0	0	0	0	0	0	0	0	0	0	0	0	0	0	0	0	0	0	0	0	0	0
1.1.3.6	0	0	0	0	0	0	0	0	0	0	0	0	0	0	0	0	0	0	0	0	0	0	0	0	0	0	0	0	0	0	0	0	0	0	0	0	0	0	0	0	0	0	0	0	0	0	0	9.3682e-05	0
1.1.5.2	0	0	0	0	0	0	0	0	0	0	0	0	0	0	0	0	0	0	0	0	0	0	0	0	0	0	0	0	0	0	0	0	0	0	0	0	0	0	0	0	0	0	0	0	0	0	0	0	0
1.1.5.3	0.00925915	0.000414104	0.00758195	0.00199068	0.00778925	0.0029924	0.00401075	0.00663718	0.00343699	0.00550066	7.86927e-05	0.00149329	0.00592597	0.0110497	0	8.50295e-05	0	0	0	0.00460922	0.00482165	0.00252718	0	0.00162299	0	0.00593481	0.00842646	0	0	0.000182774	0.000278902	8.02858e-05	0.00194267	0.000494027	0.000473216	0.000151007	0.0051119	0.0111617	0.0111421	0	0.00310548	0.00314571	0.000859598	1.99532e-05	0.0115687	0.00504791	0.00237261	0.00180043	0
1.1.5.4	0	0	0.000114698	0	0.0016541	0.000124354	0.0011357	0	2.2416e-05	0.00056545	0.000141188	0	0.000772135	0	0	0.000278385	0	0	0	0.000925786	0.00410045	0.00432464	0	0.00608812	0	0.00338592	0	0	0	0	0	0	0	0	0	1.7788e-05	0.00122092	0	0.00203526	0	0.0053749	0.00652043	0.00150156	4.18236e-05	0	0	0.00494364	0.00409105	0
1.1.99.1	0	0	0	0.000623915	0.000712776	0.000311406	0.000798603	0	0	0.000860921	0	0	0	0	0	0.000243212	0	0	0	4.20163e-05	0.00446898	0.00493904	0	0.00346124	0.000427682	0.000966957	0.000937802	0	0	0	0.000212247	0	0	0	0	7.5896e-06	0.00134523	0	0.00145416	0	0.00100692	0.00270922	0.000308556	2.23104e-05	0.00535544	0	0.00364779	0.00148558	0
1.1.99.3	0	0	0	0	0	0	0	0	0	0	0	0	0	0	0	0	0	0	0	0	0	0	0	0	0	0	0	0	0	0	0	0	0	0	0	0	0	0	0	0	0	0	0	0	0	0	0	0	0
1.1.99.33	0	0	0	0	0	0	0	0	0	0	0	0	0	0	0	0	0	0	0	0	0	0	0	0	0	0	0	0	0	0	0	0	0	0	0	0	0	0	0	0	0	0	0	0	0	0	0	0	0
1.1.99.5	0	0	0	0	0	0	0	0	0	0	0	0	0	0	0	0	0	0	0	0	0	0	0	0	0	0	0	0	0	0	0	0	0	0	0	0	0	0	0	0	0	0	0	0	0	0	0	0	0
1.10.2.2	0	0.00695494	0	0.00175223	0	0.00263896	0	0	0.000332832	0	0.00384975	0.00095589	0	0	0.00189784	0.00085036	0.00216808	0.00406118	0.00333415	0	4.8468e-05	0	0	0	0	0	0	0	0	0.000699691	0	0	0.00199957	0.00269487	0	5.35567e-05	0	0	0	0	0	0	0.00291657	0.00239221	0	0	0	0	0
1.10.3.10	0	0	0	0	0	0	0	0	0	0	0	0	0	0	0	0	0	0	0	0	0	0	0	0	0	0	0	0	0	0	0	0	0	0	0	0	0	0	0	0	0	0	0	0	0	0	0	0	0
1.10.3.14	0	0	0	0	0	0	0	0	0	0	0	0	0	0	0	0	0	0	0	0	0	0	0	0	0	0	0	0	0	0	0	0	0	0	0	0	0	0	0	0	0	0	0	0	0	0	0	0	0
1.10.3.2	0	0	0	0	0	0	0	0	0	0	0	0	0	0	0	0	0	0	0	0	0	0	0	0	0	0	0	0	0	0	0	0	0	0	0	0	0	0	0	0	0	0	0	0	0	0	0	0	0
1.10.3.9	0	5.24604e-05	0	0	0	0	0	0	0	0	0	0	0	0	9.56154e-05	0	0	0	0	0	0	0	0	0	0	0	0	0	0	0	0	0	0	0	0	0	0	0	0	0	0	0	0.000329626	0	0	0	0	0	0
1.11.1.1	0	0	0	0	0	0	0	0	0	0	0	0	0	0	0	0	0	0	0	0	0	0	0	0	0	0	0	0	0	0	0	0	0	0	0	0	0	0	0	0	0	0	0	0	0	0	0	0	0
1.11.1.11	0	0	0	0	0	0	0	0	0	0	0	0	0	0	0	0	0	0	0	0	0	0	0	0	0	0	0	0	0	0	0	0	0	0	0	0	0	0	0	0	0	0	0	0	0	0	0	0	0
1.11.1.15	0	0.00753707	0.00197408	0.00186333	0.00391755	0.000822108	0.000516961	0	0.00493999	0.00461647	0.00612033	0.00031863	0.000805487	0	0.00402401	0.0049768	0.00272262	0.00324449	0.0054573	0.00105428	0.00524042	0	0	0.00256205	0.00183744	0	0	0	0	0.00192499	0	0.00052493	0.00577457	0.00369508	0.000755499	0.00126721	0.00107639	0.00305663	0	0	0.000862408	0.00417062	0.00364592	0.00366561	0	0	0.0020935	0.00120642	0.00350757
1.11.1.21	0	0	0	0	0	0	0	0	0	0	0	0	0	0	0	0	0	0	0	0	0	0	0	0	0	0	0	0	0	0	0	0	0	0	0	0	0	0	0	0	0.000284969	0	0	0	0	0	0	0	0
1.11.1.5	0	0	0	0	0	0	0	0	0	0	0	0	0	0	0	0	0	0	0	0	0	0	0	0	0	0	0	0	0	0	0	0	0	0	0	0	0	0	0	0	0	0	0	0	0	0	0	0	0
1.11.1.6	0	0.000170057	0	0.000773828	0.000637339	0.00106465	0.00106344	0	0.00146516	0.000226196	0.00223787	0	7.31192e-05	0	9.18253e-05	0.000320084	0.00262384	0.0013411	0	0.00138545	0.00169323	0.00417551	0	0.00197862	0.000136739	0.00499778	0	0	0	0.000172153	0	0	0.000610177	0.000195341	0.000144255	6.58086e-05	0.00075449	0.00221424	0	0	0.00028578	0.00308614	0.000156887	6.33079e-06	0	0	0.00393445	0.00152799	0
1.11.1.7	0	0	0	0	0	0	0	0	0	0	0	0	0	0	0	0	0	0	0	0	0	0	0	0	0	0	0	0	0	0	0	0	0	0	0	0	0	0	0	0	0	0	0	0	0	0	0	0	0
1.11.1.9	0	0	0	0	0	0	0	0	0	0	0	0	0	0	0	0	0	0	0	0	0	0	0	0	0	0	0	0	0	0	0	0	0	0	0	0	0	0	0	0	0	0	0	0	0	0	0	0	0
1.12.7.2	0	0	0	0	0	0	0	0	0.000101577	0	5.02807e-05	0	0	0	0	0	0	0	0	0	1.74648e-05	0	0	0	0	0	0	0	0	0	0	0	0	0	7.51382e-05	2.16186e-05	0	0	0	0	0	0	0	0	0	0	0	0	0
1.12.99.6	0	0	0	0	0	0	0	0	0	0	0.000242426	0	0	0	0	0	0	0	0	0	3.76947e-05	0	0	0	0	0	0	0	0	0	0.0016647	0	0	0	0	3.17504e-05	0	0	0	0	0	0	0.000365655	0	0	0	0	0	0
1.13.11.1	0	0	0	0	0	0	0	0	0	0	0	0	0	0	0	0	0	0	0	0	0	0	0	0	0	0	0	0	0	0	0	0	0	0	0	0	0	0	0	0	0	0	0	0	0	0	0.00166483	0	0
1.13.11.11	0	0	0	0	0	0	0	0	0	0	0	0	0	0	0	0	0	0	0	0	0	0	0	0	0	0	0	0	0	0	0	0	0	0	0	0	0	0	0	0	0	0	0	0	0	0	0	0	0
1.13.11.15	0	0	0	0	0	0	0	0	0	0	0	0	0	0	0	0	0	0	0	0	0	0	0	0	0	0	0	0	0	0	0	0	0	0	0	0.000243729	0	0	0	0	0	0	0	0	0	0	0	0.000928872	0
1.13.11.16	0	0	0	0	0	0	0	0	0	0	0	0	0	0	0	0	0	0	0	0	0	0	0	0	0	0	0	0	0	0	0	0	0	0	0	0	0	0	0	0	0	0	0	0	0	0	0	0	0
1.13.11.2	0	0	0	0	0	0	0	0	0	0	0	0	0	0	0	0	0	0	0	0	0	0	0	0	0	0	0	0	0	0	0	0	0	0	0	0	0	0	0	0	0.000268552	0	0	0	0	0	0	0	0
1.13.11.24	0	0	0	0	0	0	0	0	0	0	0	0	0	0	0	0	0	0	0	0	0	0	0	0	0	0	0	0	0	0	0	0	0	0	0	0	0	0	0	0	0	0	0	0	0	0	0	0	0
1.13.11.27	0	0	0	1.3682e-05	0	0	0	0	5.90685e-05	0	0	0	0	0	5.23108e-05	0.000124445	0	0	0.000235811	0	0	0	0	0	0	0	0	0	0	0.000332439	0	0	0.00123687	0.0010616	9.73709e-05	0	0	0	0	0	0	0	0.000188493	2.56823e-05	0	0	0	0	0
1.13.11.29	0	0	0	0	0	0	0	0	0	0	0	0	0	0	0	0	0	0	0	0	0	0	0	0	0	0	0	0	0	0	0	0	0	0	0	0	0	0	0	0	0	0	0	0	0	0	0	0	0
1.13.11.33	0	0	0	0	0	0	0	0	0	0	0	0	0	0	0	0	0	0	0	0	0	0	0	0	0	0	0	0	0	0	0	0	0	0	0	0	0	0	0	0	0	0	0	0	0	0	0	0	0
1.13.11.5	0	0	0	0	0	0	0	0	0	0	0	0	0	0	0	0	0	0	0	0	3.97177e-05	0	0	0	0	0	0	0	0	0	0	0	0	0	0	0	0	0	0	0	0	0	0	0	0	0	0	0	0
1.13.12.16	0	0	0	0	0	0	0	0	0	0.000163333	0	0	0	0	0	0.00026951	0	0	0	0	0.000963459	0	0	0.00257907	0	0.000809472	0	0	0	0	0	0	0	0	0	7.64883e-06	0.000175657	0	0	0	0.00251101	0.000936672	0.000385011	9.27618e-06	0	0	0.00169402	0	0
1.14.11.17	0	0	0	0	0	0	0	0	0	0	0	0	0	0	0	0	0	0	0	0	0	0	0	0	0	0	0	0	0	0	0	0	0	0	0	0	0	0	0	0	0	0	0	0	0	0	0	0	0
1.14.11.2	0	0	0	0.000166983	0	0	0	0	0.000334489	0	0	0	0.0011807	0	0.000187009	0.000216783	0	0	0.000143718	0	0	0	0	0	0	0	0	0	0	0.000449687	0	0	0.00120854	0.00092561	0.000170965	0	0	0	0	0	0	0	0.000535363	0.000521239	0	0	0	0	0
1.14.11.33	0	0	0	0	0	0	0	0	0	0	0	0	0	0	0	0	0	0	0	0	0	0	0	0	0	0	0	0	0	0	0	0	0	0	0	0	0	0	0	0	0	0	0	0	0	0	0	0	0
1.14.12.10	0	0	0	0	0	0	0	0	0	0	0	0	0	0	0	0	0	0	0	0	0	0	0	0	0	0	0	0	0	0	0	0	0	0	0	0	0	0	0	0	0	0	0	0	0	0	0	0	0
1.14.12.13	0	0	0	0	0	0	0	0	0	0	0	0	0	0	0	0	0	0	0	0	0	0	0	0	0	0	0	0	0	0	0	0	0	0	0	0	0	0	0	0	0	0	0	0	0	0	0	0	0
1.14.12.17	0	0	0	0	0	0	0	0	0	0	0	0	0	0	0	0	0	0	0	0	0	0	0	0	0	0	0	0	0	0	0	0	0	0	0	0	0	0	0	0	0.000222949	0	0	0	0	0.00408172	0	0	0
1.14.12.19	0	0	0	0	0	0	0	0	0	0	0	0	0	0	0	0	0	0	0	0	0	0	0	0	0	0	0	0	0	0	0	0	0	0	0	0	0	0	0	0	0	0	0	0	0	0	0	0	0
1.14.12.7	0	0	0	0	0	0	0	0	0	0	0	0	0	0	0	0	0	0	0	0	0	0	0	0	0	0	0	0	0	0	0	0	0	0	0	0	0	0	0	0	0	0	0	0	0	0	0	0	0
1.14.13.127	0	0	0	0	0	0	0	0	0	0	0	0	0	0	0	0	0	0	0	0	0	0	0	0	0	0	0	0	0	0	0	0	0	0	0	0	0	0	0	0	0	0	0	0	0	0	0	0	0
1.14.13.149	0	0	0	0	0	0	0	0	0	0	0	0	0	0	0	0	0	0	0	0	0	0	0	0	0	0	0	0	0	0	0	0	0	0	0	0	0	0	0	0	0	0	0	0	0	0	0	0	0
1.14.13.165	0	0	0	0	0	0	0.000546873	0	0	0	0	0	0	0	0	0	0	0	0	0	0.00107728	0.00814027	0	0.00195962	0	0	0	0	0	0	0	0	0	0	0	5.05233e-06	0	0	0	0	0.000414888	0.00101467	0.000203451	0	0	0	0	0	0
1.14.13.2	0	0	0	0	0	0	0	0	0	0	0	0	0	0	0	0	0	0	0	0	0	0	0	0	0	0	0	0	0	0	0	0	0	0	0	0	0	0	0	0	0	0	0	0	0	0	0	0	0
1.14.13.59	0	0	0.000180263	0	0.000104607	0	0	0	0	0	0	0	0	0	0	0	0	0	0	0	0	0	0	0	0	0	0	0	0	0	0	0	0	0	0	0	0	0	0	0	0	0	0	0	0	0	0	0	0
1.14.13.81	0	0	0	0	0	0	0	0	0	0	0	0	0	0	0	0	0	0	0	0	0	0	0	0	0	0	0	0	0	0	0.000244084	0	0	0	0	0	0	0	0	0	0	0	0	0	0	0	0	0	0
1.14.13.83	0	0	0	0	0.000248222	7.7287e-05	0.000471036	0	0	0	0	0	0	0	0	0	0	0	0	0	0	0	0	0	0	0	0	0	0	0	0	0	0	0	0	0	0	0	0	0	0	0	0	0	0	0	0	0	0
1.14.13.9	0	0	0	9.87743e-05	0	0	0	0	0.000174045	0	0	0.000401306	9.23611e-05	0	0.00045286	5.63818e-05	0	0	0.000576344	0	0	0	0	0	0	0	0	0	0	0.000525015	0	0	0.00131839	0.00120272	0	0	0	0	0	0	0	0	0.00117782	0.00066269	0	0	0	0	0
1.14.13.92	0	0	0	0	0	0	0	0	0	0	0	0	0	0	0	0	0	0	0	0	0	0	0	0	0	0	0	0	0	0	0	0	0	0	0	0	0	0	0	0	0	0	0	0	0	0	0	0	0
1.14.14.3	0	0	0	0	0	0	0	0	0	0	0	0	0	0	0	0	0	0	0	0	0	0	0	0	0	0	0	0	0	0	0	0	0	0	0	0	0	0	0	0	0	0	0	0	0	0	0	0	0
1.14.14.5	0	0	0	0	0	0	0	0	2.87984e-05	0	0	0	0	0	0	0	0	0	0	0	0	0	0	0	0	0	0	0	0	0	0	0	0	0	0	0	0	0	0	0	0	0	0	0	0	0	0	0	0
1.14.14.9	0	0	0	0.000165246	0	0	0	0	0.00013984	0	0	0.00107015	0.00172365	0	0.000389085	0.000300703	0	0	5.69925e-05	0	0	0	0	0	0	0	0	0	0	0.000296198	0	0	0.00142962	0.00110294	0	0	0	0	0	0	0	0	0.00124948	0.000565285	0	0	0	0	0
1.14.15.3	0	0	0	0	0	0	0	0	0	0	0	0	0	0	0	0	0	0	0	0	0	0	0	0	0	0	0	0	0	0	0	0	0	0	0	0	0	0	0	0	0	0	0	0	0	0	0	0	0
1.14.16.1	0	0	0	0	0	0	0	0	0	0	0	0	0.000539415	0	0	0	0	0	0	0	6.88535e-05	0	0	0	0	0	0	0	0	0	0	0	0	0	0	0	0	0	0	0	0	0	0	0	0	0	0	0	0
1.14.19.1	0	0	0	9.29455e-05	0	0	0	0	0.000257389	0	0	0.00258295	0.000297074	0	0.000762972	0.000544306	0	0	0.000503335	0	0	0	0	0	0	0	0	0	0	0.000419276	0	0	0.00136101	0.000817432	0	0	0	0	0	0	0	0	0.00115041	0.000440412	0	0	0	0	0
1.14.19.3	0	0	0	0	0	0	0	0	0	0	0	0	0	0	0	0	0	0	0	0	0	0	0	0	0	0	0	0	0	0	0	0	0	0	0	0	0	0	0	0	0	0	0	0	0	0	0	0.000170694	0
1.14.99.29	0	0	0	0	0	0	0	0	0	0	0	0	0	0	0	0	0	0	0	0	0	0	0	0	0	0	0	0	0	0	0	0	0	0	0	0	0	0	0	0	0	0	0	0	0	0	0	0.000554144	0
1.14.99.3	0	0	0	3.05511e-05	0	0	0	0	9.88813e-05	0	0	0	0.000910249	0	0.000399217	0.00083248	0	0	0.000626521	0	0	0	0	0	0	0	0	0	0	0.00029355	0	0	0.00124533	0.000525033	0.000218982	0	0	0	0	0	0	0	0.00057343	0.000352656	0	0	0	0	0
1.14.99.36	0	0	0	0	0	0	0	0	0	0	0	0	0	0	0	5.09655e-05	0	0	0	0	9.34885e-06	0	0	0	0	0	0	0	0	0	0	0	0	0	0	0	0	0	0	0	0.000373946	0	0	0	0	0	0	0	0
1.14.99.44	0	0	0	0	0	0	0	0	0	0.000113375	0	0	0	0	0	9.36434e-05	0	0	0	0	0.000969623	0	0	0.00280481	0	0	0	0	0	0	0	0	0	0	0	3.54181e-06	0.000853967	0	0	0	0.000871123	0.00242732	0.000106546	3.21568e-05	0	0	0.000705813	0	0
1.14.99.46	0	0	0	0	0	0	0	0	0	0	0	0	0	0	0	0	0	0	0	0	0	0	0	0	0	0	0	0	0	0	0	0	0	0	0	0	0	0	0	0	0	0	0	0	0	0	0	0	0
1.14.99.48	0	0	0.000372789	0	0	0	0.000607092	0	0	0	0	0	0	0	0	0	0	0	0	0	0.00211874	0.0332192	0	0.00337494	0	0	0	0	0	0	0	0	0	0	0	1.08723e-05	0.000759081	0	0	0	0.000904768	0.00265419	0.000742765	0	0	0	0.00152544	0.000406646	0
1.15.1.1	0	0.00282099	0	0.00313224	0.000690375	0	0.00184245	0	0.00229388	0.00390328	0.00450239	0	0.00288265	0	0.00556213	0.00203575	0.00518485	0.00272505	0.00331464	0.00168099	0.00301144	0.00793745	0	0.00471866	0.00352093	0	0.00181547	0	0	0.00285432	0.0114354	0.00699546	0.00214685	0.0040468	0.00180491	0.00464484	0.00068018	0.00234975	0.00370236	0	0.00364015	0.00246987	0.00291416	0.00307816	0	0.0139365	0.00131061	0.00293869	0.00415734
1.15.1.2	0	0	0	0	0	0	0	0	0	0	0	0	0	0	0	0	0	0	0	0	8.25596e-05	0	0	0	0	0	0	0	0	0	0	0	0	0	0	8.51022e-06	0	0	0	0	0	0	0	0	0	0	0	0	0
1.16.1.1	0	5.4723e-05	0.000416072	0.000925206	0	0	0.00223302	0	0.000129136	0	1.4889e-05	0	0	0	0.000851626	0	0.000579933	0	0.0012032	0.000978545	7.94712e-05	0	0	7.45557e-05	0.00194052	0	0	0	0	0.00027091	0.000381805	0	0	0	0	2.27071e-05	0.000331078	0	0	0	0.00245082	0.000319495	6.19696e-05	0.00122746	0	0	0.000477539	0.000921758	0.000716217
1.16.1.3	0	0	0	0	0	0	0	0	0	0	0	0	0	0	0	0	0	0	0	0	0	0	0	0	0	0	0	0	0	0	0	0	0	0	0	0	0	0	0	0	0	0	0	0	0	0	0	0	0
1.16.1.9	0	0	0	0	0	0	0	0	0	0	0	0	0	0	0	0	0	0	0	0	0	0	0	0	0	0	0	0	0	0	0	0	0	0	0	0	0	0	0	0	0	0	0	0	0	0	0	0	0
1.16.3.1	0	0.00292574	0	0.000377051	0	0	0	0	0.000121406	0	0.00142034	0.00470374	0.000270669	0	0.00264995	0.00206877	0	0	0.00191531	0	0.000376707	0	0	0	0	0	0	0	0	0.000747084	0	0	0.00224729	0.00198116	0	0	0	0	0	0	0.000533456	0	0.00153075	0.00142476	0	0	0	0	0
1.16.3.2	0.00910562	0	0.000382568	0	0.00312633	0.00124354	0.00251744	0.00168046	0	0.000824185	0.00169812	0	0.00101811	0.00302819	0	0	0.00181157	0	0.000963146	0.00410026	0.00202188	0	0	0.00153026	0.00222588	0.00374971	0.000938195	0	0	0.000458648	0.00498124	0.00439444	0.000540205	0.000967426	0	0.00136489	0.00324667	0.00373884	0.00903491	0	0.00101097	0.000412113	0.000315488	0.000920272	0	0	0.00245362	0.00096314	0
1.17.1.2	0.00156071	0.00580876	0.0022829	0.00152958	0.00134467	0.00218679	0.00137115	0.00427744	0.0020304	0.00141457	0.00312911	0.00476226	0.00549923	0.00258442	0.00339844	0.00084527	0.00551168	0.00556095	0.00372692	0.00182234	0.000836884	0	0	0	0.00187479	0	0.00268409	0	0	0.00105598	0.00284172	0.00184492	0.00191671	0.00257771	0.000366222	0.000973048	0.00155999	0.00941308	0.000981901	0	0	0	0.00188232	0.00212372	0.00774665	0.00425048	0.000651368	0.000416729	0
1.17.1.4	0	0	0	0	0	0	0	0	0	0	0	0	0	0	0	0	0	0	0	0	0	0	0	0	0	0	0	0	0	0	0	0	0	0	0	0	0	0	0	0	0	0	0	0	0	0	0	0	0
1.17.1.8	0.00293012	0.000274472	0.00347605	0.000933446	0.00411776	0.00486274	0.00514275	0.00172635	0.00169689	0.00182413	0.00103543	0.00575717	0.00468038	0.00437331	0.00112755	0.00212711	0.00210895	0.00162466	0.00189676	0.00339747	0.00133646	0.00309187	0	0.00211303	0.0023175	0.0171942	0.00243687	0	0	0.0013155	0.00131152	0	0.0031522	0.00224743	0.000377029	0.00108581	0.00287733	0.00244374	0.00655957	0	0	0.00132615	0.00294028	0.00181393	0.00526876	0	0.00358023	0.00175287	0.00236326
1.17.4.1	0.00337592	0.0110148	0.00401211	0.00752566	0.0051902	0.00388693	0.00431595	0.00584003	0.00236183	0.00526687	0.01181	0.00194708	0.00488391	0.00108888	0.0101253	0.00212502	0.0102742	0.0050781	0.00829482	0.00169615	0.00150457	0.00448371	0	8.48541e-05	0.0115087	0.00177564	0.00531749	0	0	0.00821172	0.0071985	0.0111044	0.00256713	0.0046338	0.00843926	0.00766503	0.00439159	0.00132447	0.00106708	0	0.000750933	0.00197356	0.00238106	0.00869964	0.00253869	0.0271367	0.000369634	0.00319567	0.00376813
1.17.4.2	0	6.94226e-05	0	0.000616363	0.000876281	0	0.000151144	0	0.00142242	0	5.90052e-05	0.000699499	0	0	1.85377e-05	6.3299e-05	0	0.00101447	0	0.000133935	0.000285912	0	0	2.92137e-05	4.81978e-05	0	0	0	0	0.000363772	0	0	0.000789937	0.000935073	0.000101334	0.000335167	0.000388383	0	0.0002702	0	0	0.00108522	0	0	0	0	0.00131094	0.00183628	0.00106099
1.17.7.1	0	0	0	0	0	0	0	0	0	0	0	0	0	0	0	0	0	0	0	0	0	0	0	0	0	0	0	0	0	0	0	0	0	0	0	0	0	0	0	0	0	0	0	0	0	0	0	0	0
1.17.7.3	0.00101146	0.00443644	0.00346066	0.00196109	0.00204649	0.00360401	0.00297881	0.00238212	0.0024085	0.00818596	0.00361931	0.00177197	0.00428549	0.00266372	0.00297903	0.000515398	0.00311276	0.00325047	0.00330967	0.0022134	0.00189154	0	0	0	0.00183798	0.00145516	0.000703155	0	0	0.00107475	0.00332035	0.00163654	0.00167957	0.0026168	0.000512895	0.00102594	0.00282768	0.00399496	0.0051551	0	0.00112346	0	0.000774868	0.00222177	0.00383561	0.00342709	0	0.000376986	0
1.17.99.5	0	0	0	0	0	0	0	0	0	0	0	0	0	0	0	0	0	0	0	0	0	0	0	0	0	0	0	0	0	0	0	0	0	0	0	0	0	0	0	0	0	0	0	0	0	0	0	0	0
1.17.99.6	0	0	0	0	0	0	0	0	0	0.000148686	0	0	0	0	0	6.34948e-05	0	0	0	0	0.00143146	0	0	0.00273711	0	0	0	0	0	0	0	0	0	0	0	7.2021e-06	0	0	0	0	0.00118305	0.0005624	0.000362549	4.35702e-05	0	0	0.000957046	0	0
1.18.1.1	0	0	0	0	0	0	0	0	0	0	0	0	0	0	0	0	0	0	0	0	0	0	0	0	0	0	0	0	0	0	0	0	0	0	0	0	0	0	0	0	0	0	0	0	0	0	0	0	0
1.18.1.2	0	0.000231132	0.00042048	0.00238059	0.000484023	0.00137805	0.000208717	0	0.000824604	0.00442028	0.00161658	0	0.00110673	0	0.00311585	0.0027184	0.000261445	0.00133058	0.00172339	0.000469794	0.00382629	0.00425306	0	0.00308146	0.00230098	0.0016843	0.000883169	0	0	0.00379022	0.000454899	0.0044417	0.00166858	0.00192536	0.00365753	0.00338859	0.000392634	0.000609367	0	0	0.00197128	0.00221506	0.00249011	0.00295244	0	0	0.000701549	0.000926645	0.00417618
1.18.1.3	0	0	0	0	0	0	0	0	1.6111e-05	0	0	0	0	0	0	0	0	0	0	0	0	0	0	0	0	0	0	0	0	0	0	0	0	0	0	0	0	0	0	0	0	0	0	0	0	0	0	0	0
1.18.1.6	0	0	0	0	0	0	0	0	0	0	0	0	0	0	0	0	0	0	0	0	0	0	0	0	0	0	0	0	0	0	0	0	0	0	0	0	0	0	0	0	0	0	0	0	0	0	0	0.000760962	0
1.18.6.1	0	0	0	0	0	0	0	0	0	0	0	0	0	0	0	0	0	0	0	0	0	0	0	0	0	0	0	0	0	0	0	0	0	0	0	0	0	0	0	0	0	0	0	0	0	0	0	0	0
1.2.1.1	0	0	0	0	0	0	0	0	0	0	0	0	0	0	0	0	0	0	0	0	8.29187e-05	0	0	0	0	0	0	0	0	0	0	0	0	0	0	0	0	0	0	0	0	0	0	0	0	0	0	0	0
1.2.1.10	0	0	0	0	0.000473416	0	0	0	0	0	0	0	0	0	0	9.4557e-05	0	0	0	0	0	0	0	0	0	0	0	0	0	0	0.00113504	0	0	0	0	0	0	0	0	0	0	0	0	0	0	0	0	0	0
1.2.1.11	0.00287429	0.00394285	0.00233941	0.00168102	0.00338307	0.00238739	0.00194899	0.00350566	0.00211988	0.00333973	0.00310952	0	0.00383021	0.00192308	0.00159126	0.00165556	0.00367589	0.00373145	0.00330852	0.00278926	0.00272009	0.00417551	0	0	0.0023833	0	0.000811242	0	0	0.00157244	0.00807121	0.00393011	0.00256762	0.00246506	0.000455873	0.00215916	0.00141444	0.000834551	0.00290879	0	0.000829371	0	0.0028222	0.00278263	0.00240021	0	0.000351923	0.000787065	0.00192086
1.2.1.12	0	0.000901918	0.000522113	0.000702116	0.000452062	0	0.00101698	0	0.00173071	0.000954345	0.00201642	0	0.00035202	0	0	0.00035578	0.00041924	0.000237177	0.00077066	0.00198014	0.00250912	0.00436441	0	0.00443239	0.00219712	0.0017284	0	0	0	0.000557905	0.00334932	0.0033156	0.00062378	0.000732175	0.000508418	0.00136737	0	0.00126886	0	0	0.0051783	0.00725675	0.00122317	0.00107979	0	0	0.00785053	0.00341313	0.000744089
1.2.1.16	0	0	0	0.000143869	0	0	0	0	0.00029827	0	0	0.00132422	0.000229513	0	0.000442165	0.000280212	0	0	0.000220932	0	8.87004e-06	0	0	0	0	0	0	0	0	0.000292726	0	0	0.0010208	0.000651285	0	0	0	0	0	0	0	0	0.000728254	0.00031763	0	0	0	0.000106703	0
1.2.1.19	0	0	0	0	0	0	0	0	0	0	0	0	0	0	0	0	0	0	0	0	0	0	0	0	0	0	0	0	0	0	0	0	0	0	0	0	0	0	0	0	0	0	0	0	0	0	0	0	0
1.2.1.2	0	0.000337079	0	0.00136571	0	0	0	0	0.00212019	0.000718648	0.000470997	0	0	0	2.51234e-05	0.00064937	0	0	0	0.000568988	0.00114428	0	0	0.00324174	0.000934589	0	0	0	0	0.000150061	0	0	0.000473022	0.000155399	0.000223974	5.81005e-06	0	0	0	0	0.00141573	0.00104077	0.00072808	2.44611e-05	0	0	0.000896041	0	0
1.2.1.21	0	0	0	0	0	0	0	0	0	0	0	0	0	0	0	0	0	0	0	0	0	0	0	0	0	0	0	0	0	0	0	0	0	0	0	0	0	0	0	0	0	0	0	0	0	0	0	0	0
1.2.1.22	0	0.000121757	0	0	0	0	0	0	1.11848e-05	0	0	0	0	0	0	0	0	0	0	0	1.72613e-05	0	0	0	0	0	0	0	0	0	0	0	0	0	0.00014863	3.55736e-05	0	0	0	0	0	0	0	0	0	0	0	0	0
1.2.1.24	0	0	0	0	0	0	0	0	0	0.000517788	0	0	0	0	0	0	0	0	0	0	0	0	0	0	0	0	0	0	0	0	0	0	0	0	0	0	0	0	0	0	0	0	0	0	0	0	0	0	0
1.2.1.27	0.00196299	0	0.00188944	0	0.00219318	0.00335912	0.00198777	0.00214077	0	0.00181067	0	0.00065909	0.00251534	0.000802306	0	4.67891e-05	0	0	0	0.00106802	0.00082319	0	0	0	0	0.00564819	0.00363408	0	0	0	0	0	1.36551e-05	0	0	8.2681e-05	0.00304721	0.00473121	0.00237644	0	0.000434143	0	5.34717e-05	0	0.0048432	0	0.000674655	0	0
1.2.1.3	0	0	0.000240377	0	0.000296513	0	0	0	0	0.00320466	0.000115588	0	0.000834778	0	0	0.000576935	0	0	0	0.000451097	0.0049494	0	0	0.00591155	0	0.00648286	0	0	0	0	0	0	0	0	0	0	0.00125731	0.00110125	0	0	0.00566716	0.00569241	0.00131726	7.26065e-05	0.001584	0	0.00146607	0.00277192	0
1.2.1.38	0.00282777	9.91169e-05	0.00301053	0	0.00274419	0.000545004	0.00331644	0.00234109	0	0.00190774	2.47959e-05	0.00190342	0.0015509	0.00191024	0	6.98247e-05	0.0012161	0	0.00226212	0.00261657	0.00256639	0	0	0.00337952	0.0014492	0.0150563	0.00369107	0	0	0.000427207	0.00290575	0.00190248	0.00291633	0.00493316	0	0.000667344	0.00322167	0.00124184	0.00441311	0	0.000867069	0.00132623	0.0107181	0.00130582	0.00235518	0.00438957	0.00912932	0.00155239	0
1.2.1.39	0	0	0	0	0	0	0	0	0	0	0	0	0	0	0	0	0	0	0	0	0	0	0	0	0	0	0	0	0	0	0	0	0	0	0	0	0	0	0	0	0	0	0	0	0	0	0	0	0
1.2.1.4	0	0	0	0	0	0	0	0	0	0	0	0	0	0	0	0	0	0	0	0	0	0	0	0	0	0	0	0	0	0	0	0	0	0	0	0	0	0	0	0	0	0	0	0	0	0	0	0	0
1.2.1.41	0.00190306	0.000497679	0.00241708	0.00052827	0.00125988	0.0016879	0.00298623	0.00226201	0.00204554	0.00178146	0.00122132	0.00323646	0.00286009	0.00121813	0	0.00253144	0.00231556	0.00123818	0.00132881	0.00545947	0.000727607	0	0	0	0.00256234	0.00411508	0.00136701	0	0	0.00156233	0.0049122	0.00315258	0.00112568	0.00181314	0.000534819	0.00236465	0.00207353	0.00135815	0.00205797	0	0.00294698	0	0.00111764	0.00168531	0.00881391	0.00318044	0	0.00084719	0.0013602
1.2.1.46	0	0	0	0	0	0	0	0	0	0	0	0	0	0	0	0	0	0	0	0.000183226	0	0	0	0	0	0	0	0	0	0	0	0	0	0	0	1.79238e-05	0	0	0	0	0	0	0	0	0	0	0	0	0
1.2.1.5	0	0	0	0	0	0	0	0	0	0	0	0	0	0	0	0	0	0	0	0	0	0	0	0	0	0	0	0	0	0	0	0	0	0	0	0	0	0	0	0	0	0	0	0	0	0	0	0	0
1.2.1.50	0	0	0	0	0	0	0	0	0	0	0	0	0	0	0	0	0	0	0	0	0	0	0	0	0	0	0	0	0	0	0	0	0	0	0	0	0	0	0	0	0	0	0	0	0	0	0	0	0
1.2.1.59	0	0	0	0	0	0	0	0	0	0	0	0	0	0	0	0	0	0	0	0	0	0	0	0	0	0	0	0	0	0	0	0	0	0	0	0	0	0	0	0	0	0	0	0	0	0	0	0	0
1.2.1.60	0	0	0	0	0	0	0	0	0	0.000166262	0.00121267	0	0.000376927	0	0	0	0	0	0	0	0	0	0	0	0	0	0	0	0	0.000683011	0.00453182	0.00298996	0.000121468	0.000304944	0	0.00147814	0	0	0	0	0	0	0	0	0	0	0	0.000501287	0
1.2.1.68	0	0	0	0	0	0	0	0	0	0	0	0	0	0	0	0	0	0	0	0	0	0	0	0	0	0	0	0	0	0	0	0	0	0	0	0	0	0	0	0	0	0	0	0	0	0	0	0	0
1.2.1.70	0	2.39747e-05	0.0003784	0.000172869	0.00119813	0	0.00117289	0	0.000163604	0.000809222	0.000151049	0.00111706	0	0.000677148	0.000873935	0.00104874	0	0	0.000307411	0.000218104	0.000798076	0	0	0.00159657	0	0	0	0	0	0.000381526	0.00040148	0	0.00155265	0.00083278	0	2.65846e-05	0.000545505	0	0	0	0.00113765	0.000927584	0.00235616	0.000630528	0	0	0.00105216	0.000830427	0
1.2.1.71	0	0	0	0	0	0	0	0	0	0	0	0	0	0	0	0	0	0	0	0	0	0	0	0	0	0	0	0	0	0	0	0	0	0	0	0	0	0	0	0	0	0	0	0	0	0	0	0	0
1.2.1.72	0	0	0	0	0	0	0	0	0	0	0	0.00226153	0	0	0	0	0	0	0	0	0	0	0	0	0	0	0	0	0	0	0	0	0	0	0	0	0	0	0	0	0	0	0	0	0	0	0	0	0
1.2.1.79	0	0	0	0	0	0	0	0	0	0	0	0	0	0	0	0	0	0	0	0	0	0	0	0	0	0	0	0	0	0	0	0	0	0	0	0	0	0	0	0	0	0	0	0	0	0	0	0	0
1.2.1.8	0	0	0	0.000141155	0.00104418	0.000124875	0.000419022	0	1.12777e-05	0.000636547	6.59618e-05	0	0	0	0	0.000290131	0	0	0	4.20163e-05	0.0040677	0.00493904	0	0.00674082	0	0.000966957	0	0	0	0	0	0	0	0	0	3.23872e-05	0.00157292	0.00253381	0.00213463	0	0.00100692	0.00442707	0.000576486	5.44178e-05	0	0.00269457	0.00419618	0.00291398	0
1.2.1.88	0	0	0.000219057	0	0	0	0	0	0	0.000328645	7.94389e-05	0	0	0	0	0.000270946	0	0	0	0.00018819	0.00165599	0	0	0.00302235	0	0.00108979	0	0	0	0	0	0	0	0	0	3.41594e-06	0	0.000540833	0	0	0.00434021	0.00348247	0.000446907	3.72753e-05	0	0	0.00158874	0.00100595	0
1.2.1.9	0	0.000190884	0	0	0	0	0	0	8.18408e-05	0	0	0	0	0	0	0.000393107	0	0.000648726	1.86636e-05	0	2.71009e-05	0	0	0	0	0	0	0	0	0.000270022	0.000539917	0	0	0.000350662	7.766e-05	0.000260554	0	0	0	0	0	0	0	6.77529e-06	0	0	0	0	0
1.2.3.3	0	0.000201059	0.000766579	0.000291155	0.00025534	0	0.000153924	0	0.00042437	9.44527e-05	0.000171413	0	0	0	0	0.00163266	0.000274083	0.00206235	6.6417e-05	0.000204575	0.00058626	0	0	0	1.45618e-05	0	0	0	0	0.000490887	0.000142253	0.000119255	0	0.000720729	0.000184243	0.00118555	0	0	0.00259601	0	0.000237745	0.000705334	0.000163099	6.16107e-05	0	0	0	0.00105503	0.00296505
1.2.4.1	0.000850274	0.00615018	0.00296172	0.000971607	0.00263442	0.00312352	0.00343966	0.000780362	0	0.00157434	0.0035335	0.00133583	0.00178372	0.00249525	0.00250514	6.44084e-05	0.00308807	0.00336369	0.00264714	0.00375441	0.00494939	0	0	0.00461305	0.000267259	0.00155359	0.00403145	0	0	0.000125895	0	0	5.42084e-05	0.000972629	0	9.87413e-05	0.00388128	0.00549958	0.00787319	0	0.00474233	0.00792606	0.00200092	0.00139353	0.0034337	0	0.00358613	0.00498207	0
1.2.4.2	0	0	5.92327e-05	0.000443078	0.00117161	0	0.000195746	0	0	0.000671224	1.69783e-05	0	0.000428881	0	0.00175271	0.000386842	0	0	0	5.03788e-05	0.00435348	0.00147336	0	0.0019739	0	0	0.000676821	0	0	0	0.000129017	0	0	0	0	3.60673e-05	0.000628657	0.00028941	0.000349699	0	0.00135168	0.00192498	0.000477792	1.16289e-05	0.00922708	0	0.00311843	0.00123457	0
1.2.4.4	0	0	0	0	0.000315704	0	0	0	0	0	0	0	0	0	0	0	0	0	0	0	0	0	0	0	0	0	0	0	0	0	0	0	0	0	0	0	0	0	0	0	0	0	0	0	0	0	0	0	0
1.2.5.1	0	0	0	0	0	0	0	0	0	0	0	0	0	0	0	0	0	0	0	0	0	0	0	0	0	0	0	0	0	0	0	0	0	0	0	0	0	0	0	0	0	0	0	0	0	0	0	0	0
1.2.7.1	0	0	0	0	0	0	0.00234247	0	0	0	0	0	0	0	0	0	0	0	0	0	0	0	0	0	0	0	0	0	0	0	0	0	0	0	0	0	0	0	0	0	0	0	0	0	0	0	0	0	0
1.2.7.3	0	0.000162974	0	0	0	0	0	0	6.01219e-05	0	7.42501e-05	0	0	0	0	0	0	0	0	0	3.09673e-05	0	0	0	0	0	0	0	0	0	0	0	0	0	0	5.42724e-05	0	0	0	0	0	0	0	0	0	0	0	0	0
1.2.7.7	0	0	0	0	0	0	0	0	0	0	0	0	0	0	0	0	0	0	0	0	0	0	0	0	0	0	0	0	0	0	0	0	0	0	0.00010437	5.00543e-06	0	0	0	0	0	0	0	0	0	0	0	0	0
1.2.7.8	0	0	0	0	0	0	0	0	0	0	0	0	0	0	0	0	0	0	0	0	0	0	0	0	0	0	0	0	0	0	0	0	0	0	0	0	0	0	0	0	0	0	0	0	0	0	0	8.70943e-05	0
1.2.99.2	0	0	0	0	0	0	0	0	0	0	0	0	0	0	0	0	0	0	0	0	0	0	0	0	0	0	0	0	0	0	0	0	0	0	0	0	0	0	0	0	0	0	0	0	0	0	0	0	0
1.20.1.1	0	0	0	0	0	0	0	0	0	0	0	0	0	0	0	0	0	0	0	0	0	0	0	0	0	0	0	0	0	0	0	0	0	0	0	0	0	0	0	0	0	0	0	0	0	0	0	0	0
1.20.4.1	0	0.000320089	0	0.000902594	0	0	0	0	0.0017805	0	0	0	0	0	0	0	0	0	0	0.00110765	0.000217837	0	0	0	0	0	0	0	0	6.87215e-05	0	0	0.000381534	0.00011332	0	9.79367e-06	0	0	0	0	0	0	0	0	0	0	0	0	0
1.21.4.2	0	0	0	0	0	0	0	0	0	0	0	0	0	0	0	0.000180109	0	0	0	0	0	0	0	0	0	0	0	0	0	0	0	0	0	0	0	4.15885e-06	0	0	0	0	0	0	0	0	0	0	0	0	6.34261e-05
1.3.1.1	0	0	0	0	0	0	0	0	0	0	0	0	0	0	0	0	0	0	0	0	0	0	0	0	0	0	0	0	0	0	0	0	0	0	0	0	0	0	0	0	0	0	0	0	0	0	0	0	0
1.3.1.106	0	0	0	0	0	0	0	0	0	0	0	0	0	0	0	0	0	0	0	0	0	0	0	0	0	0	0	0	0	0	0	0	0	0	0	0	0	0	0	0	0	0	0	0	0	0	0	0	0
1.3.1.12	0	0.000590233	0.000878151	0.000156244	0.0005141	0.000271633	0	0	0.000390738	0.000709702	0.000114084	0	0	0	0	0.00203112	0	0.00157763	0.000344898	0.000337218	0.000780336	0	0	0.00169765	0	0	0	0	0	0.000441886	0.000950101	4.97602e-05	2.3845e-05	0.000661692	5.12587e-05	0.000829964	0.000171916	0	0	0	0.00324087	0.00258017	0.000550496	8.96008e-05	0	0.00230142	0	0.000623052	0.00194692
1.3.1.14	0.00463122	0.000564557	0.00229877	1.71132e-05	0.0029479	0.00494229	0.000160674	0.00312592	0.0003673	0.000384066	0.000148833	0	0.00167789	0.00117778	0	0.00165915	0	0.00110457	5.79572e-05	0.00277056	0.0016789	0.00241385	0	0	0	0.00275362	0.00424919	0	0	0.000435754	0.000276517	0.000353667	2.31021e-05	0.000789555	0.000547788	0.000971614	0.000615053	0	0.00803834	0	0	0	0.000300406	2.07165e-05	0	0	0	0	0.00372466
1.3.1.2	0	0	0	9.85734e-05	0	0	0	0	0.000106395	0	0	0	0.000293653	0	0.00054037	0.000537846	0	0	0.00020264	0	0	0	0	0	0	0	0	0	0	0.000419156	0	0	0.00126231	0.00131484	0	0	0	0	0	0	0	0	0.00108586	0.000251588	0	0	0	0	0
1.3.1.25	0	0	0	0	0	0	0	0	0	0	0	0	0	0	0	0	0	0	0	0.00139463	0	0	0	0	0	0	0	0	0	0	0	0	0	0	0	0	0	0	0	0	0	0	0	0	0	0	0	0	0
1.3.1.26	0	0	0	0	0	0	0	0	0	0	0	0	0	0	0	0	0	0	0	0	0	0	0	0	0	0	0	0	0	0	0	0	0	0	0	0	0	0	0	0	0	0	0	0	0	0	0	0	0
1.3.1.28	0	0	0	0	0.000287581	0	0	0	0	0	0	0	0	0	0	0	0	0	0	0	0	0	0	0	0	0	0	0	0	0	0	0	0	0	0	0	0	0	0	0	0	0	0	0	0	0	0	0	0
1.3.1.34	0	0	0	0	0	0	0.000525564	0	5.56914e-05	0	0.000466049	0	0	0	0.000283225	0	0.00145609	9.70892e-05	0.00072167	0	0	0	0	0	0.0020336	0	0	0	0	3.09626e-05	0	0	0	0	0	0	0	0	0	0	9.0193e-05	0	0.000189835	0.00066313	0	0	0	0.000572051	0
1.3.1.39	0	0	0.000238935	0	0.000409982	0	0	0	0	0	0	0	0	0	0	0	0	0	0	0	0.00160388	0	0	0.00226661	0	0	0	0	0	0	0	0	0	0	0	7.35759e-06	0	0	0	0	0.00120818	0.00147453	0.000444322	3.99244e-05	0	0	0.0014664	0.000409151	0
1.3.1.43	0	1.78335e-05	0	0	0	0	0	0	9.82926e-05	0	0	0	0	0	0	0	0	0	0	0	0	0	0	0	0	0	0	0	0	0	0	0	0	0	0	2.50568e-05	0	0	0	0	0	0	0	0	0	0	0	0	0
1.3.1.44	0	0	0	0	0	0	0	0	0	0	0	0	0	0	0	0	0	0	0	0	0	0	0	0	0	0	0	0	0	0	0	0	0	0	0	0	0	0	0	0	0	0	0	0	0	0	0	0	0
1.3.1.54	0	0	0	0	0.000434128	0	0	0	0	0	0	0	0	0	0	0	0	0	0	0	0	0	0	0	0	0	0	0	0	0	0	0	0	0	0	0	0	0	0	0	0	0	0	0	0	0	0	0	0
1.3.1.74	0	0	0	0.000107475	0	0	0	0	0.000218196	0	0	0.000772422	0.000177881	0	0.00113735	0.000379729	0	0	0.000586374	0	0	0	0	0	0	0	0	0	0	0.000432765	0	0	0.00148408	0.00133853	0	0	0	0	0	0	0	0	0.00119797	0.000380642	0	0	0	0	0
1.3.1.76	0	0	0	0	0	0	0	0	0	0.000455004	0	0	0	0	0	0.000770747	0	0	0	0	0.0019012	0.0156264	0	0.00412926	0	0.0015528	0	0	0	0	0	0	0	0	0	1.46041e-05	0.000672188	0	0	0	0.00199337	0.00114165	4.90986e-05	3.54255e-05	0	0	0	0	0
1.3.1.84	0	0	0	0	0	0	0	0	0	0	0	0	0	0	0	0	0	0	0	0	0	0	0	0	0	0	0	0	0	0	0	0	0	0	0	0	0	0	0	0	0	0	0	0	0	0	0	0	0
1.3.1.87	0	0	0	0	0	0	0	0	0	0	0	0	0	0	0	0	0	0	0	0	0	0	0	0	0	0	0	0	0	0	0	0	0	0	0	0	0	0	0	0	0	0	0	0	0	0	0	0	0
1.3.1.89	0	0	0	0	0	0	0	0	0	0	0	0	0	0	0	0	0	0	0	0	0	0	0	0	0	0	0	0	0	0	0	0	0	0	0	0	0	0	0	0	0	0	0	0	0	0	0	0.00066029	0
1.3.1.9	0	0.00337749	0.000475705	0.00156464	0	0.00138022	0	0	0.00147146	0.000235776	0.00170947	0.003844	0.000488851	0	0.00246517	7.35443e-05	0.00294998	0.00216974	0.00219786	0.000786752	0	0	0	0	0	0	0	0	0	0.000378904	0.00102952	0	0.00156189	0.00145259	0	5.26237e-05	0	0	0	0	0.00029409	0	0.0008552	0.00110723	0	0	0	0	0
1.3.1.91	0	8.14802e-05	0	0.000806777	0	0	0	0	0.00183641	0	0	0	0	0	2.10894e-05	0	0	0	0	0.00100635	0	0	0	0	8.23949e-05	0	0	0	0	0.000147586	0	0	0.000893235	8.02703e-05	0.000230098	0	0	0	0	0	0	0	0	0	0	0	0	0	0
1.3.1.98	0.00421525	0.00141286	0.00366746	0.00361002	0.00259311	0.00257496	0.00293964	0.000697924	0.00183453	0.002288	0.00187104	0.000901082	0.00438683	0.00436753	0.0019768	0.00420867	0.000287184	0.00186097	0.00156518	0.00434495	0.00500059	0.00771476	0	0.0027603	0.00389597	0	0.00301425	0	0	0.00340695	0.000609076	0.00154367	0.00102431	0.0019171	0.00492212	0.00342724	0.00368437	0.00113923	0.0029722	0	0.00270924	0.0022943	0.00173478	0.00225824	0.00218406	0.0035977	0.00119418	0.001773	0.00194353
1.3.1.n3	0	0	0	0	0	0	0	0	0	0	0	0	0	0	0	0	0	0	0	0	0	0	0	0	0	0	0	0	0	0	0	0	0	0	0	0	0	0	0	0	0	0	0	0	0	0	0	0	0
1.3.3.1	0	0	0	0	0	0	0	0	0	0	0	0	0	0	0	0	0	0	0	0	0	0	0	0	0	0	0	0	0	0	0	0	0	0	0	0	0	0	0	0	0	0	0	0	0	0	0	0	0
1.3.3.11	0	0	0	0	0	0	0	0	2.35004e-05	0	0	0	0	0	0	0	0	0	0	0	3.74912e-05	0	0	0	0	0	0	0	0	0	0	0	0	0	0	0	0	0	0	0	0	0	0	0	0	0	0	0	0
1.3.3.3	0	0	0	0	0	8.08474e-05	0	0	0	0	0	0	0	0	0	0	0	0	0	0	0	0	0	0	0	0	0	0	0	0	0.000574497	0	0	0	0	0	0	0	0	0	0	0	0	0	0	0.00477345	0	0	0
1.3.3.4	0.00127993	2.2218e-05	0.00291867	0	0.00197378	0.00200251	0.00209868	0.00297783	7.34755e-05	0.000691809	7.07488e-05	0.00146495	0.0012736	0.00088358	0	0	0	0	0	0.00167161	0.00111217	0.00158272	0	0	0	0.00440879	0.00740298	0	0	0	0	0	7.98891e-05	0	0	0.000122347	0.00323239	0.00185669	0.00151426	0	0.0017159	0.00133664	0.000214931	0	0.00180016	0	0.00101083	0.00129519	0
1.3.3.6	0	0	0	0	0	0	0	0	0	0	0	0	0	0	0	0	0	0	0	0	0	0	0	0	0	0	0	0	0	0	0	0	0	0	0	0	0	0	0	0	0	0	0	0	0	0	0	5.90113e-05	0
1.3.5.1	0	0.0079413	0	0.00250423	0.000429452	0.00475662	0	0	0.00185058	0.00794979	0.00839675	0	0.000975885	0	0.00489029	0.000596185	0.0114431	0.00698941	0.00434273	0.0021002	0.000512894	0	0	0	0.00240174	0	0	0	0	0.00101902	0.00802471	0.00326604	0.000813514	0.00232096	0.00111169	0.00157695	0	0.000458592	0	0	0.000236326	0.00178824	0.000675255	0.00275267	0	0	0.000388656	0.00324955	0
1.3.5.2	0	0.000137285	0	0.000934121	0.00079896	0	0	0	0.00122563	0.001462	0	0	0.000346033	0	0.000424941	0	0	0	0.000454097	0	5.20471e-05	0	0	0	0	0	0	0	0	0.000428574	0.000507722	0	0.00173224	0.00106932	5.55817e-05	4.87067e-05	0	0.000757793	0	0	0	0	0.00112524	0.000391499	0	0	0	0.000850159	0
1.3.5.3	0	0	0	0	0	0	0	0	0	0	0	0	0	0	0	0	0	0	0	0	0	0	0	0	0	0	0	0	0	0	0	0	0	0	0	0	0	0	0	0	0	0	0	0	0	0	0	0	0
1.3.5.4	0	0.000100775	0	0.00113423	0	0	0	0	0.00256004	0	1.34541e-05	0	0	0	0.000146932	3.8371e-05	0	0	0	0.000596115	2.81663e-05	0	0	0	3.09286e-05	0	0	0	0	0.000284917	0	0	0.000873944	0.000126949	0.000195823	8.71014e-06	0	0	0	0	0	0	2.90218e-05	0	0	0	0	0	0
1.3.7.7	0	0	0	0	0	0	0	0	0	0	0	0	0	0	0	0	0	0	0	0	0	0	0	0	0	0	0	0	0	0	0.00315818	0	0	0	0	0	0	0	0	0	0	0	0	0	0	0	0	0	0
1.3.8.1	0	0	0	0	0	0	0	0	0	0	0	0	0	0	0	0	0	0	0	0.000124961	0	0	0	0	0	0	0	0	0	0	0	0	0	0	0	1.81484e-05	0	0.000355595	0	0	0.000384283	0	0	0	0	0.00170427	0	0	0
1.3.8.2	0	0	0	0	0	0	0	0	0	0.000224771	0	0	0	0	0	0	0	0	0	0	0.00137668	0	0	0.00316937	0	0	0	0	0	0	0	0	0	0	0	5.25472e-06	0	0	0	0	0.00315574	0.00152336	0.000650879	2.54893e-05	0	0	0.000465404	0	0
1.3.8.4	0	0	0	0.000183034	0	0	0	0	0.000296675	0	0	0	0.000683194	0	0.000795338	0.000113742	0	0	0.000401718	0	0	0	0	0	0	0	0	0	0	0.000513286	0	0	0.00174615	0.00116856	5.98018e-05	0	0	0	0	0	0	0	0.00106705	0.000489855	0	0	0	0	0
1.3.8.6	0	0	0	0	0	0	0	0	0	0	0	0	0	0	0	0	0	0	0	0	0	0	0	0	0	0	0	0	0	0	0	0	0	0	0	0	0	0	0	0	0	0	0	0	0	0	0	0	0
1.3.8.8	0	0	0	0	0	0	0	0	0	0	0	0	0	0	0	0	0	0	0	0	0	0	0	0	0	0	0	0	0	0	0	0	0	0	0	0	0	0	0	0	0	0	0	0	0	0	0	0	0
1.3.98.1	0.000602882	0.000530169	0.00113264	0.000205861	0.00314029	0.00201094	0.00333007	0.00533272	0.000258473	0.000862742	5.49299e-05	0.00102045	0.00137066	0.00184265	0	0.00170933	0	0.00215382	0.000118339	0.00322424	0.000883927	0	0	0	0	0	0.00345446	0	0	0.000531074	0.00228213	0	4.82555e-05	0.000443074	0.000123103	0.00107489	0.00279061	0.00086079	0.00104247	0	0.00222726	0	0.000380738	5.36994e-06	0	0	0	0.000127116	0.00351397
1.3.99.1	0.00288059	0.0174441	0.0025236	0.00254627	0.00272368	0.0065291	0.0033719	0	0.00101668	0.00182651	0.0109443	0.00369025	0.00286309	0.00335428	0.0035574	0.0015815	0.016409	0.00863835	0.00961415	0.00215779	0.00117675	0	0	3.06648e-05	0.0024866	0	0.00350477	0	0	0.00253629	0.00710322	0.00321908	0.0035044	0.00379073	0.00117066	0.00156974	0.00258043	0.00343924	0.00272188	0	0	0.00247623	0.0041012	0.00604655	0.0102065	0	0.00246575	0.00148212	0
1.3.99.13	0	0	0	0	0	0	0	0	0	0	0	0	0	0	0	0	0	0	0	0	0	0	0	0	0	0	0	0	0	0	0	0	0	0	0	0	0	0	0	0	0	0	0	0	0	0	0	0	0
1.3.99.16	0	0	0	0	0	0	0	0	0	0	0	0	0	0	0	0	0	0	0	0	0	0	0	0	0	0	0	0	0	0	0	0	0	0	0	0	0	0	0	0	0	0	0	0	0	0	0	0	0
1.3.99.2	0	0	0	0	0	0	0	0	0	0	0	0	0	0	0	0	0	0	0	0	0	0	0	0	0	0	0	0	0	0	0	0	0	0	0	0	0	0	0	0	0	0	0	0	0	0	0	0	0
1.3.99.22	0	0.000364581	0	0.000341561	0.000401399	0.000504623	0	0	0.000558618	0.000614299	0.000294394	0.00172645	0.000496762	0	0.000783536	0.00271096	0	0.00118747	0.000289452	0.000328176	0.000275211	0	0	0	0	0	0	0	0	0.000876583	0.000439637	0	0.00140705	0.00104983	0.000299421	0.00124521	0	0	0	0	0.00122703	0	0.00166915	0.00047009	0	0	0	0.000311789	0.00108969
1.3.99.5	0	0	0	0	0	0	0	0	0	0	0	0	0	0	0	0	0	0	0	0	0	0	0	0	0	0	0	0	0	0	0	0	0	0	0	0	0	0	0	0	0	0	0	0	0	0	0	0	0
1.3.99.7	0	0	0	0	0	0	0	0	1.40816e-05	0	0	0	0	0	0	0	0	0	0	0	0	0	0	0	0	0	0	0	0	0	0	0	0	0	0	0	0	0	0	0	0	0	0	0	0	0	0	0	0
1.4.1.1	0	0.000124146	0	0.00183745	0.000136986	0.000171073	0.00168403	0	6.08655e-05	0.000793704	0.00294398	0.000919661	0.000755458	0	0.00380748	0.00122148	0.0022497	0.000921483	0.00255777	0.000529759	0.00180857	0.00195056	0	0.0045364	0.00382514	0	0	0	0	0.00309499	0.00361535	0.00674805	0.000541983	0.00217304	0.00381815	0.00281913	0.000660285	0	0.000931742	0	0.00457512	0.00389375	0.00124568	0.00332739	0	0	0.00351824	0.00197246	0.000817609
1.4.1.13	0	0	0.00137365	0	0.000194	6.02665e-05	0.000194026	0	3.38486e-05	0	1.68291e-05	0	0	0	0	0	0	0	0	0	0.000377222	0	0	2.50311e-05	0	0	0	0	0	0	0	0	0	0	4.498e-05	4.31435e-06	0.000124643	0.00200982	0	0	0	0.00072632	3.54573e-05	0	0	0.00548742	0.00192787	0.00122384	0
1.4.1.14	0	0	0	0	0	0	0	0	0	0	0	0	0	0	0	0	0	0	0	0	0	0	0	0	0	0	0	0	0	0	0	0	0	0	0	0	0	0	0	0	0	0	0	0	0	0	0	0.000107476	0
1.4.1.16	0	9.66998e-05	0	0	0	0	0	0	5.25776e-05	0	1.31441e-05	0	0	0	0	0	0	0	0	0.000200835	0	0	0	0	0	0	0	0	0	0	0	0	0	0	0.00011806	6.25284e-05	0	0	0	0	0	0	0	0	0	0	0	0	0
1.4.1.2	0	0	0.00215811	0	0.000121913	0	0.000577975	0	0	0.000553178	7.01748e-05	0	0	0	0	0	0	0	0	0.000118774	0.0012013	0	0	0.00290821	0	0	0	0	0	0	0	0	0	0	0	6.44684e-06	0.000593968	0.00136794	0	0	0.00389229	0.00417086	0.000390627	4.27396e-05	0	0	0.000572653	0.00232025	0
1.4.1.21	0	0	0	0	0	0	0	0	0	0	0	0	0	0	0	0	0	0	0	0	0	0	0	0	0	0	0	0	0	0	0	0	0	0	0	0	0	0	0	0	0	0	0	0	0	0	0	0	0
1.4.1.3	0	0	0	0	0	0	0	0	0	0	0	0	0	0	0	0	0	0	0	0	0	0	0	0	0	0	0	0	0	0	0	0	0	0	0	0	0	0	0	0	0	0	0	0	0	0	0	0	0
1.4.1.4	0	0.00244466	0	0.00104541	0	0.000664147	0	0	0.00164589	0	0.00127693	0.00136231	0	0	0.00074965	5.21401e-05	0.00151743	0.00274745	0.00113922	0.00151925	0	0	0	0	3.90266e-05	0	0	0	0	0.000642669	0	0	0.00189998	0.00242146	0.000789414	5.77698e-05	0	0	0	0	0	0	0.00122923	0.000993902	0	0	0	0	0
1.4.1.9	0	0	0	0	6.97144e-05	0	0.000273436	0	0	0	0	0	0	0	0	0	0	0	0	0	2.47308e-05	0	0	0	0	0	0	0	0	0	0	0	0	0	8.76956e-05	1.25333e-05	0	0	0	0	0	0	0	0	0	0	0	0	0.00064571
1.4.3.10	0	0	0	0	0	0	0	0	0	0	0	0	0	0	0	0	0	0	0	9.49106e-05	0	0	0	0	0	0	0	0	0	0	0	0	0	0	0	1.55025e-05	0	0.000533392	0	0	0	0	0	0	0	0	0	0	0
1.4.3.16	0	9.42967e-06	0	0	0	0	0	0	5.14468e-05	9.66696e-05	0	0	0	0	0	0	0	0	0	0	0	0	0	0	0	0	0	0	0	0	0.000547429	0	0	0	0	2.45829e-05	0	0	0	0	0.000266728	0	0	0	0	0	0	0	0
1.4.3.19	0.00342983	0	0.00202537	0	0.00247301	0.00169354	0.00359094	0.00125559	0	0.00120239	0	0.00275016	0.00180179	0.00450454	0	0	0	0	0	0.000916132	0.000943983	0	0	0	0	0.00268512	0.00167319	0	0	0	0	8.45824e-05	6.45612e-05	0	0	2.08831e-05	0.00172018	0.00265286	0.00320502	0	0	0	0.000441092	0	0.0028404	0.00470854	0	0	0
1.4.3.5	0	7.80934e-05	0	0.000238954	0	0	0	0	0.00152404	0	0	0.00173296	0	0	0.000838736	0.000365242	0	0	0.00011537	0.00089288	4.41826e-05	0	0	0	0	0	0	0	0	0.000223237	0	0	0.00108712	0.000691722	0.000193095	4.63027e-06	0	0	0	0	0	0	0.0015717	0.000510032	0	0	0	0	0
1.4.4.2	0	0.000222265	0.000384411	0.00179598	0.00209618	0.000387824	0.00134773	0	0.000102801	0.00156088	0.00358437	0.000660948	0.00101843	0	0.00385465	0.000294765	0.00129575	0.0015463	0.00204667	0.00039256	0.0030204	0	0	0.00414903	0.00360342	0.00246779	0.00116184	0	0	0.00301393	0	0.00366602	0.000286614	0.000648977	0.00420053	0.00340842	0.000620665	0.000314083	0	0	0.00344193	0.00305193	0.00235164	0.00309875	0	0.00294678	0.00243197	0.00222963	0.000696557
1.4.7.1	0	0	0	0	0	0	0	0	0	0	0	0	0	0	0	0	0	0	0	0	0	0	0	0	0	0	0	0	0	0	0	0	0	0	0	0	0	0	0	0	9.14091e-05	0	0	0	0	0.00418001	0	0	0
1.4.99.1	0	0	0	0	0	0	0	0	0	0	0	0	0	0	0	0	0	0	0	0	0	0	0	0	0	0	0	0	0	0	0	0	0	0	0	0	0	0	0	0	0	0	0	0	0	0	0.00303677	0	0
1.4.99.5	0	0	0	0	0	0	0	0	0	0	0	0	0	0	0	0	0	0	0	0	0	0	0	0	0	0	0	0	0	0	0	0	0	0	0	0	0	0	0	0	0	0	0	0	0	0	0	0	0
1.5.1.12	0	0.000689841	0	0	0	0	0	0	0	0	0	0	0	0	0	0	0	0	0	0	0	0	0	0	0	0	0	0	0	0	0	0	0	0	0	0	0	0	0	0	0	0	0	0	0	0	0	0	0
1.5.1.2	0.000395445	0.000156861	0.0013553	0.00109565	0.00141941	0.000485605	0.000739178	0	0.000782452	0.00213702	0.00012817	0	0.000143245	0	0.000904443	0.0016384	0	0	0.000511139	0.000859363	0.00310589	0	0	0.00156049	6.81258e-05	0	0	0	0	0.000569497	0.000165385	0	0.00189414	0.00151872	0.000349804	0.000253744	0.000237553	0.00104994	0	0	0.000265917	0.00195018	0.00154072	0.000734129	0	0	0	0.00141578	0.000540553
1.5.1.20	0.00238498	7.31326e-05	0.00121904	0.0012647	0.0028003	0.000852849	7.3984e-05	0	0.00118472	0.00138496	0.00280576	0.00245104	0.00080677	0.000616192	0.00158054	0.000628096	0.00178931	0.000497114	0.00181646	0.00214997	0.00101577	0.0172906	0	8.22848e-05	0.00364881	0	0.00504865	0	0	0.00299789	0.00364706	0.00586271	0.00115065	0.000781579	0.00433712	0.00285787	0.00367672	0.0202239	0.0113754	0	0.001013	0.000665098	0.00126066	0.00281814	0	0	0	0.00452658	0.00274163
1.5.1.21	0	0	0	0	0	0	0	0	0	0	0	0	0	0	0	0	0	0	0	0	0	0	0	0	0	0	0	0	0	0	0	0	0	0	0	0	0	0	0	0	0	0	0	0	0	0	0	0	0
1.5.1.24	0	0	0	0	0	0	0	0	0	0	0	0	0	0	0	0	0	0	0	0	0	0	0	0	0	0	0	0	0	0	0	0	0	0	0	0	0	0	0	0	0	0	0	0	0	0	0	0	0
1.5.1.3	0.00277167	0.00115057	0.00019453	0.00193792	0.00242612	0.000936302	0.00248329	0.00100529	0.0020691	0.00141988	0.000898853	0.00250399	0.00362378	0.00369278	0.0012302	0.00158646	0.00115674	0.00141528	0.000899215	0.00412936	0.00243708	0	0	0.00183665	0.00233086	0.0106121	0	0	0	0.00199814	0.000290825	0.00111906	0.000877284	0.000730223	0.00271964	0.00276252	0.00451215	0.0072145	0	0	0.00189061	0.000217458	0.00172782	0.00164749	0	0.00999753	0	0.00194645	0.00299074
1.5.1.33	0	0	0	0.000150444	0	0	0	0	0.000208545	0	0	0	0.00175059	0	0.000420944	0.000868959	0	0	0.000203642	0	0	0	0	0	0	0	0	0	0	0.000529151	0.000360342	0	0.00221551	0.00106452	0	0	0	0	0	0	0	0	0.00089267	0.000684964	0	0	0	0	0
1.5.1.34	0	0	0	0	0	0	0	0	0	0	0	0	0	0	0	0	0	0	0	0	0	0	0	0	0	0	0	0	0	0	0	0	0	0	0	0	0	0	0	0	0	0	0	0	0	0	0	0	0
1.5.1.36	0	0	0	0	0	0	0	0	0	0	0	0	0	0	0	0	0	0	0	0	0	0	0	0	0	0	0	0	0	0	0	0	0	0	0	0	0	0	0	0	0	0	0	0	0	0	0	0	0
1.5.1.38	0	0	0	0	0	0	0	0	0	0	0	0	0	0	0	0	0	0	0	0	0	0	0	0	0	0	0	0	0	0	0	0	0	0	0	0	0	0	0	0	0	0	0	0	0	0	0	0	0
1.5.1.41	0	0	0	0	0	0	0	0	0	0	0	0	0	0	0	0	0	0	0	0	0	0	0	0	0	0	0	0	0	0	0	0	0	0	0	0	0	0	0	0	0	0	0	0	0	0	0	0	0
1.5.1.42	0	0	0	0	0	0	0	0	0	0	0	0	0	0	0	0	0	0	0	0	0	0	0	0	0	0	0	0	0	0	0	0	0	0	0	0	0	0	0	0	0	0	0	0	0	0	0	0	0
1.5.1.5	0	6.25506e-05	0	0	0	0	0	0	0	0	0	0	0	0	0	0	0	0	0	0	0	0	0	0	0	0	0	0	0	0	0.000175878	0	0	0	0	2.92675e-05	0	0	0	0	0	0	0	0	0	0	0	0	0
1.5.1.7	0	2.50006e-05	0	9.97506e-05	0	0	0	0	0.000269487	0	0	0.00161405	9.28956e-05	0	0.000439463	0.000453534	0	0	8.54392e-05	0	0	0	0	0	0	0	0	0	0	0.000385644	0	0	0.00108863	0.000751286	4.47227e-05	3.05386e-05	0	0	0	0	0	0	0.00144339	0.000592081	0	0	0	0.000698517	0
1.5.3.1	0	0	0	0	0	0	0	0	0	0	0	0	0	0	0	0	0	0	0	0	0	0	0	0	0	0	0	0	0	0	0	0	0	0	0	0	0	0	0	0	0	0	0	0	0	0	0	0	0
1.5.5.1	0	0.00320246	0	0.000319796	0	0	0	0	0.000178011	0	0	0.00118952	0.00129445	0	0.00151478	0.000334245	0	0	0.00041139	0	0	0	0	0	0	0	0	0	0	0.000424766	0	0	0.00212976	0.00132705	0	0	0	0	0	0	0	0	0.00139784	0.000582837	0	0	0	0	0
1.5.99.8	0.00308939	0	0.00399272	0	0.00398754	0.00196083	0.00230356	0.00234034	0	0.000394991	0	0.00116537	0.0023923	0.00423602	0	0.000163729	0	0	0	0.00042567	0.00351562	0	0	0	0	0	0.00365648	0	0	0	0.000374293	0	7.8178e-05	0	0	3.70274e-05	0.0033339	0	0.000593873	0	0.000508527	0	3.06866e-05	0	0	0	0.00216106	0	0
1.6.1.1	0	0.00285511	0	0.000438168	0	0	0	0	0.000115999	0	0.00192375	0.00284584	0.000291087	0	0.00141046	0.000444203	0.00249248	0.00314503	0.00187364	0	0	0	0	0	0	0	0	0	0	0.000512333	0	0	0.0012413	0.00114322	0	0	0	0	0	0	0	0	0.00124906	0.0010402	0	0	0	0	0
1.6.1.2	0.00113352	5.85173e-05	0.0027546	0.000978455	0.00139394	0.00120125	0.00763597	0.000257385	0.00253417	0.00329231	7.95996e-05	0.00160569	0.00131497	0.00357722	0	0	0	0	0	0.00251581	0.000907401	0	0	0	6.92478e-05	0	0.00620812	0	0	0.000151247	0.00132022	0	0.001023	7.86132e-05	0	2.70511e-05	0.0041355	0.003245	0.00585308	0	0	0	0.000652345	0	0	0	0	0	0
1.6.2.2	0	0	0	0	0	0	0	0	0	0.00026024	0	0	0	0	0	0	0	0	0	0	0	0	0	0	0	0	0	0	0	0	0	0	0	0	0	0	0	0	0	0	0	0	0	0	0	0	0	0.00155335	0
1.6.2.4	0	0	0	0	0	0	0	0	0	0	0	0	0	0	0	0	0	0	0	0	0	0	0	0	0	0	0	0	0	0	0	0	0	0	0	0	0	0	0	0	0	0	0	0	0	0	0	0.00104269	0
1.6.5.10	0	0	0	0	0	0	0	0	0	0	0	0	0	0	0	0	0	0	0	0	0	0	0	0	0	0	0	0	0	0	0	0	0	0	0	0	0	0	0	0	0	0	0	0	0	0	0	0	0
1.6.5.11	0.0210571	0.0197397	0.0164083	0.00130705	0.0159596	0.0272074	0.0154146	0.0311813	0.000971834	0.0133635	0.0152471	0.00280868	0.0185798	0.0216912	0.0048098	0.000838027	0.0234977	0.017378	0.00770092	0.0125315	0.00614356	0.00330462	0	0	0	0.0103412	0.0300643	0	0	0.000846026	0.00532429	0.00103212	0.00205005	0.0024174	0.000787922	0.000714106	0.0150631	0.0091922	0.0199205	0	0.00457917	0	0.00510466	0.00439935	0.0162949	0.0267454	0.00223092	0	0
1.6.5.2	0	0.000411462	0	0.000257373	0	0	0	0	6.94632e-05	0	0	0	0	0	0.000740606	0.00038012	0	0	0.000443386	0	0.000932336	0	0	0.00285221	0	0.00633325	0	0	0	0.00041264	0	0	0.0013225	0.00165885	0	0	0.000459632	0	0	0	0	0.00067179	0.00214558	0.000552763	0	0	0.000439493	0	0
1.6.5.3	0	6.26068e-05	0.000508808	0	0.00128836	0.000178021	0	0	0	0	0.000478332	0	0.000303701	0.000862979	0	0.00041562	0	0	0	4.86791e-05	0.000205651	0	0	6.10734e-06	0.00086417	0	0	0	0	0	0	0	0	0	0	0	0.000487009	0.0019546	0	0	0	0.0368033	0.00160341	0.0010555	0	0	0	0.0215922	0
1.6.5.5	0.000542676	9.23573e-05	0	0.000253267	0.000987447	0.000216838	0	0	0.000105543	0	0.00011731	0	0.000412204	0	5.49188e-05	0	0.00112787	0.000838943	0.00021575	0	0	0	0	0	0	0	0	0	0	0.000385666	0	0.000323541	6.03434e-06	0.000447999	0.000576917	1.49398e-05	0	0	0	0	0	0	0	1.27199e-05	0	0	0	7.65168e-05	0.00029069
1.6.5.8	0	0.0188678	0	0.0104574	0	0.00290156	0	0	0.013502	0	0.012855	0.00432008	0.0022931	0	0.0149391	0.00219824	0.0137316	0.0162969	0.0127007	0.00340672	0.000208153	0	0	0	3.91973e-05	0	0	0	0	0.00261047	0	0	0.0109039	0.00941424	0.00230674	0.000293109	0	0	0	0	0	0	0.00408897	0.00584334	0	0	0	0	0
1.6.6.9	0	0	0	0	0	0	0	0	0	0	0	0	0	0	0	0	0	0	0	0	0	0	0	0	0	0	0	0	0	0	0	0	0	0	0	0	0	0	0	0	0	0	0	0	0	0	0	0	0
1.6.99.1	0	0	0	0	0	0	0	0	0	0	0	0	0	0	0	0	0	0	0	0	0	0	0	0	0	0	0	0	0	0	0	0	0	0	0	0	0	0	0	0	0	0	0	0	0	0	0	0	0
1.6.99.3	0	0.000419543	0	0.000682017	0.000730152	0.000398419	0.00124118	0	0.00200752	0.00203354	0.000153494	0.00150443	0.0006368	0	0.000197498	0.00152903	0	0.000506405	3.86505e-05	0.00169554	0.00141219	0	0	4.76851e-05	3.83924e-05	0	0.00117048	0	0	0.000418832	0.000644013	0	0.000937081	0.00116452	0.000201226	0.00104675	0	0	0	0	0.00158375	0	0.000136537	2.07794e-05	0.000819584	0	0	0.000163023	0.000942351
1.6.99.5	0	0.00431714	0	0.000246319	0	0	0	0	0.000294243	0.000569962	0.000480433	0.00057084	0.00303466	0	0.000518211	0.000239623	0.000805089	0.000418175	0.00199455	0	0	0	0	0	0	0	0	0	0	0.000351939	0	0	0.00116695	0.00131078	0.000188617	0	0	0	0	0	0	0	0.00135523	0.00123387	0	0	0	0	0
1.7.1.13	0	0.000423098	0.0010625	0.00132902	0	0	0	0	0.00197103	0.00228262	0	0	0.00071024	0	0.000453441	0.0033431	0.000295764	0	0.00043249	0.000357343	0.00163962	0	0	0.00195537	9.73469e-05	0	0	0	0	0.00046635	0.000608361	0	0.00188574	0.00078734	0.00190939	0.000978402	0	0	0	0	0.00404349	0	0.000957124	0.000561325	0	0	0.00980464	0.000771075	0.0017009
1.7.1.15	0	0	0	0	0	0	0	0	0	0	0	0	0	0	0	0	0	0	0	0	0	0	0	0	0	0	0	0	0	0	0	0	0	0	0	0	0	0	0	0	0	0	0	0	0	0	0	0	0
1.7.1.4	0	0	0	0	0	0	0	0	0	0	5.33916e-05	0	0	0	0	0.000873396	0	0	0	0.000919328	0.0021706	0.0277433	0	0.0043927	0	0	0	0	0	0	0	0	0	0	0	0	0	0	0	0	0.00282801	0.00917859	0.00115516	0	0	0	0.00305087	0.000287696	0
1.7.1.7	0	0.000360787	0	0.00170956	0	0.000195823	0.000298451	0	0.000400064	0	0.00159345	0.00198702	0	0	0.00156291	0.00212933	0.000363009	0.00210708	0.000948489	0.000232313	5.39863e-05	0	0	5.02117e-05	0.00177176	0	0	0	0	0.00221021	0.000400764	0.00209348	0.00035316	0.00120605	0.00314242	0.00230914	0.000387363	0	0	0	0.000457046	0.0012232	0.000635797	0.00131085	0	0	0	0.00134053	0.00273048
1.7.2.1	0	0	0	0.0011095	0	0	0	0	0.000252246	0	0	0.00230751	0	0	0.00542951	0.000739098	0	0	0.000210494	0	0	0	0	0	0	0	0	0	0	0.00059861	0	0	0.00170854	0.00213095	3.64883e-05	0	0	0	0	0	0	0	0.00114378	0.000697208	0	0	0	0	0
1.7.2.2	0	0.000149034	0	0.000794416	0	0	0	0	0.00140319	0	8.04835e-05	0.0012225	0	0	6.25928e-05	0.000484009	0	0	0	0.000179283	0	0	0	0	0.000133666	0	0	0	0	0.000158354	0	0	0.000556841	0.000270128	0	1.74771e-05	0	0	0	0	0	0	0.000104682	0	0	0	0	0	0
1.7.2.3	0	0.000170886	0	0.000989237	0	0	0	0	0.0013602	0	0	0	0	0	0.000157664	0	0	0	0	0.000800213	0	0	0	0	0.000102372	0	0	0	0	0.000161325	0	0	0.000944266	0.000110718	0.000129176	4.13417e-06	0	0	0	0	0	0	0	0	0	0	0	0	0
1.7.2.4	0	0	0	0	0	0	0	0	0	0	0	0	0	0	0	0	0	0	0	0	0	0	0	0	0	0	0	0	0	0	0	0	0	0	0	0	0	0	0	0	0	0	0	0	0	0	0	0	0
1.7.2.5	0	0	0	0	0	0	0	0	0	0	0	0	0	0	0	0	0	0	0	0	0	0	0	0	0	0	0	0	0	0	0	0	0	0	0.000442338	0	0	0	0	0	0	0	0	0	0	0	0	0	0
1.7.7.1	0	0	0	0	0	0	0	0	0	0	0	0	0	0	0	0	0	0	0	0	0	0	0	0	0	0	0	0	0	0	0	0	0	0	0	0	0	0	0	0	0	0	0	0	0	0	0	0	0
1.7.99.1	0	0	0	0	0	0	0	0	8.45363e-05	0	1.56582e-05	0	0	0	0	0	0	0	0	0	1.63276e-05	0	0	0	0	0	0	0	0	0	0	0	0	0	0	4.30546e-05	0	0	0	0	0	0	0	0	0	0	0	0	0
1.7.99.4	0.00286389	0.00832326	0.00291475	0.00450412	0.00395739	0.00464104	0.0015755	0.00235713	0.00169038	0.00444989	0.00770337	0.00229172	0.00203227	0.00392475	0.0194716	0.000819429	0.00850932	0.00754227	0.00620187	0.00209089	0.00537783	0	0	7.38344e-06	0.00371745	0	0.00137919	0	0	0.00247562	0.00573113	0.00430611	0.00433539	0.00609743	3.5562e-05	0.00260283	0.00261393	0.00137264	0.00296936	0	0.000383067	0.00171455	0.00431829	0.00579839	0.012144	0	0.00387804	0.00254089	0
1.8.1.14	0	0	0	0	0.000114655	0	0.000216393	0	0	0	2.82398e-05	0	0	0	0	0.000107217	0	0	0	0	0.000973454	0.00162447	0	0.00173485	0	0	0	0	0	0	0	0	0	0	0	0	0.000279384	0	0	0	0.00249804	0.000950305	0.000326645	3.68937e-05	0	0	0.000538871	0.00106601	0
1.8.1.15	0	0	0	0	5.43619e-05	0	0	0	0	0	0	0	0	0	0	0	0	0	0	0	0	0	0	0	0	0	0	0	0	0	0	0	0	0	0	0	0	0	0	0	0	0	0	0	0	0	0	0	0
1.8.1.2	0	0	0.000395472	0	0	0.000375493	0.00150522	0	0	0	5.26455e-05	0	0	0	0	0	0	0	0	0.000335926	0.000206608	0	0	1.05459e-05	0	0	0	0	0	0	0	0	0	0	0	2.96179e-06	0.000210006	0.000483656	0	0	0.000132351	0.00188673	0.000149035	0	0	0.0024201	0.00181668	0.00103007	0
1.8.1.4	0	0.00821157	0.00203403	0.00385394	0.0017026	0.003831	0.00183795	0	0.00227529	0.00487267	0.00653452	0	0.000480513	0.00194735	0.00589498	0.00132125	0.00738841	0.00400104	0.00484958	0.000459528	0.00315761	0.00152108	0	0.00280855	0.0022911	0.00120476	0	0	0	0.00323003	0.00172778	0.00183633	0.00232583	0.00309443	0.00299585	0.00244033	0.000893417	0.00145763	0.000722585	0	0.00123473	0.00164201	0.00268154	0.00382107	0.000857862	0	0.000498858	0.00266108	0.00358485
1.8.1.7	0.000839601	0.00511366	0.000984914	0.00146773	0.00017146	0.000353262	0.000696164	0	0.00195839	0.000243297	0.00308108	0.000731084	0.000163342	0.000216874	0	0.000104672	0.00343044	0.00107504	0.0018448	0.000534858	0	0	0	0	7.73214e-05	0	0	0	0	0.000155753	0	0	0.000511529	8.52882e-05	4.05026e-05	0.000170738	0.000425453	0	0	0	0	0	3.81906e-05	0.000870061	0	0	0	0	0.00210782
1.8.1.8	0	5.93043e-05	0	0.00124259	0	0	0	0	0.0015202	0	6.87514e-05	0	0	0	0	3.98066e-05	0	0	0	8.29448e-05	6.43048e-05	0	0	0	2.97578e-05	0	0	0	0	0.00016023	0	0	0.000884761	2.83262e-05	0.000156915	0	0	0	0	0	0	0	0	0	0	0	0	0	0
1.8.1.9	0.00629263	0.000458372	0.00617359	0.00554637	0.00399124	0.00259519	0.0025177	0.00351834	0.0017969	0.003869	0.00446007	0.00532381	0.00576776	0.00147409	0.00395275	0.00101122	0.00424364	0.0014047	0.00432625	0.00419789	0.0025697	0	0	0.00279985	0.00709849	0.00328513	0.00533478	0	0	0.00603987	0.00619641	0.0104383	0.00169742	0.00272736	0.00696289	0.00729274	0.000535302	0.00212378	0.00341986	0	0.00216382	0.00226728	0.00305895	0.00507735	0.00233717	0.00389257	0.00229586	0.0046755	0.00427493
1.8.3.2	0	0	0	0	0	0	0	0	0	0.000324607	0	0	0	0	0	0	0	0	0	0	0	0	0	0	0	0	0	0	0	0	0	0	0	0	0	0	0	0	0	0	0	0	0	0	0	0	0	0.00171114	0
1.8.4.10	0	0	0	0	0	0	0	0	0	0	0	0	0	0	0	0	0	0	0	0	0	0	0	0	0	0	0	0	0	0	0	0	0	0	0	0	0	0	0	0	0	0	0	0	0	0	0	0	0
1.8.4.11	0	0.000193723	0.000385373	0.00197089	0.000836015	0.000986321	0.00405999	0	0.000891171	0.00379949	0.00395222	0	0.00385212	0.00135712	0.00314825	0.0012203	0.00286059	0	0.00425486	0.00226868	0.00240966	0	0	0.00257996	0.00473456	0	0	0	0	0.00413478	0.00754656	0.00350615	0.0031293	0.00281377	0.00463742	0.00331901	0.00304721	0.00206112	0.00112008	0	0.00154767	0.000794399	0.00466541	0.00460137	0	0.00361439	0.0045891	0.00346101	0.000527973
1.8.4.12	0	8.30401e-05	0	0.0014299	0	0	0.000402346	0	4.54361e-05	0.000439961	0.00157811	0	0.000649842	0	0.00197246	0	0	0	0.00159272	0.000619978	0.000612679	0	0	0.00126296	0.00192542	0	0	0	0	0.00249478	0	0.00203647	0.000262367	0.000590296	0.00301067	0.00249029	0.0010337	0	0	0	0.00181541	0.00147139	0.000867624	0.00183697	0	0	0.00199379	0.000835097	0.00242925
1.8.4.14	0	0	0	0	0	0	0	0	0	0	0	0	0	0	0	0	0	0	0	0	0	0	0	0	0	0	0	0	0	0	0	0	0	0	0	0	0	0	0	0	0	0	0	0	0	0	0	0	0
1.8.4.8	0	0	0	0	0.000110399	0	0.00041889	0	0	0	0.000144241	0	0	0	0	0	0	0	0	0	0.000189407	0	0	5.40229e-05	0	0	0	0	0	0	0	0	0	0	0	0	0	0.00433763	0.0014977	0	0.000602976	0.00261421	0	0	0	0	0	0.00118425	0
1.8.5.3	0	0.000281063	0	0.000287135	0	0	0	0	0.000309827	0	0	0	0	0	0	0	0	0	0	0	0	0	0	0	0	0	0	0	0	0	0	0	0	0	0	0	0	0	0	0	0	0	0	0	0	0	0	0	0
1.8.7.1	0	0	0	0	0	0	0	0	0	0	0	0	0	0	0	0	0	0	0	0	0	0	0	0	0	0	0	0	0	0	0	0	0	0	0	0	0	0	0	0	0	0	0	0	0	0	0	0	0
1.8.98.1	0	0	0	0	0	0	0	0	0	0	0	0	0	0	0	0	0	0	0	0	0	0	0	0	0	0	0	0	0	0	0	0	0	0	0	0	0	0	0	0	0	0	0	0	0	0	0	0	0
1.9.3.1	0	0.015586	0.00105184	0.00384117	0.00314748	0.00320333	0.000520402	0	0.000980416	0.0041902	0.0094006	0.00918778	0.00182178	0	0.0077358	0.0031365	0.00750435	0.0115674	0.0103507	0.000173912	0.0025669	0	0	0	0.00324804	0	0.00419417	0	0	0.00349147	0.00893987	0.00340917	0.00897301	0.00851397	0.000853436	0.00116473	0.00177833	0.00140867	0	0	0.00191979	0.012697	0.00605535	0.00674889	0.00184744	0	0.00180356	0.0101482	0
1.97.1.12	0	0.000164984	0	0	0	0	0	0	0	0	0	0	0	0	0	0.000417382	0	0	0	0	0	0	0	0	0	0	0	0	0	0	0	0	0	0	0	0	0	0	0	0	0	0	0.000622603	0	0	0	0	0	0
1.97.1.4	0	0.000628893	0.00080401	0.00290476	0.0003947	0	0.00338447	0	0.0018782	0.000548982	0.00130288	0	0	0.000923794	0.000870089	0.00207112	0.00170386	0.00288804	0.000809607	0.000949242	0.00177379	0.00295865	0	0.00288402	0.00225593	0	0	0	0	0.00228769	0	0.00121803	0.00101216	0.00139097	0.00265984	0.00350751	0	0.00238812	0.00288561	0	0.00418638	0.00287512	0.00196819	0.0018004	0	0	0.0049361	0.00250925	0.00337973
2.1.1.10	0	0	0	0	0	0	0	0	0	0	0	0	0	0	0	0	0	0	0	0	0	0	0	0	4.62465e-05	0	0	0	0	0	0	0	0	0	0	0	0	0	0	0	0	0	0	0	0	0	0	0	0
2.1.1.100	0	7.35823e-05	0	0	0	0	0	0	0	0	0	0	0	0	0	0	0	0	0	0	0	0	0	0	0	0	0	0	0	0	0	0	0	0	0	0	0	0	0	0	0	0	0	0	0	0	0	0.000463585	0
2.1.1.104	0	7.04344e-05	0	0	0	0	0	0	0	0	0	0	0	0	0	0	0	0	0	0	0	0	0	0	0	0	0	0	0	0	0	0	0	0	0	0	0	0	0	0	0	0	0	0	0	0	0	0	0
2.1.1.107	0	0	0.00153893	2.29708e-05	0.00305655	0.00192314	0.0019527	0.00220381	0.000271408	0.00103304	0	0.00364613	0.00396618	0.00308068	0.000464549	9.74283e-05	0	0	0.000583468	0.00311301	0.00068407	0	0	0	0	0	0.000580525	0	0	0.000382371	0	0	0.00131401	0.00112648	0.00024703	8.98263e-05	0.00098048	0.00173529	0.00139785	0	0	0	0.00077462	0.000488158	0.00166281	0	0	0.000140415	0
2.1.1.11	0	0	0	0.000220476	0	0	0	0	1.83108e-05	0	0	0.0104433	0.000758451	0	0.000444097	0.000926385	0	0	0.000276218	0	0	0	0	0	0	0	0	0	0	0.000366899	0	0	0.00141975	0.00152051	0.000182648	0	0	0	0	0	0	0	0.00111704	0.000641825	0	0	0	0	0
2.1.1.13	0	0	0	0	0	0	0	0	0	0	0	0	0	0	0	0	0	0	0	0	0	0	0	0	0	0	0	0	0	0	0	0	0	0	0	1.10845e-05	0	0	0	0	0	0	0	0	0	0	0	6.86301e-05	0
2.1.1.130	0	9.26525e-05	0	0	0	0	0	0	0	0	3.77564e-05	0	0	0	0	0	0	0	0	0	1.82787e-05	0	0	0	0	0	0	0	0	0	0	0	0	0	0	8.11779e-06	0	0	0	0	0	0	0	0	0	0	0	0	0
2.1.1.131	0	0.000192964	0	0	0.000718219	0.00012227	0	0	0	0	0	0	0	0	0	0	0	0	0	0	0	0	0	0	0	0	0	0	0	0	0	0	0	0	0	3.39076e-05	0	0	0	0	0	0	0	0	0	0	0	0	0
2.1.1.132	0.00330258	0.0001131	0.00513946	0	0.00264238	0.000349441	0.00369364	0	0	0.00031859	0	0	0.00170815	0.00255521	0	0.00137933	0	0	0	0.000957265	0.000838416	0	0	0	0	0	0.00603715	0	0	0	0	0	1.84385e-05	0	0	1.98539e-05	0.0020521	0.00236384	0.00375583	0	0	0	0	0	0	0.00746245	0	0	0
2.1.1.133	0.000627238	1.6119e-05	0.00217334	0	0.00182193	0.00268186	0.00363316	0.00127574	0	0.00189206	0	0.00106458	0.00181462	0.00253983	0	0	0	0	0	0.00310207	0.000821634	0	0	0	0	0	0.000883955	0	0	0	0	0.000108863	6.50501e-05	0	0	7.3181e-05	0.00272055	0.00178933	0.000542767	0	0.000929495	0	0.000141854	0	0	0	0.000373241	0	0
2.1.1.14	0.00258065	0.00815096	0.000396354	0.00258174	0.00211739	0.00546888	0.00363196	0.00263876	0.00057349	0.00102758	0.00584336	0.00419978	0.00261743	0.0021518	0.00265864	0.00217736	0.00612883	0.00468491	0.00676197	0.00245591	0.00227768	0	0	0.00285029	0.00451472	0.000738604	0.00185359	0	0	0.00431452	0.00538105	0.00643361	0.0021092	0.00307398	0.00383406	0.00442724	0.00471688	0.000461333	0.00334746	0	0.00435643	0.00142471	0.00249687	0.00523178	0.00398309	0	0.00146509	0.00249527	0.00351578
2.1.1.144	0	0	0	0	0	0	0	0	0	0	0	0	0	0	0	0	0	0	0	0	0	0	0	0	0	0	0	0	0	0	0	0	0	0	0	0	0	0	0	0	0	0	0	0	0	0	0	0	0
2.1.1.148	0	0	0	0	0.0014557	0	0	0	0	0	0.000419212	0	0	0	0	0	0.00211058	0.000109766	0.000805922	0	0	0	0	0	0.00152035	0	0	0	0	1.97117e-05	0	0	0	0	0	0	0	0	0	0	0	0	0.000110969	0.000935834	0	0	0	0.000328428	0
2.1.1.151	0	0	0	0	0	0	0	0	7.68216e-05	0	0	0	0	0	0	0	0	0	0	0	0	0	0	0	0	0	0	0	0	0	0	0	0	0	0	0	0	0	0	0	0	0	0	0	0	0	0	0	0
2.1.1.152	0.00238225	0	0.00358017	0	0.00132604	0.0013804	0.0011582	0.00109221	0	0.00183918	0	0.00340042	0	0.000619155	0	0	0	0	0	0.00138348	0.00111916	0	0	0	0	0.00345837	0.00057463	0	0	0	0	0.000143785	2.80724e-05	0	0	4.32076e-05	0.00447355	0.00112435	0.000692773	0	0	0	0.00039987	0	0	0	0	0	0
2.1.1.163	0	0.00358635	0	0.000804595	0.000466647	0.00130155	0.000735737	0	0.000448366	0	0.00272408	0.00183839	0.00107006	0.000588677	0.00204504	8.14404e-05	0	0.00150985	0.00110752	0.000313831	0.000667958	0	0	0.00198671	0	0	0	0	0	0.000533817	0	0	0.00152568	0.00121404	0	5.52153e-05	0	0	0	0	0.000971247	0.00328674	0.00165735	0.00134003	0	0	0	0.000938614	0
2.1.1.166	0	0.0035409	0.000543594	0.00125687	0	0.000871259	0.00195032	0	0.00127542	0	0.00251318	0	0	0	0.000281611	0	0.00445315	0.00216499	0.00267353	0.000638063	0.000176359	0	0	0	0	0	0	0	0	0.00048441	0.000894417	0	0.0013632	0.00150736	9.71136e-05	0	0	0	0	0	0	0	0.000652644	0.00126473	0	0	0	0	0
2.1.1.17	0	0	0	0	0	0	0	0	0	0	0	0	0	0	0	0	0	0	0	0	0	0	0	0	0	0	0	0	0	0	0	0	0	0	0	0	0	0	0	0	0	0	0	0	0	0	0	0.000988687	0
2.1.1.170	0	0.000136189	0	0.000669971	0	0	0	0	0.00167466	0	8.92539e-05	0.00321417	0	0	0.000292156	0.000338682	0	0	0.000191199	0.000149437	0	0	0	0	0	0	0	0	0	0.00052207	0	0	0.00216975	0.000535703	0	1.4461e-05	0	0	0	0	0	0	0.00149843	0.000294215	0	0	0	0	0
2.1.1.171	0	0.000469797	0	0.00114432	0	0	0	0	0.00157959	0	0.000372375	0.00168604	0.000416373	0	0.00344868	0.000256394	0	0	0.000900748	0	9.60382e-05	0	0	0	0	0	0	0	0	0.000613241	0	0	0.00222865	0.0015841	0.000308993	0	0	0	0	0	0	0	0.000536879	0.000886625	0	0	0	0	0
2.1.1.172	0	0.00025179	0	0.000770799	0	0	0	0	0.000969851	0	0.000102846	0	0	0	8.40387e-05	0	0	0	0	0	0	0	0	0	2.73186e-05	0	0	0	0	5.78501e-05	0	0	0.000733836	3.46914e-05	0	2.76434e-06	0	0	0	0	0	0	0	0	0	0	0	0	0
2.1.1.173	0	0	0	0	0	0	0	0	0	0	0	0	0	0	0	0	0	0	0	0.000134955	0.00056718	0	0	0.00195074	0	0	0	0	0	0	0	0	0	0	0	1.93603e-05	0	0	0	0	0.0015801	0.000397819	0.000363568	1.75017e-05	0	0	0.000313549	0	0
2.1.1.174	0	0	0	0	0	0	0	0	0	0	0	0	0	0	0	0	0	0	0	0	0	0	0	0	0	0	0	0	0	0	0	0	0	0	0	0	0	0	0	0	0	0	0	0	0	0	0	0	0
2.1.1.176	0	6.72022e-05	0	0.00105225	0	0	0	0	0.00111116	0	0	0	0	0	0	0.000104019	0	0	0	0.000485431	0	0	0	0	3.77338e-05	0	0	0	0	0.000168423	0	0	0.000472073	9.87002e-05	0.000123103	1.5737e-05	0	0	0	0	0	0	0	0	0	0	0	0	0
2.1.1.177	0	0.000333931	0.00125206	0.00284164	0.000183672	0	0.00174147	0	0.001438	0.00166682	0.00153721	0	0.000837343	0	0.00298545	0.00291939	0.00149354	0.000379066	0.00203514	0.00199333	0.00188135	0	0	0.00335549	0.00122131	0	0	0	0	0.00361613	0.000957375	0.00334682	0.00267083	0.00352502	0.00391449	0.0031389	0.000894947	0	0	0	0.00213342	0.00173884	0.00363243	0.00263758	0	0	0.00172616	0.00137412	0.00340783
2.1.1.178	0	0	0	0	0	0	0	0	0	0	0	0	0	0	0	0	0	0	0	0	0	0	0	0	0	0	0	0	0	0	0	0	0	0	0	0	0	0	0	0	0	0	0	0	0	0	0	0	0
2.1.1.181	0	0	0	0	0	0	0	0	0	0	0	0	0	0	0	0	0	0	0	0	0	0	0	0	0	0	0	0	0	0	0	0	0	0	0	0	0	0	0	0	0	0	0	0	0	0	0	0	0
2.1.1.182	0.00613035	0.000859589	0.0020071	0.00287192	0.00369179	0.00239373	0.00724408	0.000935912	0.00245911	0.0015559	0.00110363	0.0028974	0.00201976	0.00458186	0.00179082	0.00285766	0.00201655	0.00210463	0.00231662	0.00273711	0.00195389	0	0	0.00298056	0.00347273	0.00197565	0.00295883	0	0	0.00319174	0.000462769	0.00183438	0.00233515	0.002305	0.00328884	0.00298188	0.00296474	0.00543849	0.00649474	0	0.00385074	0.00268832	0.00275208	0.00343719	0.00988455	0	0.0141933	0.00162587	0.00591271
2.1.1.184	0	0	0	0	0	0	0	0	0	0	0	0	0.000314391	0	0	0	0	0	0	0	0	0	0	0	0	0	0	0	0	0.000155227	0	0	2.95198e-05	0	0.000803773	0.000508086	0	0	0	0	0	0	0	0	0	0	0	4.65163e-05	0
2.1.1.185	0	8.78041e-05	0	0.000603816	0	0	0	0	0.00115765	0	0	0	0	0	0	0	0	0	0	0.000424242	0	0	0	0	0	0	0	0	0	0.000113829	0.00109557	0	0.000730433	9.64235e-05	0	7.70067e-06	0	0	0	0	0	0	7.75241e-05	0	0	0	0	0	0
2.1.1.186	0	0	0	0.000491087	0	0	0	0	0.00146652	0	0	0	0	0	1.89129e-05	6.55178e-05	0	0	0	0.000816462	0	0	0	0	0	0	0	0	0	0.000160687	0	0	0.000471972	4.68334e-05	0	0	0	0	0	0	0	0	2.51208e-05	0	0	0	0	0	0
2.1.1.187	0	0	0	0	0	0	0	0	0	0	0	0	0	0	0	0	0	0	0	0	0	0	0	0	9.88836e-05	0	0	0	0	0	0	0	0	0	0	0	0	0	0	0	0	0	0	0	0	0	0	0	0
2.1.1.188	0	0	0	0	0	0	0	0	0	0	0	0	0	0	0	0	0	0	0	0	0	0	0	0	9.88836e-05	0	0	0	0	0	0	0	0	0	0	0	0	0	0	0	0	0	0	0	0	0	0	0	0
2.1.1.189	0	5.22075e-05	0	0.000612085	0	0	0	0	0.00149337	0	0	0	0	0	3.48238e-05	0	0	0	0	0	0	0	0	0	0	0	0	0	0	0.000115933	0	0	0.000581549	0.000200296	0	6.84421e-06	0	0	0	0	0	0	0	0	0	0	0	0	0
2.1.1.190	0	3.17039e-05	0	0.000720263	0	0	0	0	0.000706746	0	1.89528e-05	0.000666522	0.00167811	0	0.000619117	0.000747842	0	0	0.00041698	0.000221911	2.83937e-05	0	0	0	0.000220476	0	0	0	0	0.000534554	0	0	0.00201555	0.000871095	0.00102291	2.01402e-06	0	0	0	0	0	0	0.000645264	0.000540411	0	0	0	0	0
2.1.1.191	0	0	0	0	0	0	0	0	0	0	0	0	0	0	0	0	0	0	0	0	0	0	0	0	0	0	0	0	0	0	0	0	0	0	0	0	0	0	0	0	0	0	0	0	0	0	0	0	0
2.1.1.192	0.000489585	0.00703748	0.00417779	0.00185671	0.0046648	0.0027126	0.00180526	0.000658757	0.00179083	0.00602732	0.00339623	0.00168419	0.00352351	0.00124043	0.0027187	0.00191026	0.00488792	0.00418319	0.00256878	0.00403819	0.00360072	0.00177758	0	0.00185152	4.54416e-05	0	0.00103646	0	0	0.000802269	0.00190378	0	0.00195924	0.00200834	0.00229223	0.00108738	0.00197269	0.00683384	0.000846565	0	0	0.00107928	0.00150526	0.00160668	0.0104339	0	0.00242476	0.00120593	0.00114257
2.1.1.193	0.0118579	0.000433793	0.00329916	0.00132065	0.00249541	0.00309504	0.00369271	0.00693336	0.00237276	0.00135219	0.000747437	0.00220579	0.00336487	0.00195398	0.000886769	0.00223433	0.000716743	0.00212019	0.00152619	0.0028599	0.00129329	0	0	0	0.00179708	0	0.00245181	0	0	0.00182554	0.00371265	0.00215732	0.00385293	0.00295297	0.00048001	0.0018491	0.00370375	0.000591744	0	0	0.00125885	0.000126492	0.00259276	0.00179267	0	0.0172226	0	0.00174999	0.00092834
2.1.1.195	0	0	0	0	0	0	0	0	6.08035e-05	0	4.50575e-05	0	0	0	0	0	0	0	0	0	5.82119e-05	0	0	0	0	0	0	0	0	0	0	0	0	0	0	8.04966e-05	0	0	0	0	0	0	0	0	0	0	0	0	0
2.1.1.197	0	6.16934e-05	0	0.000336206	0	0	0	0	0.000813838	0	0	0	0	0	0	0	0	0	0	0	0	0	0	0	0.000107079	0	0	0	0	0	0	0	0.000447538	9.0337e-05	0	0	0	0	0	0	0	0	7.2977e-05	0	0	0	0	0	0
2.1.1.198	0.00493553	0.000550223	0.0016925	0.0026777	0.00215591	0.00228882	0.003466	0.00436846	0.00138759	0.00249116	0.00134564	0.00307204	0	0.00148609	0.00223077	0.00172904	0.00118108	0.00139807	0.00193919	0.00196144	0.00287216	0.00522536	0	1.12032e-05	0.0018341	0.0010331	0.00150772	0	0	0.00339222	0.000619211	0.00299271	0.00196023	0.00204027	0.00520049	0.00313036	0.0026794	0	0.0073891	0	0.00025781	0.000532656	0.00239455	0.00214175	0.00591722	0	0.00131225	0.00312309	0.00193706
2.1.1.199	0.00478857	0.0011022	0.00278362	0.00254502	0.0017825	0.00127819	0.00117143	0.00285623	0.00196356	0.00205761	0.00149692	0.00101627	0.00278099	0.0068965	0.00208509	0.00205572	0.000897146	0.00375796	0.00250693	0.00184042	0.00189624	0	0	0.00207852	0.00481629	0	0.00214995	0	0	0.0037023	0.000432721	0.0026216	0.00253024	0.00235428	0.0029378	0.00302291	0.00279044	0.0045589	0.00103537	0	0.000969829	0.00213624	0.00315531	0.00397206	0.00123163	0	0.00742088	0.00282893	0.00391486
2.1.1.200	0	0	0	0	0	0	0	0	0	0	3.69988e-05	0	0	0	0	0	0	0	0	0	0	0	0	0	0	0	0	0	0	0	0.00144077	0	0	0	0	3.97374e-06	0	0	0	0	0	0	0	0	0	0	0	0	0
2.1.1.201	0	0.00336635	0	0.000804595	0	0.00130155	0	0	0.000448366	0	0.00272408	0.00183839	0.000557801	0	0.00204504	8.14404e-05	0	0.00150985	0.00110752	0	0	0	0	0	0	0	0	0	0	0.000533817	0	0	0.00152568	0.00121404	0	0	0	0	0	0	0	0	0.00134146	0.00134003	0	0	0	0	0
2.1.1.207	0	0.00146976	0	0.00295861	0.000715009	0.000858754	0	0	0.0028244	0.000194527	0.00256012	0	0.000716868	0	0.00258593	0.00454402	0.00196496	0.00105963	0.00184387	0.000176156	0.000355556	0	0	0	0.00250024	0	0	0	0	0.00375212	0	0.00169879	0.00169592	0.00206141	0.00216254	0.00358557	0	0	0	0	0.000564669	0	0.00175535	0.00270714	0	0	0	0.00143112	0.00577463
2.1.1.222	0	0	0	0	0	0	0	0	0	0	0	0	0	0	0	0	0	0	0	0	0	0	0	0	0	0	0	0	0	0	0	0	0	0	0	0	0	0	0	0	0	0	0	0	0	0	0	0	0
2.1.1.223	0	0.000187694	0	0.000787984	0	0	0	0	0.00140745	0	0	0	0	0	0.000122878	0.000104737	0	0	0	0.00102131	6.55258e-05	0	0	0	0	0	0	0	0	9.35908e-05	0	0	0.00102403	0	0.000257631	2.01205e-05	0	0	0	0	0	0	0	0	0	0	0	0	0
2.1.1.228	0.00555511	0.000381951	0.00377831	0.00314237	0.0018684	0.00330701	0.00273754	0.00293718	0.00261945	0.00292898	0.00232762	0	0.00289708	0.0016008	0.000882679	0.00239048	0.00187661	0.00174213	0.00180119	0.00229703	0.00212594	0.00311573	0	0.00110229	0.00319786	0	0.00190194	0	0	0.00237518	0.000570085	0.00243825	0.000994937	0.00116766	0.00186384	0.00289557	0.00568988	0.00248995	0.00462227	0	0.00159753	0.00168472	0.00243041	0.00233435	0.00363184	0	0.0020912	0.00380966	0.00288408
2.1.1.242	0	0.000102686	0.00123387	0.00048889	0	0	0	0	0.00119207	0	0	0	0	0	0	9.6841e-05	0	0	0	0.000403506	5.3735e-05	0	0	0	7.23699e-05	0	0	0	0	0.000121565	0	0	0.000886324	0.000137867	0.000381764	0	0	0.00191465	0	0	0.00134236	0	0.000146103	0	0	0	0	0	0
2.1.1.264	0	0	0	0	0	0	0	0	0	0	0	0	0	0	0	0	0	0	0	0	0	0	0	0	0	0	0	0	0	0	0	0	0	0	0	0	0	0	0	0	0	0	0	0	0	0	0	0	0
2.1.1.265	0	0	0	0	0	0	0	0	0	0	0	0	0	0	0	0	0	0	0	0	0	0	0	0	0	0	0	0	0	0	0	0	0	0	0	0	0	0	0	0	0	0	0	0	0	0	0	0	0
2.1.1.266	0	0.00424736	0	0.00118651	0	0	0	0	0.00164146	0	3.07768e-05	0.00117884	0	0	0.000404789	0.000331243	0	0	0.00247042	9.11033e-05	3.20925e-05	0	0	0	3.26848e-05	0	0	0	0	0.000595669	0	0	0.00207291	0.00106088	6.89625e-05	1.98514e-05	0	0	0	0	0	0	0.000501223	0.00121836	0	0.0101366	0	0	0
2.1.1.297	0.00068936	0.00011154	0.00451651	0.0036332	0.0022578	0.0025734	0.00287518	0.00428528	0.00129071	0.00549686	0.00164771	0.00299261	0.00408484	0.00181288	0.00261963	0.00232849	0.00152832	0.000195475	0.00152732	0.0019146	0.00234639	0.00269818	0	0.00283191	0.0038718	0.0146729	0.00397878	0	0	0.00325526	0.000808922	0.0012456	0.00184805	0.0020574	0.00325662	0.0030596	0.00373589	0.0015943	0.00182941	0	0.00436413	0.000672616	0.00362298	0.00258373	0.00434898	0.00513693	0.00133521	0.00148762	0.00221456
2.1.1.298	0	0.000199471	0	0.000660467	0	0	0	0	0.00120859	0	0	0	0	0	0.000266432	0	0	0	0	8.04293e-05	0	0	0	0	2.88553e-05	0	0	0	0	0.000153058	0	0	0.000475864	7.33166e-05	0	5.84214e-06	0	0	0	0	0.00210038	0	0	0	0	0	0	0	0
2.1.1.33	0.00279904	0.000640037	0.0037949	0.00252973	0.00170727	0.0022811	0.000826662	0.00326059	0.00142516	0.00367914	0.00165282	0.00321928	0.000980588	0.00444683	0.000754697	0.00242057	0	0.00120382	0.000943765	0.00214711	0.00210045	0	0	0.00180603	0.00243587	0.00703642	0.00406761	0	0	0.0025411	0.00142491	0.0023125	0.00113308	0.0014142	0.0031435	0.00330039	0.00402123	0.00342084	0.0107829	0	0.00184582	0.000906268	0.00118517	0.00164906	0	0	0.00234375	0.00202268	0.00471409
2.1.1.34	0	0	0	9.21415e-05	0	0	0	0	0.000220426	0	0	0.000601031	0.000822164	0	0.00106481	0.000506523	0	0	0.000783931	0	0	0	0	0	0	0	0	0	0	0.000523113	0	0	0.00192082	0.00118086	0	5.75575e-06	0	0	0	0	0	0	0.00195691	0.000950759	0	0	0	0	0
2.1.1.35	0	5.66623e-05	0	0.00140318	0	0	0	0	0.00189453	0	2.31429e-05	0	0	0	0.000170235	0.000394673	0	0	0	0.000342657	4.84081e-05	0	0	0	0	0	0	0	0	7.81483e-05	0	0	0.00081336	9.36668e-05	0.000259381	4.97581e-06	0	0	0	0	0	0	0.000124362	0	0	0	0	0	0
2.1.1.36	0	0	0	0	0	0	0	0	0	0	0	0	0	0	0	0	0	0	0	0	0	0	0	0	0	0	0	0	0	0	0	0	0	0	0	0	0	0	0	0	0	0	0	0	0	0	0	0	0
2.1.1.37	0	0.000360871	0.00124421	0.000426438	0	0.000301072	0.00146247	0	6.02458e-05	0.000732424	0.000544305	0.00305532	0	0.000609984	4.019e-05	0.00129535	0.00486427	0.00495529	0.00465232	0.000660839	0.00152733	0	0	0	0	0	0	0	0	0.000300894	0.000554345	0.000173012	0.0014916	0.00015097	0.000787098	0.000995704	0	0	0	0	0.00034172	0.000507788	0.0010305	0.000331872	0	0	0.00143196	0.000488359	0.00188983
2.1.1.41	0	0	0	0	0	0	0	0	0	0	0	0	0	0	0	0	0	0	0	0	0	0	0	0	0	0	0	0	0	0	0	0	0	0	0	0	0	0	0	0	0	0	0	0	0	0	0	0.00112545	0
2.1.1.43	0	0	0	0	0	0	0	0	0	0	0	0	0	0	0	0	0	0	0	0	0	0	0	0	0	0	0	0	0	0	0	0	0	0	0	0	0	0	0	0	0	0	0	0	0	0	0	0.000480534	0
2.1.1.45	0.00343421	0.000755048	0.00234005	0.00225724	0.00175535	0.000855628	0.00238562	0.00205498	0.00232995	0.00130445	0.00207858	0.00186812	0.00234687	0.0033142	0.00194933	0.00402647	0.000541557	0.0012649	0.0014944	0.00263989	0.00243808	0.00232039	0	0.00157731	0.00115019	0	0.00552501	0	0	0.00258583	0.000826569	0.000774481	0.00215378	0.00203364	0.00362794	0.00265242	0.00252653	0.000914051	0.00931505	0	0.00142343	0.0012527	0.00312902	0.00183935	0	0.00219386	0	0.00168399	0.0044506
2.1.1.51	0	0	0	0	0	0	0	0	0	0	0	0	0	0	0	0	0	0	0	0	0	0	0	0	0	0	0	0	0	0	0	0	0	0	0	0	0	0	0	0	0	0	0	0	0	0	0	0	0
2.1.1.61	0	0	0	0	0	0	0	0	0	0	0	0	0	0	0	0	0	0	0	0	0	0	0	0	0	0	0	0	0	0	0	0	0	0	0.000155989	1.25481e-05	0	0	0	0	0	0	0	0	0	0	0	0	0
2.1.1.63	0	0.000134475	0.00382496	0.00096918	0.00339396	0.0031626	0.000607092	0	0.00142658	0.00215302	8.92195e-05	0.000994441	0.00088021	0	8.52771e-05	0.000137953	0	0	0	0.00186517	0.00129153	0	0	1.01874e-05	0	0.00658916	0.00360578	0	0	6.97004e-05	0.00030418	0	0.00112206	0.000173596	0.000131286	0.000203769	0.00227265	0	0.00885083	0	0	0.0021322	0.000353778	0.000120343	0	0.00427274	0.00156545	0.00140248	0
2.1.1.64	0	0	0	0	0	0	0	0	0	0	0	0	0	0	0	0	0	0	0	0	0	0	0	0	0	0	0	0	0	0	0	0	0	0	0	0	0	0	0	0	0	0	0	0	0	0	0	0	0
2.1.1.66	0	0	0	0	0	0	0	0	0	0	0	0	0	0	0	0	0	0	0	0	0	0	0	0	0	0	0	0	0	0	0	0	0	0	0	0	0	0	0	0	0	0	0	0	0	0	0	0	0
2.1.1.67	0	0	0	0	0	0	0	0	0	0	0	0	0	0	0	0	0	0	0	0	0	0	0	0	0	0	0	0	0	0	0	0	0	0	0	0	0	0	0	0	0	0	0	0	0	0	0	0	0
2.1.1.72	0	0.00125351	0.000106683	0.00167361	0	0.00209317	0	0	0.0038689	0	0.00891414	0	0.000211019	0.00055439	0.00334714	0.00166228	0.00406997	0.00300379	0.000929133	0.00154957	0.000428742	0	0	0	0	0	0	0	0	0.00195113	0.000158827	3.32234e-05	0.00474131	0.00610745	0.00134281	0.000432101	0	0	0.000322253	0	0.000269971	0	0.000587966	0.00372849	0	0	0	0	0.000551551
2.1.1.74	0	0.000203883	0.000259534	0.000102852	0.00161376	0	0.000866896	0	0.000350538	0.00026214	0.000129846	0	0	0	0	0.00179737	0	0.00197988	4.00605e-05	5.50699e-05	0.00124911	0	0	0.00208215	0	0	0	0	0	0.000479964	0.000188876	0	7.47702e-06	0.000651037	0.000333233	0.00101858	0	0.00064853	0	0	0.000671077	0.00252431	0.000735584	4.71576e-05	0	0	0.000271567	0.000639568	0.00314644
2.1.1.77	0	0	0	0	0	0	0	0	0	0	0	0	0	0	0	0	0	0	0	0	0	0	0	0	0	0	0	0	0	0	0.000822992	0	0	0	0	0	0	0	0	0	0	0	0	0	0	0	0	0	0
2.1.1.79	0	0	0	0	0.00177154	0.000540227	0.000317906	0	0	0	0	0	0	0	0	0	0	0	0	0	0	0	0	0	0	0	0	0	0	0	0	0	0	0	0	0	0	0	0	0	0	0	0	0	0	0	0	0.000103177	0
2.1.1.80	0	0	0	0	0	0	0	0	0	0	0	0	0	0	0	0	0	0	0	0	3.38642e-05	0	0	0	0	0	0	0	0	0	0.00060371	0	0	0	0	0	0	0	0	0	0	0	0	0	0	0	0	0	0
2.1.2.1	0.0107197	0.00601079	0.00193985	0.00324171	0.00397191	0.00363449	0.00394365	0.0048795	0.00236867	0.0019577	0.00499763	0.00510644	0.00245302	0.00061337	0.00414456	0.00268551	0.00465767	0.00474916	0.00423597	0.00272079	0.00270513	0.00349153	0	0.00277447	0.00213256	0.00414815	0.00284249	0	0	0.00293983	0.000813214	0.00278397	0.00247113	0.00243377	0.00313295	0.00316688	0.00334955	0.000853741	0.00425885	0	0.00256391	0.00362879	0.00167775	0.00341662	0.00327158	0	0.00514273	0.00266074	0.00183469
2.1.2.10	0.0043269	0	0.00318775	0.00108379	0.00317016	0.00319473	0.00608773	0.00326581	4.62881e-05	0.00232854	0.000936254	0	0.00339235	0.000683498	0.0020568	0.00040022	0.000346314	0	0.00109524	0.00133045	0.00130093	0	0	0.00149869	0.00174573	0.0030993	0.00116026	0	0	0.00176783	0.00022119	0.00168475	0.000275063	0.000293065	0.00271424	0.00203206	0.00448239	0.000766409	0.00186301	0	0.00223233	0.00158244	0.00161764	0.0020576	0.0033245	0.00335662	0.0025976	0.00245151	0.000524583
2.1.2.11	0	0.0107432	0.000758964	0.0014845	0	0.00273952	0.000727266	0	0.000721819	0.00262045	0.00574006	0	0.0012984	0	0.00468887	0.000793391	0.00777866	0.00525232	0.00450928	0.000998057	0.00151439	0	0	0.00429677	0.00162107	0.00437886	0	0	0	0.00133092	0.00335493	0.00269809	0.00167279	0.00297562	0.000623493	0.000991402	0.000458272	0.0010895	0	0	0.00106489	0.00355013	0.00239368	0.00367471	0	0	0.00182455	0.0029995	0
2.1.2.2	0.00363946	0.000808731	0.00201976	0.000749407	0.00304008	0.00200894	0.00258745	0.00210123	0.0011206	0.0029753	0.000325298	0.00340553	0.00528265	0.00342243	0.000399235	0.00160016	0.000506659	0.00129191	0.000761656	0.00319236	0.001869	0	0	0.00227169	0.000398315	0	0.00964136	0	0	0.00144282	0	0.000969725	0.00227704	0.00327111	0.000230767	0.00115128	0.00271426	0	0.00101313	0	0.0034778	0.00189466	0.00157439	0.000502314	0.00427242	0.00347902	0.00282588	0.00205402	0.00214225
2.1.2.3	0	0	0	0	0	0	0	0	0	0	0	0	0	0	0	0	0	0	0	0	0	0	0	0	0	0	0	0	0	0	0	0	0	0	0	0	0	0	0	0	0	0	0	0	0	0	0	0	0
2.1.2.5	0	0	0	0	0	0	0	0	3.86354e-05	0	0	0	0	0	0	0.000163142	0	0	0	0	1.4963e-05	0	0	0	0	0	0	0	0	0	0	0	0	0	0	4.91584e-05	0	0	0	0	0	0	0	0	0	0	0	0	0
2.1.2.9	0.00221285	0.000565021	0.00488722	0.00284492	0.00309695	0.00507967	0.00505195	0.00473178	0.00229168	0.00242608	0.00216128	0	0.000248327	0.00426466	0.00143159	0.00294458	0.00250083	0.00223212	0.00261558	0.00307528	0.0016834	0	0	0.00222283	0.00543667	0.00166461	0.00826138	0	0	0.00281652	0.00184857	0.00275315	0.00102253	0.000932099	0.00344174	0.00314412	0.00153262	0.000939898	0.00113617	0	0.00218206	0.00197505	0.00196305	0.00227215	0	0	0	0.00343067	0.00222857
2.1.3.1	0.00313099	1.89437e-05	0.0041624	0	0.00231328	0.00252998	0.00205712	0.00174835	0	0.00112385	0	0.000629828	0.00208625	0.00504722	0	8.84881e-05	0	0	0	0.00165686	0.000485853	0	0	0	0	0	0.0026613	0	0	0	0	0	0.000100178	0	0	3.34633e-05	0.00172885	0.00397694	0.0035145	0	0.000412253	0	0.000420295	0	0.00305318	0	0.00200133	0	0
2.1.3.2	0.00386304	0.000238763	0.00329218	0.00187477	0.00427673	0.00235091	0.0014094	0.00397194	0.000679884	0.00146279	0.00305486	0.00109941	0.00382935	0.00416237	0.00207675	0.000958817	0.00179812	0.00113086	0.00264095	0.00364719	0.00182938	0	0	0.00199489	0.00548306	0	0	0	0	0.00403075	0.00648664	0.00525175	0.000570338	0.00192804	0.00529843	0.00423395	0.000832711	0.00407563	0.00572484	0	0.00144045	0.0027345	0.00255012	0.00281003	0	0.0082469	0.0034556	0.0033106	0.00742906
2.1.3.3	0.00143126	0.000242796	0.00254717	0.00258674	0.00270742	0.00450627	0.00616462	0.00348552	0.00200518	0.0010617	0.00154965	0.00544876	0.00403342	0.00413485	0.00300646	0.00142801	0.00113946	0.00211335	0.00184819	0.00246944	0.00333646	0.00435844	0	0.00507699	0.00357171	0.0017284	0.00293014	0	0	0.00340425	0.00542183	0.00449411	0.00208127	0.0025971	0.00295895	0.00314071	0.00474137	0.0020337	0.00148965	0	0.00267194	0.00593341	0.00356082	0.0026904	0.0105398	0.00194536	0.00543857	0.00449525	0.00116344
2.1.3.6	0	0	0	0	0	0	0	0	0	0	0	0	0	0	0	0	0	0	0	0	0	0	0	0	0	0	0	0	0	0	0	0	0	0	0	0	0	0	0	0	0	0	0	0	0	0	0	0	0
2.1.3.9	0	0	0	0	0	0	0	0	0	0	0	0	0	0	0	0	0	0	0	0	0	0	0	0	0	0	0	0	0	0	0	0	0	0	0	0	0	0	0	0	0	0	0	0	0	0	0	0	0
2.10.1.1	0	6.19744e-05	0	0.000682275	0	0	0	0	0.000985947	0.00040948	1.97908e-05	0.000416634	0	0	3.36605e-05	5.62513e-05	0	0	0	0.00011959	0.00149393	0.0068558	0	0.00283391	0	0.00543086	0	0	0	0.000115877	0	0	0.000781176	1.37062e-05	0	8.51022e-06	0	0	0	0	0.00104827	0.0034053	0.000449814	3.87076e-05	0	0	0.00338705	0.00106592	0
2.2.1.1	0	0.000484637	0.000653163	0.00196815	0.000445363	0.00023134	0.00111069	0	0.000288387	0.000165312	0.00104852	0	0.000334809	0	0.00327273	0.00333155	0.000972739	0.00157194	0.00123793	0.000795862	0.000714248	0	0	0.0016863	0.00212097	0	0	0	0	0.00221039	0.00129685	0.00249036	0.000351405	0.000844937	0.00330196	0.00287397	0.000360156	0	0	0	0.00182656	0.000305284	0.000874457	0.00150078	0	0	0	0.00165386	0.00327646
2.2.1.2	0	0.000115025	0.000279652	0.00088739	0.000447945	0.000152664	0	0	0.0011553	0.000855142	0.000351391	0	0	0.000350356	0.000397416	0	0.000204866	0	0.000457325	0.000398067	0.00130349	0	0	2.10791e-05	0.000200328	0	0	0	0	0.000752927	0.000282717	8.82794e-05	0.000689827	5.42982e-05	0.000909275	0.00115082	0.000342301	0	0.000774637	0	0	0.000672781	0.000175522	0.000308206	0	0	0.00106823	0.00152322	0
2.2.1.6	0	0.00620731	0.00091991	0.0031964	0.00233275	0.000385306	0.0014503	0	0.00345005	0.00249464	0.00389301	0.00474368	0.000375324	0	0.00460033	0.00327067	0.00230628	0.00419219	0.00368079	0.0011511	0.000843061	0	0	5.45052e-05	0.000214671	0	0	0	0	0.00141852	0.000886785	0.00024965	0.00264033	0.00423344	0.000955336	0.00123901	0.000216297	0	0	0	0.00139262	0.00158235	0.00296994	0.00133817	0	0	0.00109217	0.00204056	0.00391509
2.2.1.7	0.00338221	0.000115573	0.00366642	0.000725676	0.00214293	0.00399904	0.0016381	0.000833704	0.0016799	0.00312011	0	0.00103299	0.00269707	0.00229531	0	0	0	0	0	0.00254994	0.00257936	0	0	0	0	0.00266149	0.00483404	0	0	9.19694e-05	0.000398022	8.36331e-05	0.000635331	0.000139044	2.89231e-05	0.000144945	0.00372824	0.00677706	0.00212659	0	0.00045664	0	0.000377185	0	0.00438388	0	0.000342411	0.000194261	0
2.2.1.9	0.00157056	0.000203279	0.000948124	0.00119642	0.00259381	0.00156181	0.00139683	0.00374029	0.0012708	0.00185731	0.000160749	0.00297357	0.00190484	0.00140171	4.66819e-05	0.000326545	0	0	0	0.00183689	0.0036648	0.00631696	0	0.00183917	0	0.00625923	0.00167987	0	0	0.000106864	0	0	0.000944069	2.89147e-05	3.28858e-05	8.8997e-05	0.00303037	0.00389	0.00389117	0	0.000257405	0.00152146	0.00051469	5.70669e-06	0.00317026	0.00528343	0.000828806	0.000694249	0
2.3.1.1	0	0	0	0	0	0	0	0	7.41571e-05	0	0	0	0	0	0	0	0	0	0	0	1.99666e-05	0	0	0	0	0	0	0	0	0	0.00304383	0	0	0	0	0	0	0	0	0	0	0	0	0	0	0	0	0	0
2.3.1.101	0	0	0	0	0	0	0	0	0	0	0	0	0	0	0	0	0	0	0	0	0	0	0	0	0	0	0	0	0	0	0.000878558	0	0	0	0	0	0	0	0	0	0	0	0	0	0	0	0	0	0
2.3.1.102	0	0	0	0	0	0	0	0	0	0	0	0	0	0	0	0	0	0	0	0	0	0	0	0	0	0	0	0	0	0	0	0	0	0	0	0	0	0	0	0	0	0	0	0	0	0	0	0	0
2.3.1.109	0	0	0	0	0	0	0	0	0	0	0	0	0	0	0	0	0	0	0	0	0	0	0	0	0	0	0	0	0	0	0	0	0	0	0	0	0	0	0	0	0	0	0	0	0	0	0	0	0
2.3.1.117	0.00317067	0.000169214	0.00314262	0.00154823	0.00346339	0.00242464	0.00307503	0.00425544	0.00172042	0.000459675	0.00255269	0.00161219	0.00243816	0.00389992	0.00106348	0.00029855	0.00530021	0.00135082	0.00188553	0.00429158	0.000412175	0	0	0	0.00241745	0	0.00318601	0	0	0.000645187	0.00323438	0.00188784	0.000732067	0.000781114	0	0.000982844	0.00239832	0.00358649	0.00217391	0	0.000469612	0	0.00105741	0.00124884	0.0065229	0.00429684	0.000755994	0.000777694	0
2.3.1.118	0	0	0	0	0	0	0	0	0	0	0	0	0	0	0	0	0	0	0	0	0	0	0	0	0	0	0	0	0	0	0	0	0	0	0	0	0	0	0	0	0	0	0	0	0	0	0	0	0
2.3.1.12	0	8.09321e-05	0.000521312	0.000457061	0.000174181	0	0.00122689	0	0.000711208	0	0.000134805	0	0	0	0	0.000201121	0	0	0	0.00141333	0.000224732	0	0	1.44937e-05	0.00021628	0	0	0	0	3.65083e-05	0.00108258	0	0.000654488	1.95294e-05	0	2.09177e-05	0.000572202	0.00132996	0	0	0.00100915	0.000976413	0.000499856	0	0	0	0.00250577	0.00348346	0.000464246
2.3.1.122	0	0	0.000123996	0	0.000900356	0.00044757	0	0	0	0	0	0	0	0	0	0	0	0	0	0	0	0	0	0	0	0	0	0	0	0	0	0	0	0	0	0	0	0	0	0	0	0	0	0	0	0	0	0.000551886	0
2.3.1.128	0.00297062	0.000116149	0.00187485	0.000282239	0.00159506	0.00214493	0.00172043	0	0.000473865	0.00108625	2.55651e-05	0.00117605	0.00174225	0.00494774	0	0.000780601	0	0	0	0.00109113	0.000892163	0	0	0	6.6272e-05	0.0148406	0.007526	0	0	2.52919e-05	0	0	8.06224e-05	0	0.000452785	0.000164861	0.00232877	0.00111887	0.00385757	0	0	0	0	0	0.00305093	0	0	0.000769065	0.000445715
2.3.1.129	0	0.000122782	0	0.000871583	0	0	0	0	0.00184198	0	1.61059e-05	0	0	0	0.000217855	0.000378881	0	0	0	0.000296018	0.000137204	0	0	0	0	0	0	0	0	0.000200132	0.000688013	0	0.000270788	0	7.4675e-05	9.61942e-05	0	0	0	0	0	0	0	0	0	0	0	0	0
2.3.1.15	0	0	0	0	0	0	0	0	0	0	0	0	0	0	0	0	0	0	0	0	0	0	0	0	0	0	0	0	0	0	0	0	0	0	0	0	0	0	0	0	0	0	0	0	0	0	0	0	0
2.3.1.157	0	0	0	0	0	0	0	0	0	0	0	0	0	0	0	0	0	0	0	0	0	0	0	0	0	0	0	0	0	0	0	0	0	0	0	0	0	0	0	0	0	0	0	0	0	0	0	0	0.000486015
2.3.1.16	0	0.00283653	0	0.000716674	0	0	0	0	0.000201883	0	0.00108999	0.000865782	0.000298784	0	0.00344825	0.000972847	0.00213678	0	0.0018531	0	0	0	0	0	0	0	0	0	0	0.000686405	0	0	0.00208118	0.00168273	0	0	0	0	0	0	0.000730462	0	0.00171154	0.00114958	0	0.00501638	0	0	0
2.3.1.168	0	0	0	0	0	0	0	0	0	0	0	0	0	0	0	0	0	0	0	0	0	0	0	0	0	0	0	0	0	0	0	0	0	0	0	0	0	0	0	0	0	0	0	0	0	0	0	0	0
2.3.1.174	0	0	0	0	0	0	0	0	0	0	0	0	0	0	0	0	0	0	0	0	0	0	0	0	0	0	0	0	0	0	0	0	0	0	0	0	0	0	0	0	0	0	0	0	0	0	0	0	0
2.3.1.179	0	0.000478707	0.00139361	0.00169741	0	0.00159142	0.000926586	0	0.000911557	0.00149644	0.00190746	0.000755701	0.00262588	0	0.00340877	0.00415503	0.000600339	0.00126785	0.00213028	0.000355983	0.00181716	0.00694527	0	0.00322213	0.00236267	0.00137563	0	0	0	0.00472861	0.000419843	0.00281205	0.00210748	0.00309444	0.0046772	0.00368773	0.000593968	0.000341888	0.00165291	0	0	0.0038146	0.00235007	0.00321608	0	0	0.00286425	0.00295487	0.00500546
2.3.1.18	0	0	0.000498228	0	0	0	0	0	0	0	0	0	0	0	0	0	0	0	0	0	0	0	0	0	0	0	0	0	0	0	0	0	0	0	0	0	0	0	0	0	0	0	0	0	0	0	0	0	0
2.3.1.180	0.00545029	0.000968333	0.00130063	0.000365278	0.00290323	0.00189327	0.00169687	0.00372313	0.00227109	0.00386069	0.000252425	0.00154902	0.00170398	0.00246138	0	0.00267461	0	0.00148162	0.000127058	0.00387985	0.00201341	0	0	0.00160977	5.73203e-05	0.00537417	0.0013053	0	0	0.000945469	0.000817626	8.29836e-05	0.000973091	0.00122091	0.00144934	0.00144493	0.00461894	0.00457809	0.00365362	0	0.00136506	0.00274714	0.000684473	6.96925e-05	0	0	0.00038964	0.00211927	0.00229855
2.3.1.181	0.00596533	0.000152673	0.00691997	0.00154468	0.00411141	0.00623315	0.00301693	0.00637644	0.00234906	0.00128861	0	0.00408645	0.00386858	0.00504115	0.000960451	0.000242168	0	0	0.000401767	0.0070089	0.00254394	0	0	0.00150445	0.000271527	0	0.0095093	0	0	0.000440355	0.00111036	0	0.00182991	0.00136652	0.00066837	0.000157279	0.00226687	0.00428594	0.000647345	0	0	0.00113042	0.00263942	0.000456962	0.0181401	0	0.0021545	0.000854458	0
2.3.1.182	0	0	0	0	0	0	0	0	0	0	0	0	0	0	0	0	0	0	0	0	0	0	0	0	0	0	0	0	0	0	0	0	0	0	0	0	0	0	0	0	0	0	0	0	0	0	0	0	0
2.3.1.183	0	0	0	0	0	0.000176892	0	0	0	0.000522617	4.67564e-05	0	0	0	0	0	0	0	0	0	7.31389e-05	0	0	0	0	0	0	0	0	0	0	0	0	0	0	0	0.000346382	0	0	0	0	0	0	0	0	0	0	0	0
2.3.1.184	0	0	0	0	0	0	0	0	0	0.00100327	0	0	0	0	0	0	0	0	0	0	0	0	0	0	0	0	0	0	0	0	0	0	0	0	0	0	0	0	0	0	0	0	0	0	0	0	0	0	0
2.3.1.189	0	0	0.000195973	0	0.000563228	0	0.000268407	0	6.22752e-05	0.0024629	2.3074e-05	0	0	0	0	0	0.00253631	0.000427034	0.00125283	0	0.00187864	0	0	0	0.00200014	0	0	0	0	1.72666e-05	0.000273536	0	9.93581e-06	0	0	8.33992e-06	0.000805844	0	0	0	0.000203694	0	0	9.02474e-06	0	0	0.0021814	0.00146056	0
2.3.1.19	0	0	0	0	0	0	0	0	7.63104e-05	0	0	0	0	0	0	0	0	0	0	0	0	0	0	0	0	0	0	0	0	0	0	0	0	0	0	9.11986e-06	0	0	0	0	0	0	0	0	0	0	0	0	0
2.3.1.191	0	0	0	0	0	0	0	0	0	0	0	0	0	0	0	0	0	0	0	0	0	0	0	0	0	0	0	0	0	0	0	0	0	0	0	0	0	0	0	0	0	0	0	0	0	0	0	0	0
2.3.1.193	0	4.55603e-05	0	0.000375472	0	0	0	0	0.000885904	0	4.60447e-05	0	0	0	0	0	0	0	0	0.000472309	0	0	0	0	0	0	0	0	0	9.93996e-05	0	0	0.000458418	0.000107605	0.000165047	1.07118e-05	0	0	0	0	0	0	8.57238e-05	0	0	0	0	0	0
2.3.1.199	0	0	0	0	0	0	0	0	0	0	0	0	0	0	0	0	0	0	0	0	0	0	0	0	0	0	0	0	0	0	0	0	0	0	0	0	0	0	0	0	0	0	0	0	0	0	0	0.0010489	0
2.3.1.20	0	0	0	0.000256095	0	0	0	0	0.000228311	0	0	0	0.00115109	0	0.000726028	0.000101278	0	0	0.000488963	0	0	0	0	0	0	0	0	0	0	0.000320563	0	0	0.00154071	0.000898817	0	0	0	0	0	0	0	0	0.00173157	0.000577345	0	0	0	0	0
2.3.1.204	0	3.6215e-05	0.000723216	0.00228997	0	0	0.00125177	0	0.000119779	0	0.00146547	0	0	0	0.00272988	0	0.000746307	0	0.00157447	0	0.00129635	0	0	0.00270243	0.00307278	0.00213707	0	0	0	0.00330684	0	0.00514424	0.000547605	0.000657867	0.00303867	0.00301714	0	0	0.00255768	0	0.00327249	0.00132714	0.00289694	0.00252666	0	0	0.00266517	0.00240898	0.00135876
2.3.1.210	0	0	0	0	0	0	0	0	0	0	0	0	0	0	0	0	0	0	0	0	0	0	0	0	0	0	0	0	0	0	0	0	0	0	0	0	0	0	0	0	0	0	0	0	0	0	0	0	0
2.3.1.222	0	0	0	0	0	0	0	0	2.97279e-05	0	0	0	0	0	0	0	0	0	0	0	0	0	0	0	0	0	0	0	0	0	0	0	0	0	0	3.7368e-05	0	0	0	0	0	0	0	0	0	0	0	0	0
2.3.1.225	0	0	0	0	0	0.000476053	0	0	0	0.000574713	0	0	0	0	0	0	0	0	0	0	0	0	0	0	0	0	0	0	0	0	0	0	0	0	0	0	0	0	0	0	0	0	0	0	0	0	0	0.00627184	0
2.3.1.234	0.000869704	0.00138803	0.00310543	0.00348418	0.00234384	0.00255655	0.00992418	0.0011698	0.00225559	0.00126304	0.00213061	0.00446128	0.00304161	0.00148326	0.00452396	0.00284519	0.00285387	0.0034422	0.00296867	0.00210884	0.00238677	0.00214741	0	0.00297509	0.00485273	0.00163705	0.00207999	0	0	0.00368548	0.000392656	0.00285292	0.00121819	0.00114726	0.00519766	0.00399807	0.00179585	0.00252676	0.00321732	0	0.00132047	0.00250589	0.00403515	0.00327974	0	0	0.00454548	0.00260723	0.00214903
2.3.1.241	0	0.000100368	0	0.000463593	0	0	0	0	0.000796472	0	1.37296e-05	0.00111056	0	0	0.00022431	0	0	0	0	0.000158003	0	0	0	0	0.000175059	0	0	0	0	3.59822e-05	0	0	0.000829474	0.000221576	0	2.95192e-06	0	0	0	0	0	0	0.000148613	0	0	0	0	0	0
2.3.1.242	0	0	0	0	0	0	0	0	0	0	0	0	0	0	0	0	0	0	0	0	0	0	0	0	0	0	0	0	0	0	0	0	0	0	0	0	0	0	0	0	0	0	0	0	0	0	0	0	0
2.3.1.243	0	8.19861e-05	0	0.000734519	0	0	0	0	0.00148057	0	0	0	0	0	0	0	0	0	0	7.48543e-05	0	0	0	0	0.000113811	0	0	0	0	9.04126e-05	0	0	0.000790838	0.000108426	0	2.2949e-05	0	0	0	0	0	0	0.000115566	0	0	0	0	0	0
2.3.1.28	0	0	0	0	0	0	0	0	0	0	0	0	0	0	0	0	0	0	0	0	8.73717e-05	0	0	0	0	0	0	0	0	0	0	0.000544015	0	0	0	5.52868e-05	0	0	0	0	0	0	0	0	0	0	0	0.00028219	0
2.3.1.29	0	0.000129163	0.000680735	0	0	0	0	0	1.42211e-05	0	0	0	0	0	0	0	0	0	0	0	0	0	0	0	0	0	0	0	0	0	0	0	0	0	0	2.26775e-05	0	0	0	0	0	0	0	0	0	0	0	0	0
2.3.1.30	0.00231301	0.000881695	0.00546744	0.000859466	0.00538406	0.00326021	0.00284593	0.00151037	0.00143594	0.0047718	0.00116345	0.00293966	0.00378028	0.00116903	0	0.00243525	0.00217029	0.00180242	0.00110507	0.0026938	0.00292978	0.00684387	0	0.00302358	0.00203146	0.0080144	0.00166179	0	0	0.00121891	0.00611354	0.00382474	0.000836074	0.00205859	0.000198499	0.00243082	0.00676678	0	0.00933303	0	0.00225766	0.0028296	0.000889042	0.00114091	0	0	0	0.0013992	0.00180003
2.3.1.31	0	0.00412733	0.000147721	0.00126904	0.00102569	0.00023299	0.000876293	0	0.00150562	0.00182627	0.00336429	0.00353001	0.00209983	0	0.000869094	0.000560425	0.00415066	0.00374182	0.00247388	0.00125403	0.00203135	0.00686375	0	0.00302039	0.00130937	0	0	0	0	0.00104139	0.00452681	0.00357359	0.00206708	0.0022082	0.000881484	0.00116253	0.000195722	0.000901127	0.00108885	0	0.00101036	0.00293824	0.00314465	0.00269106	0	0.00359585	0.000754682	0.00185023	0
2.3.1.35	0	0	0	0	0	0	0	0	0	0	0	0	0	0	0	0	0	0	0	0	0	0	0	0	0	0	0	0	0	0	0	0	0	0	0	0	0	0	0	0	0	0	0	0	0	0	0	0	0
2.3.1.37	0	0	0	0	0	0	0	0	0	0.000362293	0	0	0	0	0	0	0	0	0	0	0	0	0	0	0	0	0	0	0	0	0	0	0	0	0	0	0	0	0	0	0	0.00191358	0	0	0	0	0	0.00166178	0
2.3.1.39	0	0.000542845	0.00121776	0.0025552	0	0.000211193	0.000481888	0	0.00246483	0	0.00150245	0.00164749	0.0030988	0	0.00356541	0.00267389	0.000683584	0.000789462	0.00266954	0.00123227	0.000907725	0	0	0.00168648	0.00283891	0.00190399	0	0	0	0.00358396	0	0.00330611	0.00272152	0.00282919	0.0033997	0.00344421	0.000205585	0.000473474	0.000572105	0	0.000983813	0.0016953	0.00195192	0.00291126	0	0.00443593	0.0027757	0.00196469	0.00433881
2.3.1.41	0	0.000162974	0	0.000968348	0	0.000256437	0	0	0.00226702	0	0	0.000786356	0.00109839	0	0.00112072	0.000846771	0	0	0.000571941	0.000602914	0	0	0	0	4.35146e-05	0	0	0	0	0.000760594	0	0	0.00310286	0.00232787	0.000184603	1.32096e-05	0	0	0	0	0	0	0.00153669	0.00115473	0	0	0	0	0
2.3.1.46	0	0.000282398	0	4.95164e-05	0	0	0	0	0.000311469	0.000749446	1.35689e-05	0	0	0	0	0.00115635	0.000411588	0.00110788	0.000116793	0.000159975	0.000169991	0	0	0	0	0	0	0	0	0.000366881	0	0.000118255	2.26899e-05	0.000988473	0.00073023	0.00114592	0	0	0	0	0.000964559	0	5.8814e-05	3.18829e-05	0	0	0	7.32075e-05	0.000442024
2.3.1.47	0	2.6954e-05	0	0.000461512	0	0	0	0	0.0011841	0	0	0	0	0	5.39619e-05	0.000125162	0	0	0	0.000391336	0	0	0	0	0	0	0	0	0	7.02179e-05	0	0	0.000514788	2.9782e-05	0	4.84969e-05	0	0	0	0	0	0	9.529e-05	0	0	0	0	0	0
2.3.1.48	0	0	0	0	0	0	0	0	0	0.000212261	0	0	0	0	0	0	0	0	0	0	0	0	0	0	0	0	0	0	0	0	0	0	0	0	0	0	0	0	0	0	0	0.00184112	0	0.000159989	0	0	0	0.000986955	0
2.3.1.50	0	0	0	0	0	0.000106465	0	0	0	0	0	0	0	0	0	0	0	0	0	0	0	0	0	0	0	0	0	0	0	0	0	0	0	0	0	0	0	0	0	0	0	0	0	0	0	0	0	0	0
2.3.1.51	0	0.000135234	0	0.00151792	0	0	0	0	0.00173526	0	0	0.00205809	0	0	0.000451377	0.000192638	0	0	0.000291963	0.000211033	3.71201e-05	0	0	0	0.000117446	0	0	0	0	0.000383268	0	0	0.00199194	0.00157592	0.000306368	2.96451e-05	0	0	0	0	0	0	0.00157774	0.00036367	0	0	0	0.000673218	0
2.3.1.54	0	6.56282e-06	0.000211282	0.000483779	0	0	0	0	0	0	0	0	0	0	0	0.000395325	0	0	0	0	0.00117964	0.00276777	0	0.00411035	0	0.000366152	0	0	0	0	0	0	0	0	0.00136103	4.60065e-06	0.000474426	0	0	0	0.00169685	0.00180469	0.000611596	1.46192e-05	0	0	0.00228143	0	0.000140712
2.3.1.57	0	0	0	0	0	0	0	0	0	0	0	0	0	0	0	0	0	0	0	0	0	0	0	0	0	0	0	0	0	0	0	0	0	0	0	0	0	0	0	0	0	0	0	0	0	0	0	0	0
2.3.1.61	0	0.00682379	0.00124196	0.00153257	0.00103406	0.0035994	0.00194847	0.000589002	0.00159448	0.00226576	0.0050889	0.000365542	0.00163449	0	0.00283932	0.000798612	0.00605567	0.00521192	0.00301772	0.00106645	0.00132228	0	0	0.00120111	0.000222866	0.000619703	0.00123337	0	0	0.000717458	0.000396472	0	0.00254327	0.00186847	0.00143828	7.03377e-05	0.0018438	0.00208579	0	0	0.000498393	0.00169654	0.00158827	0.00171323	0.00171122	0	0.0033454	0.00107708	0
2.3.1.79	0	6.05691e-05	0.000345457	0	0.000460087	0.000572184	0	0	0	0	0	0	0	0	0	0	0	0	0	0	2.57961e-05	0	0	0	0	0	0	0	0	2.29805e-05	0	0	0	0	0.000880249	6.45647e-05	0	0	0	0	0	0	0	0	0	0	0	0	0
2.3.1.8	0	0.00716943	0	0.000899263	0.000956393	9.92573e-05	0.000363302	0	0.00186132	0.000704872	0.00195688	0.000678134	0.000474313	8.77654e-05	0.000279003	0.00169909	0	0.000898579	0.00259572	0.00146642	0.00177135	0	0	0.00290605	9.58102e-05	0	0	0	0	0.000878804	0.000408873	0	0.00207927	0.00184678	0.000605429	0.000933948	0.000181268	0	0.00106329	0	0.00434771	0.002967	0.00160112	0.00177429	0	0	0.00332178	0.00137814	0.00189224
2.3.1.81	0	0	0	0	0	0	0	0	0	0	0	0	0	0	0	0	0	0	0	0	0	0	0	0	0	0	0	0	0	0	0	0	0	0	0	0	0	0	0	0	0	0	0	0	0	0	0	0	0
2.3.1.82	0	0	0	0	0	0	0	0	0	0	0	0	0	0	0	0	0	0	0	0	0	0	0	0	0	0	0	0	0	0	0	0	0	0	0	0	0	0	0	0	0	0	0	0	0	0	0	0	0
2.3.1.87	0	0	0	0	0	0	0	0	0	0	0	0	0	0	0	0	0	0	0	0	0	0	0	0	0	0	0	0	0	0	0	0	0	0	0	0	0	0	0	0	0.0010584	0	0	0	0	0	0	0	0
2.3.1.89	0	0.000486408	0	0.000119836	0.000784096	0	0	0	0.000335295	0.000264357	0.000168876	0	0.00225269	0	0	0.00302602	0.000185852	0.000961961	0.000184397	0.000896824	0.00122482	0	0	0.00176362	3.99291e-05	0	0	0	0	0.000480943	0.000986112	0.000166817	1.56394e-05	0.000851163	0	0.00112951	0	0	0	0	0.00234279	0.00145322	0.000319787	8.19006e-05	0	0	0.0020971	0.00139385	0.00276596
2.3.1.9	0	0	0.000443243	0.000608582	6.43411e-05	0	0	0	0.00147233	0.000943498	0.00107233	0	8.90472e-05	0	5.20293e-05	0.000421689	0.000963579	0	0.000847021	0.00123506	0.00180101	0	0	0.00331639	0.00249363	0.00145516	0	0	0	0.000871572	0.00597259	0.00395873	0.000868034	0.00075793	0	0.00137513	0.00094205	0	0.000436295	0	0.003901	0.00471418	0.00128735	0.00118004	0	0.00168573	0.00302955	0.00220869	0
2.3.1.97	0	0	0	0	0	0	0	0	0	0	0	0	0	0	0	0	0	0	0	0	0	0	0	0	0	0	0	0	0	0	0	0	0	0	0	0	0	0	0	0	0	0	0	0	0	0	0	0.000544958	0
2.3.1.n2	0	0.000816109	0.000813307	0.00153565	0.000157363	0.000390169	0.00223792	0	0.000547929	0.000619524	0.0012753	0	0	0.000312823	0.00142417	0.00160381	0.00012765	0.000639939	0.00124009	0.00328733	0.00127827	0	0	0.00208431	0.00257536	0	0	0	0	0.00234234	0.00155035	0.00297112	0.00021102	0.00154553	0.00300944	0.00358764	0.000581044	0	0.00162073	0	0.000904363	0.00168505	0.0015116	0.00158505	0	0	0.00332736	0.00224896	0.0051296
2.3.1.n3	0	0.000239887	0	0.00123224	0.000684932	0.000160219	0	0	0.0015391	0.000146073	0.000209755	0	0	0	0	0.00220718	0	0.0019788	4.56385e-05	0.000945707	0.00100538	0.00390709	0	0.00116334	9.75664e-05	0.00154729	0	0	0	0.000828768	0.000439994	0.000184353	0.000925219	0.000771404	9.47977e-05	0.000873238	0.000668107	0	0	0	0.000796334	0.000649317	0	0.000187602	0	0	0	0.000182292	0.00249365
2.3.1.n4	0	0.000213397	0.000731552	4.4147e-05	0	0.000124962	0	0	0.000475631	0.000121767	0.000138995	0	0	0	0	0.0010971	0	0.000882302	7.36524e-05	0.000209198	0	0	0	0	0	0	0	0	0	0.00045572	0	0.000297512	8.79748e-05	0.000638322	7.8329e-05	0.00104167	0	0	0	0	0	0	3.57555e-05	0.000102936	0	0	0	0	0.000926909
2.3.1.n5	0	0	0	0	0	0	0	0	0	0	0	0	0	0	0	0	0	0	0	0	0	0	0	0	0	0	0	0	0	0	0	0	0	0	0	0	0	0	0	0	0	0	0	0	0	0	0	0	0
2.3.2.10	0	0	0	0	0	0	0	0	0	0	0	0	0	0	0	0	0	0	0	0	0	0	0	0	0	0	0	0	0	0	0	0	0	0	0	0	0	0	0	0	0	0	0	0	0	0	0	0	0.000112239
2.3.2.13	0	0	0	0	0	0	0	0	0	0	0	0	0	0	0	0	0	0	0	0	0	0	0	0	0	0	0	0	0	0	0	0	0	0	0	0	0	0	0	0	0	0	0	0	0	0	0	0	0
2.3.2.16	0	0	0	0	0.000666928	0	0	0	0	0	1.99516e-05	0	0	0	0	0.000167906	0	0	0	0.000705711	0.00104777	0.001706	0	0.00276824	0	0	0	0	0	0	0	0	0	0	0	1.90517e-05	0.000590907	0	0	0	0.00225949	0.00170967	0.000598898	4.21199e-05	0	0	0.00336212	0.000697033	0
2.3.2.17	0	0	0	0	0	0.000150493	0.000688091	0	0	0.000408372	6.96353e-05	0	0	0	0	0.000112242	0	0	0	0	0.000536811	0	0	0.00139661	0	0	0	0	0	0	0	0	0	0	0	0	0.000292478	0	0	0	0.000348611	0.00135416	0.000404467	7.72266e-06	0	0	0	0.000562463	0
2.3.2.18	0	0	0	0	0	0	0	0	0	0	9.95282e-06	0	0	0	0	0	0	0	0	0	0.000876817	0	0	0.00134572	0	0	0	0	0	0	0	0	0	0	0	0	0	0	0	0	0.000698844	0.000989797	0.000128511	3.87031e-06	0	0	0.00169664	0.000803736	0
2.3.2.2	0	0	0	0	0.000203142	0	0	0	0	0	6.10256e-05	0	0	0	0.000240858	0	0	0	0.000120466	9.03554e-05	0.000325905	0	0	0	0	0	0	0	0	0.000175823	0	0	0.000592199	0.000544562	0	0	0	0.000520469	0	0	0	0.000109803	0.000558198	0.000169225	0	0	0.00152511	0.00119173	0
2.3.2.22	0	0	0	0	0	0	0	0	0	0	0	0	0	0	0	0	0	0	0	0	0	0	0	0	0	0	0	0	0	0	0	0	0	0	0	0	0	0	0	0	0	0	0	0	0	0	0	0	0
2.3.2.23	0	0	0	0	0	0	0	0	0	0	0	0	0	0	0	0	0	0	0	0	0	0	0	0	0	0	0	0	0	0	0	0	0	0	0	0	0	0	0	0	0	0	0	0	0	0	0	0.000126683	0
2.3.2.3	0	0	0	0	0	0	0	0	0	6.53173e-05	0	0	0	0	0	5.38368e-05	0	0	0	0	0.000474254	0	0	0.00075889	0	0	0	0	0	0	0	0	0	0	0	5.44871e-05	0	0	0	0	0	0.000204569	0.000123045	3.70418e-06	0	0	0	0	0
2.3.2.6	0	0	0	0.000449179	9.08591e-05	0.000226477	0	0	0.000438498	0	0	0	0	0	0.00044937	0.000488447	0	0	0.000203666	0	0	0	0	0	0	0	0	0	0	0.000451123	0	0	0.0012417	0.000924696	0.00030817	0	0	0	0	0	0	0	0.00152079	0.000556571	0	0	0	0	0
2.3.2.8	0	0	0	0	0	0	0	0	0	0	0	0	0	0	0	0	0	0	0	0	0	0	0	0	0	0	0	0	0	0	0	0	0	0	0	0	0	0	0	0	0	0	0	0	0	0	0	0	0
2.3.3.1	0	0	0	0	0	0	0	0	0	0	0	0	0	0	0	0	0	0	0	0	0	0	0	0	0	0	0	0	0	0	0	0	0	0	0	0	0	0	0	0	0	0	0	0	0	0	0	0	0
2.3.3.10	0	6.55018e-05	0	0	0.000382278	7.91975e-05	0	0	1.44224e-05	0	0	0	0	0.000265272	0	0.000655634	0	0	0	0.000123941	4.46255e-05	0	0	0	0	0	0	0	0	2.78362e-05	0.000111012	0	0	2.77376e-05	9.50035e-05	0.00013157	0	0	0	0	0	0.000309745	0	0	0	0	0	0	6.8699e-05
2.3.3.13	0	0.000468687	0.000323816	0.000663396	0.00233296	0.000553948	0.00165306	0	0.00172747	0.00336364	0.00114782	0	0.000186005	0	5.18229e-05	0.00227452	0.00220484	0.000796088	0.000924384	0.00141054	0.00138769	0	0	0.00276425	0.00333175	0.00330324	0	0	0	0.000798457	0.00450559	0.00255521	0.000731075	0.00040925	0.000421906	0.00185461	0.000296219	0.00188567	0.000659175	0	0.00375912	0.00173148	0.000847597	0.00109101	0	0	0.00223026	0.00127614	0.00174896
2.3.3.16	0	0.00100105	0.000464323	0.000695584	0.000518916	0.000572618	0.000894293	0	2.58551e-05	0.0014103	0.00107361	0	0.000887158	0	0.00253105	0	0	0	0.000504052	0	0.00193607	0	0	0	0.000895953	0	0.000329371	0	0	0	0.000699817	0	0	0.000721457	0	2.02389e-06	0.000142498	0.00324069	0	0	0	0	0	0.000145824	0.00188685	0.00312481	0.00192983	0.000436307	0
2.3.3.5	0	0	0	0	0	0	0	0	0	0	0	0	0	0	0	0	0	0	0	0	0	0	0	0	0	0	0	0	0	0	0	0	0	0	0	0	0	0	0	0	0	0	0	0	0	0	0	0	0
2.3.3.9	0	0.000472369	0.00030506	0	0.000198466	8.25842e-05	0	0	1.46083e-05	0.000873114	0.00108116	0	0	0	0	0	0.000763351	0.000676455	0.000867738	0.000245095	0	0	0	0	0.00248899	0	0	0	0	0.00074259	0.00552187	0.00253922	9.885e-05	0.000556751	0	0.000923189	0	0	0	0	9.56654e-05	0	0.000432917	0.00108897	0	0	0.00078092	0.00146888	0
2.4.1.1	0	0.000381403	0.000296324	0.00207255	0	0.000160913	0.000121233	0	0.00161615	0.000880002	0.00119879	0	9.15059e-05	0	0.00116376	0.00283423	0.000611817	0.00220122	0.00121057	0.00143467	0.000332237	0	0	6.39329e-05	0.00142969	0	0	0	0	0.0025327	0.000165743	0.00248681	0.000819534	0.00156221	0.00418993	0.00301642	0	0	0.000205371	0	0.000462315	3.53617e-05	0.001262	0.00140323	0	0	0	0.000873294	0.00227844
2.4.1.10	0	0	0	0	0	0	0	0	0	0	0	0	0	0	0	0	0	0	0	0	0	0	0	0	0	0	0	0	0	0	0	0	0	0	0	0	0	0	0	0	0	0	0	0	0	0	0	0	0
2.4.1.109	0	3.86602e-05	0	0	0	0	0	0	0	0	0	0	0	0	0	0	0	0	0	0	0	0	0	0	0	0	0	0	0	0	0	0	0	0	0	7.91786e-06	0	0	0	0	0	0	0	0	0	0	0	6.1733e-05	0
2.4.1.119	0	0	0	0	0	0	0	0	0	0	0	0	0	0	0	0	0	0	0	0	0	0	0	0	0	0	0	0	0	0	0	0	0	0	0	0	0	0	0	0	0	0	0	0	0	0	0	0	0
2.4.1.12	0	0	0	0	0	0	0	0	0	0	0	0	0	0	0	0	0	0	0	0	0	0	0	0	6.88331e-05	0	0	0	0	0	0	0	0	0	0	0	0	0	0	0	0	0	0	0	0	0	0	0	0
2.4.1.129	0	5.67466e-05	7.54235e-05	0.000713731	0	0	0	0	0.00163872	0.000148369	0	0.00041106	0.000898276	0	0.000331727	0.00056186	0	0	0.000327521	0.000509975	0.000790223	0	0	0.0020736	0	0	0	0	0	0.000468657	0	0	0.00185708	0.00136845	0.000394939	1.26987e-05	7.80507e-05	0	0	0	0.00132898	0.000541745	0.00206202	0.000639971	0	0	0	0.000300284	0.000141692
2.4.1.15	0	0	0	0	0.000438943	5.92244e-05	0.000556534	0	0	0.000226196	0	0	0	0	0	0	0	0	0	0	0	0	0	0	0	0	0	0	0	0	0	0	0	0	0	0	0	0	0	0	0	0	0	0	0	0	0	4.48461e-05	0
2.4.1.157	0	0.000339384	0	6.98168e-05	0	0.000139811	0	0	0.000138988	0.000516284	0	0	0	0	0	0.00230108	0.000378313	0.00123177	0.000211162	0.000662199	0.000273176	0	0	0	0	0	0	0	0	0.000509435	0.0011001	0	0	0.000605334	0.000587468	0.000745733	0	0	0	0	0.000382054	0	2.02755e-05	9.14597e-05	0	0	0	5.04442e-05	0.00177955
2.4.1.16	0	0	0	0	0	0	0	0	0	0	0	0	0	0	0	0	0	0	0	0	0	0	0	0	0	0	0	0	0	0	0	0	0	0	0	0	0	0	0	0	0	0	0	0	0	0	0	0	0
2.4.1.18	0	0.000368909	0.000406854	0.00170667	0.000201746	0.00103634	0.000228966	0	0.00040042	4.28323e-05	0.000969177	0.000251281	0.000449298	0.000241143	0.0011878	0.00100906	0.000311415	0.000903765	0.000897693	0.000636227	3.95142e-05	0	0	7.1406e-05	0.00163634	0	0	0	0	0.00220453	0	0.00210886	0.00019434	0.000988132	0.00314608	0.00234124	0	0.000877238	0	0	0.00177346	0.000356674	0.000672223	0.00164692	0	0	0	0.00141095	0.00102612
2.4.1.180	0	0	0	0	0	0	0	0	0	0	0	0	0	0	0	0	0	0	0	0	0	0	0	0	0	0	0	0	0	0	0	0	0	0	0	0	0	0	0	0	0	0	0	0	0	0	0	0	0
2.4.1.182	0	0.000385085	0	0.000900139	0	0	0	0	0.000787998	0	7.4606e-05	0.00170091	0	0	3.49739e-05	6.08193e-05	0	0	0	0.000125029	0	0	0	0	0	0	0	0	0	2.00955e-05	0	0	0.00058835	5.74112e-05	9.59299e-05	2.01945e-05	0	0	0	0	0	0	0	0	0	0	0	0	0
2.4.1.187	0	0	0	0	0	0	0	0	0.000103622	0	1.84248e-05	0	0	0	0	0.000196292	0	0	0	0.000204507	0.0010243	0	0	0.00246184	0	0	0	0	0	0	0	0	0	0	0	3.63091e-05	0	0	0	0	0.00121913	0.00111819	0.000149458	0	0	0	0	0	0
2.4.1.198	0	0	0	0	0	8.31052e-05	0	0	0	0	0	0	0	0	0	0	0	0	0	0	0	0	0	0	0	0	0	0	0	0	0	0	0	0	0	0	0	0	0	0	0	0	0	0	0	0	0	0	0
2.4.1.21	0	0.000357878	0.000234687	0.00224838	0	0.000260431	0.000892969	0	0.00162614	0.000356118	0.00115271	0.000348821	0	0.00301972	0.00131888	0.00107967	0.000954072	0.00134686	0.00120252	0.000609644	0.000116699	0	0	2.22485e-05	0.00133283	0	0	0	0	0.00229307	0.00053634	0.000821693	0.00101306	0.000998416	0.00319476	0.00298795	0	0	0.000714067	0	0.000751744	0	0.000483904	0.001621	0	0.00825432	0	0.000718033	0.00208794
2.4.1.211	0	0	0	0	0	0	0	0	0	0	0	0	0	0	0	0	0	0	0	0	0	0	0	0	0	0	0	0	0	0	0	0	0	0	0	0	0	0	0	0	0	0	0	0	0	0	0	0	0
2.4.1.212	0	0	0	0	0	0	0	0	0	0	0	0	0	0	0	0	0	0	0	0	0	0	0	0	0	0	0	0	0	0	0	0	0	0	0	0	0	0	0	0	0	0	0	0	0	0	0	0	0
2.4.1.216	0	0	0	0	0	0	0	0	0	0	0	0	0	0	0	0	0	0	0	0	0	0	0	0	0	0	0	0	0	0	0	0	0	0	0	0	0	0	0	0	0	0	0	0	0	0	0	0	0
2.4.1.227	0.00185681	0.00938484	0.00288573	0.00387806	0.00234852	0.00441205	0.00446591	0.00439233	0.00186974	0.000776998	0.00528061	0.00500751	0.00365692	0.00382104	0.00623213	0.00416397	0.00950281	0.00918465	0.00731079	0.00183247	0.001896	0	0	0.000977307	0.00309217	0.00147484	0.00843079	0	0	0.0040201	0.000835989	0.00250894	0.00255014	0.0036783	0.00592352	0.00313876	0.00282377	0.00623348	0.000926536	0	0.00289692	0.0016449	0.00355699	0.00510189	0.00220995	0	0.00167303	0.0016586	0.00321032
2.4.1.243	0	0	0	0	0	0	0	0	0	0	0	0	0	0	0	0	0	0	0	0	0	0	0	0	0	0	0	0	0	0	0	0	0	0	0	0	0	0	0	0	0	0	0	0	0	0	0	0	0
2.4.1.25	0	0.000479213	0.000449175	0.000833954	0.000466926	0	0.000373361	0	0.00199841	0.000261823	8.11034e-05	0.000555048	0.000260621	0	1.12202e-05	0.00254612	0	0.00162315	6.10492e-05	0.00123282	0.000319609	0	0	0	2.68308e-05	0	0	0	0	0.000701593	0.000672512	3.52218e-05	0.000793014	0.00161685	0.000522519	0.00141855	0.000165794	0	0.000693719	0	0.000573385	0	0.000192344	4.74944e-05	0	0	0.000676623	0.000136456	0.00259497
2.4.1.250	0	0	0	0	0.000722127	6.91241e-05	0	0	3.79383e-05	0.000970892	0.000835773	0	0.000352341	0	0	0	0.00141586	0.000235376	0.000878053	0	0	0	0	0	0.00210404	0	0	0	0	0.000490219	0.00331832	0.0021225	0.000277829	0.000252953	0	0.000937973	0	0	0	0	0	0	0.000791342	0.000836804	0	0	0	0.000301459	0
2.4.1.281	0	0	0	0	0	0	0	0	0	0	0	0	0	0	0	0	0	0	0	0	0	0	0	0	0	0	0	0	0	0	0	0	0	0	0	0	0	0	0	0	0	0	0	0	0	0	0	0	0
2.4.1.315	0	0	0.000815632	0	6.48295e-05	0	0.000122689	0	0	0	0	0	0	0	0	0	0	0	0	0.000126389	0.000733616	0	0	0.00217415	0	0	0	0	0	0	0	0	0	0	0	2.05623e-05	0	0.000363819	0	0	0	0.00214641	9.22586e-05	2.50358e-05	0	0	0.000910801	0.00074525	0
2.4.1.325	0	0	0	0	0	0	0	0	0	0	0	0	0	0	0	0	0	0	0	0	0	0	0	0	0	0	0	0	0	0	0	0	0	0	0	0	0	0	0	0	0	0	0	0	0	0	0	0	0
2.4.1.33	0	0	0	0	0	0	0	0	0	0	0	0	0	0	0	0	0	0	0	0	0	0	0	0	0	0	0	0	0	0	0	0	0	0	0	0	0	0	0	0	0	0	0	0	0	0	0	0	0
2.4.1.4	0	0	0	0	0	0	0	0	0	0	0	0	0	0	0	0	0	0	0	0	0	0	0	0	0	0	0	0	0	0	0	0	0	0	0	0	0	0	0	0	0	0	0	0	0	0	0	0	0
2.4.1.44	0	0	0	0	0	0	0	0	0	0	0	0	0	0	0	0	0	0	0	0	0	0	0	0	0	0	0	0	0	0	0	0	0	0	0	0	0	0	0	0	0	0	0	0	0	0	0	0	0
2.4.1.5	0	1.52336e-05	0	0	0	0	0	0	0	0	0	0	0	0	0	1.40955e-05	0	0	0	0	9.83485e-05	0	0	0	7.337e-05	0	0	0	0	0	0	0	0	0	0	0	0	0	0	0	0	0	0	0	0	0	0	0	0
2.4.1.52	0	0	0	0	0	0	0	0	0	0	0	0	0	0	0	0	0	0	0	0	0	0	0	0	0	0	0	0	0	0	0	0	0	0	0	0	0	0	0	0	0	0.000526625	0	0	0	0	0	0	0
2.4.1.54	0	0	0	0	0	0	0	0	0	0	0	0	0	0	0	0	0	0	0	0	0	0	0	0	0	0	0	0	0	0	0	0	0	0	0	0	0	0.00123636	0	0	0	0	0	0	0	0	0	0	0
2.4.1.56	0	0	0	0	0	0	0	0	0	0	0	0	0	0	0	0	0	0	0	0	0	0	0	0	0	0	0	0	0	0	0	0	0	0	0	0	0	0	0	0	0	0	0	0	0	0	0	0	0
2.4.1.57	0	0	0	0	0	0	0	0	0	0.000428244	0	0	0	0	0	0	0	0	0	0	0	0	0	0	0	0	0	0	0	0	0	0	0	0	0	0	0	0	0	0	0	0	0	0	0	0	0	0	0
2.4.1.58	0	0	0	0	0	0	0	0	0	0	0	0	0	0	0	0	0	0	0	0	0	0	0	0	0	0	0	0	0	0	0	0	0	0	0	0	0	0	0	0	0	0	0	0	0	0	0	0	0
2.4.1.7	0	0	0	0	0	0	0	0	0	0	0	0	0	0	0	0	0	0	0	0	6.22579e-05	0	0	0	0	0	0	0	0	7.46381e-05	0	0	0	0.000130139	0	0.000118662	0	0	0	0	0	0	0	0	0	0	0	4.38874e-05	0
2.4.1.73	0	0	0	0	0	0	0	0	0	0	0	0	0	0	0	0	0	0	0	0	0	0	0	0	0	0	0	0	0	0	0	0	0	0	0	0	0	0	0	0	0	0	0	0	0	0	0	0	0
2.4.1.8	0	0	0	0	0	0	0	0	0	0	0	0	0	0	0	0	0	0	0	0	0	0	0	0	0	0	0	0	0	0	0	0	0	0	0	0	0	0	0	0	0	0	0	0	0	0	0	0	0
2.4.1.80	0	0	0	0	0	0	0	0	0	0	4.40243e-05	0	0	0	0	0	0	0	0	0	0	0	0	0	4.67831e-05	0	0	0	0	0	0	0	0	0	0	7.09843e-06	0	0	0	0	0	0	0	0	0	0	0	0	0
2.4.1.83	0	0.000118328	0	0	0	0	0	0	0	0	0	0	0	0	0	0	0	0	0	0	0	0	0	0	0	0	0	0	0	0	0	0	0	0	0	0	0	0	0	0	0	0	0	0	0	0	0	4.19079e-05	0
2.4.1.90	0	0	0	0	0	0	0	0	0	0	0	0	0	0	0	0	0	0	0	0	0	0	0	0	0	0	0	0	0	0	0	0	0	0	0	0	0	0	0	0	0	0	0	0	0	0	0	0	0
2.4.2.1	0.00610791	0.00110659	0.00321027	0.00158774	0.00210358	0.00334114	0.00278386	0	0.000821785	0.00285813	0.00177181	0.00347474	0.00207652	0.0062178	0.00144299	0.00531059	0.000759061	0.00287313	0.00172084	0.00278783	0.00337704	0.0026266	0	0.000202076	0.00219317	0.00441745	0.00275406	0	0	0.00315352	0.000195195	0.0023714	0.000614956	0.00203301	0.0041396	0.00517783	0.00166321	0.00109851	0.00445618	0	0.00389087	0.000266535	0.00159886	0.00230536	0.00620993	0.00260184	0.00377833	0.00232696	0.00446325
2.4.2.10	0.0019868	0.000163227	0.00239031	0.00257759	0.0023398	0.00366853	0.00419948	0.00402789	0.00169096	0.00330046	0.00248499	0.00254114	0.00844848	0.00323279	0.00228432	0.00311692	0.00310442	0.000270236	0.00341685	0.00398047	0.00318986	0.00693533	0	0.00206855	0.00433878	0	0.00282284	0	0	0.00386988	0.00898864	0.00486911	0.00228804	0.0024174	0.00460175	0.0042006	0.00500358	0.0015383	0.00171442	0	0.00300292	0.00257042	0.00280433	0.00380427	0.00226512	0	0.00196952	0.00291488	0.00354576
2.4.2.11	0	0	0	0	0	0	0	0	0	0	0	0	0	0	0	0	0	0	0	0	0	0	0	0	0	0	0	0	0	0	0	0	0	0	0	0	0	0	0	0	0	0	0	0	0	0	0	0	0
2.4.2.14	0	6.40964e-05	0.00121367	0.000849876	0.00120985	0.000116365	0	0	0.00135768	0.00110984	0.00109293	0.00261221	7.50434e-05	0.000403975	0.0014617	9.65147e-05	0.00106178	0.000101771	0.000731131	0.00177223	0.00153696	0	0	0.00283217	0.00227822	0.00341112	0	0	0	0.000696414	0.00635046	0.00332574	0.00072298	0.000499742	0.000145181	0.00134383	0	0.00362174	0	0	0.00438135	0.00131177	0.00121206	0.000960048	0	0	0.00232735	0.00266355	0.000329107
2.4.2.17	0.00217426	0.000237639	0.00311625	0.000908207	0.00340268	0.0024084	0.00326456	0.000988135	0.000626904	0.000420327	0	0.00184582	0.00567176	0.00625067	0.00369219	0.00114852	0	0	0.000377365	0.00304768	0.00260128	0.00526711	0	0.00241424	0	0.00417177	0.00361954	0	0	0.000521397	0.000437609	0	0.00279253	0.00183146	0.000126757	4.06259e-05	0.00256683	0.00622173	0.010004	0	0.00078701	0.00431148	0.00166056	0.000740127	0	0.00575076	0	0.00145342	0
2.4.2.18	0	0.000896268	0.00177418	0.000718023	0.000373206	0.00106361	0	0	0.000994622	0.00194574	0.00025324	0	0.00130685	0	0.000282962	0.00125319	0.000997202	0.00209469	0.00151902	0.00112003	0.000729881	0	0	0.00220989	0.00238474	0	0	0	0	0.000968428	0.000125917	5.52059e-05	0.00230346	0.00281765	0.000738464	0.00120083	0.000759081	0.00325792	0	0	0	0.00174528	0.00186356	0.00134962	0	0	0	0.000836458	0.00216349
2.4.2.19	0	0	0.00102106	0	0	0	0	0	7.19108e-05	0	0	0	0	0	0	0	0.00134537	0	0.000660287	0	0	0	0	0	0.00223944	0	0	0	0	3.49904e-05	0	0	0	0	0	4.66952e-05	0	0	0	0	0.00213504	0	0.000460821	0.000880253	0	0	0	0.000388337	0
2.4.2.2	0	1.19311e-05	0.000266748	0	0	0.000144501	0	0	0	0.000323024	0	0	0.00142283	0	0	0.000434349	0	0	0	0.000110956	0.00151163	0	0	0.0025892	0	0	0	0	0	0	0	0	0	0	0	0	0	0.0019546	0.000787414	0	0.00320256	0.00164787	0.000267955	1.49245e-05	0	0	0.0013644	0.000694249	0
2.4.2.21	0.000304314	0.000370835	0	0	0.000503144	0.000353957	0	0	0	0	0	0	0	0.000267388	0	0	0	0	0	0.000224563	6.29282e-05	0	0	0	0	0	0	0	0	0	0.000489598	0	0	0	0	5.77204e-05	0.000644641	0	0	0	0	0	0.000110522	0	0	0	0	6.37124e-05	0
2.4.2.22	0	0.000592987	0.00133382	0.00281217	0	0.00018132	0	0	0.00268453	0.00114753	0.00147049	0.00126198	0.000443526	0	0.00214035	0.0018963	0.0016394	0.00253015	0.00126296	0.000934421	0.00186516	0	0	0.00216841	0.00376519	0.00164414	0	0	0	0.00272977	0	0.00114019	0.000595175	0.0011419	0.00456907	0.00291296	0.00177425	0.000817711	0	0	0.00169259	0.00172487	0.00113262	0.00181535	0	0	0	0.00191753	0.00420224
2.4.2.28	0	0	0	0	0	0	0	0	0	0	0	0	0	0	0	0	0	0	0	0	0	0	0	0	0	0	0	0	0	0	0	0	0	0	0	7.10337e-06	0	0	0	0	0	0	0	0	0	0	0	0	0
2.4.2.29	0	0.00336357	0.00084064	0.00206902	0.000788632	0.000852936	0.000366214	0	0.00245625	6.88009e-05	0.00361116	0.00529269	0.000185684	0	0.00358075	0.00312064	0.00110804	0.00312969	0.00229868	0.00118224	0.00145952	0	0	0.0019547	0.00310178	0	0	0	0	0.00213109	0.00726122	0.00420034	0.00187308	0.00398491	0.00039113	0.0023274	0	0.00228278	0	0	0.00234887	0.00278036	0.00235773	0.00230085	0	0	0.000790432	0.0010528	0.00165119
2.4.2.3	0	8.26607e-05	0	0.000388192	0	0	0	0	0.001302	0	0	0	0.00360935	0	5.36617e-05	0.000287913	0	0	9.44185e-05	0.00128483	0	0	0	0	4.65148e-05	0	0	0	0	4.58057e-05	0	0	0.000231802	2.34941e-05	0	2.17717e-05	0	0	0	0	0	0	0	0	0	0	0	0	0
2.4.2.31	0	0	0	0	0	0	0	0	0	0	0	0	0	0	0	0	0	0	0	0	0	0	0	0	0	0	0	0	0	0	0	0	0	0	0	0	0	0	0	0	0	0	0	0	0	0	0	0	0
2.4.2.4	0.00434934	0	0.00240385	0.00058597	0.00216101	0.00240067	0.00173578	0.00344747	0	0.00152597	0	0.000780783	0.00214365	0.00200605	0	0	0	0	0	0.00255552	0.00252467	0.0129123	0	0	0	0.00264653	0.000992435	0	0	0	0	0.000167916	4.40569e-05	0	0	1.84742e-05	0.004664	0.00394601	0.00437384	0	0.000563453	0	0.000166975	0	0	0.0025425	0.00138112	0	0
2.4.2.43	0	0	0	0	0	0	0	0	0	0	0	0	0	0	0	0	0	0	0	0	0	0	0	0	0	0	0	0	0	0	0	0	0	0	0	0	0	0	0	0	0	0	0	0	0	0	0	0	0
2.4.2.45	0	0	0	0	0	0	0	0	0	0	0	0	0	0	0	0	0	0	0	0	0	0	0	0	0	0	0	0	0	0	0	0	0	0	0	0	0	0	0	0	0	0	0	0	0	0	0	0	0
2.4.2.52	0	0	0	0	0	0	0	0	0	0	0	0	0	0	0	0	0	0	0	0	0	0	0	0	0	0	0	0	0	0	0	0	0	0	0	0	0	0	0	0	0	0	0	0	0	0	0	0	0
2.4.2.53	0	0	0	0	0	0	0	0	0	0	0	0	0	0	0	0	0	0	0	0	0	0	0	0	0	0	0	0	0	0	0	0	0	0	0	0	0	0	0	0	0	0	0	0	0	0	0	0	0
2.4.2.6	0	0	0	0	0	0	0	0	0	0	0	0	0	0	0	0	0	0	0	0	0	0	0	0	0	0	0	0	0	0	0	0	0	0	0	0	0	0	0	0	0	0	0	0	0	0	0	0	0
2.4.2.7	0.00126104	0.000468757	0.00478174	0.00251359	0.00220162	0.0024104	0.00580397	0.0103141	0.00181147	0.00356838	0.00152437	0	0.00223088	0.00351965	0.00116994	0.00423862	0.00108636	0.000791335	0.00186859	0.00285099	0.00315529	0	0	0.0020107	0.00393124	0	0	0	0	0.00259521	0	0.00215403	0.000945522	0.00063126	0.00467092	0.0030108	0.00427902	0.00725249	0.00109027	0	0.00193114	0.00097823	0.00225742	0.00265074	0.00250716	0.0085158	0.000777313	0.0023363	0.00290005
2.4.2.8	0	0.00138776	0.000759926	0.000879824	0.000848646	0.00091711	0	0	0.00235001	0.00206601	0.000548576	0.0021259	0.00120497	0	0.000171642	0.00351936	0.000261677	0.00130069	0.000310564	0.000154536	0.000707293	0	0	0.00168057	0.000378875	0	0	0	0	0.000935951	0.000269124	0	0.00234487	0.00221477	0.000116979	0.00134906	0	0	0	0	0.000921185	0	0.00174253	0.000286304	0	0	0	6.30011e-05	0.00153036
2.4.2.9	0.00194849	0.00445242	0.00257819	0.00396714	0.00415774	0.00209344	0.00347778	0.00134176	0.00186132	0.00117642	0.00477056	0	0.00340902	0.00493744	0.00518924	0.00314459	0.000602078	0.00297541	0.00467335	0.00151272	0.00272387	0	0	0.00285453	0.00552394	0.00149453	0.00149003	0	0	0.00319076	0.00443905	0.00439474	0.0033186	0.00393394	0.00490272	0.00449316	0.00385288	0.000743303	0.00268875	0	0.00535321	0.00420813	0.00431392	0.00463288	0.00414633	0.00669469	0.00248248	0.00291234	0.00403923
2.4.99.12	0	0.000142429	0	0.000968276	0	0	0	0	0.00143566	0	0	0	0	0	9.509e-05	0.000110219	0	0	0	0.000568784	0	0	0	0	0	0	0	0	0	0.000171105	0	0	0.000658548	3.88575e-05	0.000217335	8.33745e-06	0	0	0	0	0	0	0	0	0	0	0	0	0
2.4.99.13	0	0	0	0	0	0	0	0	0	0	0	0	0	0	0	0	0	0	0	0	0	0	0	0	0	0	0	0	0	0	0	0	0	0	0	0	0	0	0	0	0	0	0	0	0	0	0	0	0
2.4.99.16	0	0	7.60647e-05	0	0.000595608	0.000422473	0	0	0	0.000209015	0	0	0	0	0	0	0	0	0	0.000339938	2.51497e-05	0	0	0	0	0	0	0	0	0	0	0	0	0	0	1.11832e-05	0	0.000391624	0	0	0	0	0	0	0	0	0	8.01973e-05	0
2.4.99.17	0	0.000551572	0.00189529	0.00115371	0.000301468	0.000187573	0.000989453	0	0.00160884	0.000426423	0.000259347	0.00187276	0.000431018	0	0.00043738	0.000892973	0.000249619	0.00147298	0.000683378	0.000277321	0.00166519	0	0	0.00317184	0.000200304	0	0	0	0	0.00105063	0.000128302	0	0.00180936	0.00153189	0.001353	0.0011571	0.000183649	0.000422954	0	0	0.0034924	0.00227315	0.00160962	0.000588287	0	0	0	0.000765725	0.000886232
2.4.99.18	0	0	0	0	0	0	0	0	0	0	0	0	0	0	0	0	0	0	0	0	0	0	0	0	0	0	0	0	0	0	0	0	0	0	0	0	0	0	0	0	0	0	0	0	0	0	0	0.0024889	0
2.5.1.1	0	0	0	0	0	0	0	0	0	0	0	0	0	0	0	0	0	0	0	0	0	0	0	0	0	0	0	0	0	0	0	0	0	0	0	0	0	0	0	0	0	0	0	0	0	0	0	0	0
2.5.1.10	0	0.000611706	0.000206553	0.000763836	0.000890586	0	0.000507697	0	0.00155186	0.00081611	7.3435e-05	0	0	0	4.74324e-05	0.00125795	0	0.00101526	0.000191261	0.00120114	0.000537948	0	0	1.63716e-05	3.0831e-05	0	0	0	0	0.000425818	0.0001537	0	0.000344499	0.000298904	0.000263962	0.000776193	0	0	0	0	0	0	6.40319e-05	6.94321e-05	0	0	0	0.000945357	0.00126182
2.5.1.15	0.00327959	0.000337571	0.00117031	0.00234506	0.00336451	0.0024645	0.0101523	0	0.0015722	0.00332912	0.00199773	0	0.00527773	0.000378294	0.00331526	0.00302928	0.000954884	0.00107122	0.0011529	0.00171403	0.00372531	0	0	0.00306764	0.00238167	0	0.0047177	0	0	0.00221555	0.000270674	0.00118175	0.00038613	0.00101866	0.00247225	0.00241777	0.00314839	0	0.00703136	0	0.00306575	0.00290445	0.00183732	0.00152602	0.0261727	0.00497188	0.000801255	0.00113643	0.00159477
2.5.1.16	0	0.000498016	0.000199419	9.43094e-05	0	0	0	0	0.000165138	0.000624196	4.4736e-05	0	0	0	0	0.00179756	0	0.00207467	0.000105698	0.000714685	9.52003e-05	0	0	0	0	0	0	0	0	0.000582499	0.000313362	0	0	0.000832656	0	0.000995254	0	0	0	0	0	0	0	5.7224e-05	0	0	0	0.000126281	0.0014356
2.5.1.17	0.00401109	0.000299571	0.00319921	0	0.00245054	0.00561095	0.00817622	0.00836278	0	0.00429218	0	0.000900153	0.00346525	0.00474991	0	0.000230617	0	0	0	0.00235536	0.0018613	0.00772073	0	0	0	0.00139138	0.00700207	0	0	0	0	0	0.000145879	0	0.000652364	0.000105178	0.00543022	0.00281617	0.00248386	0	0.00078701	0	0.000538246	0	0.00795605	0	0.00115908	0	0
2.5.1.18	0	0	0	0.00172445	0	0	0	0	0.00213833	0	0	0.00494805	0.000491096	0	0.00146069	0.000716258	0	0	0.00091538	0	0	0	0	0	0	0	0	0	0	0.00095045	0	0	0.00297638	0.00185574	7.87922e-05	0	0	0	0	0	0	0	0.00122312	0.000814198	0	0	0	0	0
2.5.1.19	0.00505923	0.000686398	0.00434635	0.00139458	0.00244915	0.0023147	0.00210967	0.00499141	0.00224203	0.0055952	0.000208309	0.00154949	0.00192002	0.00271099	0.000745898	0.00172173	0	0.000692157	0.000271815	0.00322241	0.00387107	0.00334041	0	0.00216558	0.000122056	0	0.00195893	0	0	0.000946823	0.00198439	4.19664e-05	0.00164376	0.00213778	0.000522777	0.00156701	0.00270066	0.00386494	0.00276825	0	0.000680197	0.00378312	0.00159943	0.000526066	0.00189247	0.00597515	0.0018603	0.00110315	0.00216583
2.5.1.2	0	0	0	0	0	0	0	0	0	0	0	0	0	0	0	0	0	0	0	0	0	0	0	0	0	0	0	0	0	0	0	0	0	0	0	0	0	0	0	0	0	0	0	0	0	0	0	0	0
2.5.1.26	0	0	0	0	0	0	0	0	0	0	0	0	0	0	0	0	0	0	0	0	0	0	0	0	0	0	0	0	0	0	0	0	0	0	0	0	0	0	0	0	0	0	0	0	0	0	0	5.76196e-05	0
2.5.1.29	0	0	0	0	0	0	0	0	0	0	0	0	0	0	0	0	0	0	0	0	0	0	0	0	0	0	0	0	0	0	0	0	0	0	0	0	0	0	0	0	0.000218895	0	0	0	0	0	0	0	0
2.5.1.3	0.00391559	0.000770127	0.00545261	0.00264609	0.00401566	0.00501367	0.00474622	0.0127891	0.00191138	0.00515041	0.00105197	0	0.00389253	0.00503946	0.00256323	0.00431817	0.000435008	0.00271331	0.00197795	0.00390228	0.00305579	0	0	0.00255484	0.00237201	0	0.00281498	0	0	0.00396741	0	0.000844325	0.00311984	0.00402075	0.00571977	0.00350492	0.00184669	0.00209715	0.00945039	0	0.00486941	0.00167679	0.00440583	0.00285351	0.00808214	0	0.00300299	0.00207922	0.00524222
2.5.1.30	0	0	0	0.000378989	0.000151222	0	0	0	0.000163589	0	0	0	0.000677208	0	0.000356269	0.00027584	0	0	0.000194897	0	0	0	0	0	0	0	0	0	0	0.000263566	0	0	0.00119743	0.00104567	0	3.16073e-05	0	0	0	0	0	0	0.000681939	0.000425635	0	0	0	0.000523463	0
2.5.1.31	0	6.80032e-05	0	0.00030096	0	0	0	0	0.00141201	0	3.70332e-05	0	0.000165267	0	0.000319006	0.000105259	0	0	0.000171522	0	3.85805e-05	0	0	0	0	0	0	0	0	0.000384924	0	0	0.00190486	0.00105141	0.000166025	0	0	0	0	0	0	0	0.00187325	0.000422331	0	0	0	0	0
2.5.1.32	0	0	0	0	0	0	0	0	0	0	0	0	0	0	0	0	0	0	0	0	0	0	0	0	0	0	0	0	0	0	0	0	0	0	0	0	0	0	0	0	0	0	0	0	0	0	0	0	0
2.5.1.47	0	0.000661862	0.000876147	0.00142317	8.11591e-05	0.000524249	0.000770545	0	0.00176433	0.00149501	0.00199411	0.000545758	0.00229406	0	0.00105914	0.00400905	0.000546426	0.00288668	0.00162745	0.00205384	0.00193485	0	0	0.00296339	0.0026511	0	0	0	0	0.00233949	0.00674455	0.00416357	0.0029236	0.00348985	0.00116866	0.00262575	0	0.00418842	0.00347901	0	0.000980368	0.00226976	0.0020278	0.00215531	0	0	0.000784528	0.00210956	0.002005
2.5.1.48	0	0.00235534	0.000154294	0.000820516	0.00183295	8.1629e-05	0.00228914	0	0.00239371	0	0.000773266	0	0.000752251	0	0.000169259	0.00292663	0	0.00222923	0.000822965	0.000939724	0.00020115	0	0	0	2.25378e-05	0	0	0	0	0.000780224	0.000955825	0	0.00188559	0.00146229	0.000954255	0.00106718	0	0	0	0	0.000407389	0	0.00131406	0.000874421	0	0	0	0.000199735	0.00272205
2.5.1.49	0	0.000322365	0	1.52612e-05	0.000344036	0	0	0	0.000239527	0.000835349	1.9435e-05	0	0	0	0	0.000716649	0	0.000550124	2.62823e-05	0	0.000202479	0	0	0	0	0	0	0	0	0.000347092	0	0	0	0.000377935	0	0.00056163	0	0	0	0	0.00102962	0	4.20668e-05	8.57126e-06	0	0	0.00155167	0.000129992	0.0014194
2.5.1.52	0	0	0	0	0	0	0	0	0	0	0	0	0	0	0	0	0	0	0	0	0	0	0	0	0	0	0	0	0	0	0	0	0	0	0	0	0	0	0	0	0	0	0	0	0	0	0	0	0
2.5.1.54	0.00225554	0.00466735	0.00186755	0.00139143	0.00385942	0.00397568	0.00260241	0.00169688	0.00198698	0.00378967	0.00234327	0.000787285	0.00242416	0.00298346	0.00100338	0.000586789	0.00297016	0.0033714	0.00177514	0.00196797	0.000913985	0.00598689	0	0	0	0.0059671	0.00178756	0	0	0.000414567	0.000843859	0	0.00195035	0.00123802	0.000167671	9.70259e-05	0.00386104	0.00354929	0.00501598	0	0	0	0.00104479	0.0012029	0.00170672	0	0.00198822	0.00202392	8.10528e-05
2.5.1.55	0	0.00481862	0.00133382	0.000690071	0	0	0	0	0.000893479	0	0.0016816	0.00182399	0.000838305	0	0.00245538	0	0.00314302	0.00229989	0.00188593	9.74262e-05	0	0	0	0	0	0	0	0	0	0.000722943	0	0	0.00136099	0.001324	0.000269468	7.08856e-05	0	0	0	0	0	0	0.00107078	0.0014612	0	0	0	0	0
2.5.1.56	0	0	0	0	0	0	0	0	0	0	0	0	0	0	0	0	0	0	0	0	0	0	0	0	0	0	0	0	0	0	0	0	0	0	0	0	0	0	0	0	0	0	0	0	0	0	0	0	0
2.5.1.6	0.00123532	0.00427879	0.00422845	0.00389928	0.00215515	0.00275967	0.00120148	0.00134101	0.00236807	0.00656973	0.00392889	0.000423601	0.0020623	0.00355704	0.00420299	0.00263089	0.00257144	0.00455865	0.00335861	0.0029784	0.00382734	0.00181337	0	0.00239351	0.00425704	0.00287882	0	0	0	0.0037215	0.00339857	0.00454561	0.00227644	0.00326465	0.00333408	0.00450358	0.00464954	0.00890201	0.00345819	0	0.0023888	0.00206205	0.00336648	0.00403906	0.00918655	0.00675033	0.00029387	0.00322277	0.00316806
2.5.1.61	0.00210694	0.000132423	0.00239071	0	0.00353925	0.00297885	0.00144408	0	1.7908e-05	0.0017125	0.000376301	0.00102603	0.00532381	0.00200915	0.00178003	0.000590769	0.00175186	0.000357674	0.000995958	0.00276852	0.0015126	0.00234425	0	0.00188664	0.00174037	0	0.000868626	0	0	2.17256e-05	0.000895728	0.000331085	7.19519e-05	0	0	8.2639e-05	0.00506411	0.011941	0	0	0.00171529	0.00169827	0.00124709	0.000892942	0.00373204	0	0.00406367	0.00119752	0
2.5.1.7	0	0.00556686	0.000266186	0.00448235	0.00198501	0.000368546	0.00213468	0	0.00276493	0.00160578	0.00654327	0.00199074	0.00117718	0	0.00730174	0.00517623	0.0075193	0.0026343	0.00551834	0.00202209	0.00341965	0	0	0.00592956	0.00637384	0.00813094	0	0	0	0.00727549	0.00817734	0.00884313	0.0035258	0.00422602	0.0071003	0.00739065	0	0.00164482	0.00160701	0	0.0045131	0.00481613	0.00387469	0.00577108	0	0	0.00389804	0.0038817	0.00684045
2.5.1.72	0	0	0	0	0	0	0	0	0.000117393	0.00107667	0	0	0	0	0	0	0	0	0	0	0	0	0	0	0	0	0	0	0	0	0.00106016	0	0	0	0	4.22648e-05	0	0.000318782	0	0	0	0	0	0	0	0	0	3.18562e-05	0
2.5.1.74	0.00207082	0.000290633	0.00424287	0.000763936	0.00222367	0.00285389	0.000997262	0.000473365	0.00195571	0.00218651	0.000719588	0.000589419	0.00255639	0.000179058	0	0.000646629	0.002046	0	0.000827405	0.00214011	0.000638727	0	0	1.01746e-05	0.00254019	0.00399696	0.00399018	0	0	0.000732228	0.00330234	0.00295948	0.000993801	0.00087365	0	0.000964886	0.0021645	0.00347841	0.00180149	0	0	0.000194572	0.000251432	0.000967255	0	0	0.00235588	0.0013156	0
2.5.1.75	0.0103563	0.000204965	0.00214304	0.0022606	0.00361894	0.00123329	0.00254682	0.00383094	0.00178962	0.000932493	0.00157243	0.001216	0.00112138	0.00743904	0.00192111	0.00370834	0.00224112	0.000733643	0.00194692	0.00312559	0.00126961	0	0	0.00171549	0.00361708	0.00582851	0.00246399	0	0	0.00301555	0.000857571	0.00109368	0.00228617	0.00202012	0.00277106	0.00287098	0.00374133	0.00297439	0.00185828	0	0.000751136	0.0011581	0.00469861	0.00275415	0.00436361	0	0.00384917	0.00217593	0.00160441
2.5.1.78	0	0.00932115	0.000813548	0.00212036	0.00438175	0.00583534	0.00201596	0.00650923	0.00192887	0.00266225	0.00481483	0	0.00427747	0.00419341	0.000427023	0.00103256	0.00838689	0.00468859	0.00457533	0.00208695	0.00158498	0	0	0.00197951	0.000674526	0.00392767	0.00392061	0	0	0.00115783	0	0	0.00203326	0.00222132	0.00145099	0.000692892	0.00262193	0.00195342	0	0	0.00120068	0.00136754	0.00322359	0.00332227	0.0056155	0	0.00452776	0.00219118	0
2.5.1.9	0	0.000218625	0.000389701	0.000417365	0.000377882	0.000140767	0	0	0.00174659	0.00245237	4.38636e-05	0	0	0.00105699	0	0	0	0	0	0.000648737	6.2605e-05	0	0	0	0	0	0.00292267	0	0	2.51194e-05	0	0	0.000528755	6.01369e-05	0	9.74332e-05	0	0	0	0	0	0	0	0	0	0	0	0.000192498	0
2.5.1.90	0	0.000220269	0	0.00076118	0	0	0	0	0.00141066	0	0	0.00104368	0	0	0	0.000291632	0	0	0	0.000611072	0	0	0	0	5.59543e-05	0	0	0	0	0.000101961	0	0	0.000587037	0.000156499	0.00011806	0	0	0	0	0	0	0	0	0	0	0	0	0	0
2.5.1.96	0	0	0	0	0	0	0	0	0	0	0	0	0	0	0	0.000512461	0	0	0	0	0.000734501	0	0	0.00279979	0	0.00308906	0	0	0	0	0	0	0	0	0	1.93677e-05	0	0	0	0	0.0029182	0.000432603	0.000390279	5.87731e-06	0	0	0.00257563	0	0
2.5.1.n9	0	0	0.000540228	0	0	0	0.000892705	0	0	0	0	0	0	0	0	0.000220111	0	0	0	0.000564705	0.00155302	0	0	0.00231706	0	0	0	0	0	0	0	0	0	0	0	8.32511e-06	0	0	0	0	0	0.00290561	0.000334869	7.57001e-06	0	0	0.0033185	0.000727497	0
2.6.1.1	0	0.000426274	0	0.000858332	0.000236359	0.000413876	0.000663341	0	0.00163775	0	0	0.000813296	0.000468006	0	0.000415353	0.000527666	0	0.00152238	0.00154836	0.00155535	0.000141933	0	0	0	0.000110567	0	0	0	0	0.000560708	0	0	0.00169638	0.00135069	0.000141219	0.000181573	0	0	0	0	0.00213524	0	0.000825731	0.000649584	0	0	0	0.000451864	0
2.6.1.107	0	0	0	0	0	0	0	0	0	0	0	0	0	0	0	0	0	0	0	0	0	0	0	0	0	0	0	0	0	0	0	0	0	0	0	0	0	0	0	0	0	0	0	0	0	0	0	0	0
2.6.1.11	0	2.6954e-05	0.00026803	0	0.000337197	0	0.00124357	0.000672559	0.000156602	0.000498153	0.000211604	0	0.000298891	0.000508814	0	0	0.000431066	0	0.000656415	0	0.000215203	0	0	2.06992e-05	0.00145618	0	0.00105454	0	0	0.000533761	0.00364742	0.00139533	0.000302326	0.000516623	0	0.000725025	0	0	0	0	0	0.000399224	0.000554918	0.000634345	0	0	0	0.00118629	0
2.6.1.13	0	0	0	0	0.000511588	0.000397985	0	0	0	0.000355009	0.000115714	0	0.00097984	0	0	0.000180043	0	0	0	0.000186898	0.00336516	0.0109359	0	0.00624312	0	0.00433241	0	0	0	0	0	0	0	0	0	1.58357e-05	0.000626106	0	0	0	0.00388965	0.00469361	0.00100421	8.25247e-05	0	0	0.00210399	0.000679156	0
2.6.1.16	0	0.00785934	0.000509529	0.00381131	0.00119889	0.000347878	0.000618739	0	0.0027092	0.00405292	0.00564993	0.00186951	0.00236547	0.000390006	0.00524789	0.00289218	0.000876972	0.00189648	0.00474742	0.00153924	0.00415431	0	0	0.00326693	0.00197482	0.00369223	0	0	0	0.00363255	0.00158553	0.00151519	0.00312061	0.00363411	0.00495001	0.00378486	0.00137362	0.0045777	0	0	0.00364481	0.00207188	0.00324344	0.00391446	0.00125977	0	0.00325028	0.00179499	0.00453489
2.6.1.17	0.0018995	0	0.00309661	0	0.00214845	0.00276323	0.00143997	0.00296702	0	0.00299201	0	0.00277431	0.0029144	0.00292264	0	0	0	0	0	0.00188597	0.000714128	0	0	0	0	0	0.00390292	0	0	0	0	0	6.66892e-05	0	0	4.3531e-05	0.00201895	0.00545337	0.000470839	0	0	0	0.000296977	0	0.00671316	0	0.000653336	0.000116074	0
2.6.1.18	0	0	0	0	0	0	0	0	0	0	0	0	0	0	0	0	0	0	0	0	0	0	0	0	0	0	0	0	0	0	0	0	0	0	0	0	0	0	0	0	0	0	0	0	0	0	0	0	0
2.6.1.19	0	0	0	0	0	0	0	0	0	0.000124301	0	0	0	0	0	0	0	0	0	0	0.00246643	0	0	0	0	0	0	0	0	0	0	0	0	0	0	0	0	0	0	0	0	0	0	0	0	0	0	0	0
2.6.1.2	0	0.00046537	0	0.000874928	0	0	0.000237437	0	0.00163827	0.00244825	0.00207369	0	0.00018825	0	0	0.00342376	0.00192843	0.00386376	0.00177635	0.000972154	0.000235864	0	0	0	0.00225596	0	0	0	0	0.0015031	0.00453564	0.00267811	0.000958482	0.00141913	0.000780768	0.00262936	0	0	0	0	0	0	0.000764581	0.0013792	0	0	0	0.000924387	0.00296505
2.6.1.21	0	0.000119972	0.000213206	0	0.000177322	0	0.000353376	0	0	0	0	0	0	0	0	0.000261353	0	0	0	9.07634e-05	0.000478408	0.0106177	0	0.00191124	0	0.00315363	0	0	0	0	0	0	0	0	0	5.17401e-05	0	0.00104564	0	0	0.0013533	0.00154435	0.000593606	3.59688e-05	0	0	0.000875707	0.00086117	0
2.6.1.22	0	0	0	0	0	0	0	0	0	0	0	0	0	0	0	0	0	0	0	0	0	0	0	0	0	0	0	0	0	0	0	0	0	0	0	0	0	0	0	0	0	0	0	0	0	0	0	0.000262118	0
2.6.1.37	0	0	0	0	0	0	0	0	0	0	0	0	0	0	0	0	0	0	0	0	0	0	0	0	0	0	0	0	0	0	0	0	0	0	0	0	0	0	0	0	0	0	0	0	0	0	0	0	0
2.6.1.42	0.00163076	0.00522283	0.00409018	0.0034277	0.00273673	0.00182363	0.0019298	0.0033281	0.00185325	0.00384034	0.00476546	0.0028672	0.0065911	0.00209748	0.00452329	0.00303796	0.00584976	0.00251496	0.0040722	0.0038621	0.00223994	0	0	0.00264052	0.00432461	0.00553638	0.00276663	0	0	0.00381188	0.000645683	0.00383633	0.00250632	0.00297219	0.00416708	0.00337388	0.00204853	0.00397107	0.0038164	0	0.00308582	0.00314942	0.00254783	0.00439531	0.00453924	0	0.00231718	0.00329857	0.00274284
2.6.1.44	0	0	0	0.000236944	0	0	0	0	0.00067674	0	0	0.00180727	0.000415946	0	0.00056341	0.000188135	0	0	0.000336266	0	0	0	0	0	0	0	0	0	0	0.000435042	0	0	0.00164466	0.000976315	0.000200197	0	0	0	0	0	0	0	0.000652296	0.000931106	0	0	0	0	0
2.6.1.45	0	0	0	0	0	0	0	0	0	0	0	0	0	0	0	0	0	0	0	0	0	0	0	0	0	0	0	0	0	0	0	0	0	0	0	0	0	0	0	0	0	0	0	0	0	0	0	9.07748e-05	0
2.6.1.48	0	0	0	0	0	0	0	0	0	0	0	0	0	0	0	0	0	0	0	0	3.04885e-05	0	0	0	0	0	0	0	0	0	0	0	0	0	0	0	0	0	0	0	0	0	0	0	0	0	0	0	0
2.6.1.52	0.000986833	8.54572e-05	0	0.000869832	0.000505098	0	0	0	0.00115849	0	0.00054178	0.00187834	0	0	0	6.59746e-05	0.000448457	0.000139296	0.000693223	0.000602982	2.43597e-05	0	0	0	0.00228569	0	0	0	0	9.97057e-05	0	0	0.000400902	9.38062e-05	0.000156092	2.74879e-05	0	0.000761709	0	0	0	0	0.000740256	0.000896381	0	0	0.000951142	0.00023852	0
2.6.1.57	0	0	0	0.000260575	0	0	0	0	0.00033892	0	0	0.00252767	0.000194664	0	0.000427023	0.000652959	0	0	0.000687336	0	2.23008e-05	0	0	0	0	0	0	0	0	0.000608252	0	0	0.00210646	0.00166206	0	2.27614e-05	0	0	0	0	0	0	0.00142428	0.00100352	0	0	0	0	0.000139206
2.6.1.59	0	0	0	0	0	0	0	0	0	0	0	0	0	0	0	0	0	0	0	0	0	0	0	0	0	0	0	0	0	0	0	0	0	0	0	0	0	0	0	0	0	0	0	0	0	0	0	0	0
2.6.1.62	0.0023349	0.000134292	0.00188671	0.000759471	0.00363283	0.00337562	0.0015628	0.00598178	0.00157631	0.000867809	0.000247638	0.000792394	0.00226744	0.00096034	6.30619e-05	0.000472393	0.000646135	0.000101123	0.000554254	0.00246815	0.00189844	0.00315947	0	0.00218109	0.00140249	0.00134335	0.00296905	0	0	6.91485e-05	0	4.26159e-05	0.000474062	6.38848e-05	8.5637e-05	4.98421e-05	0.00389335	0.0025389	0.00201775	0	0.00277146	0.00216665	0.00111443	0.000794904	0.00284603	0.00158188	0.00186194	0.00284878	0
2.6.1.66	0	0	0	0.000354066	0	0	0	0	0.000255359	0	0	0.000638189	0.000734185	0	0.000511812	0.000448053	0	0	0.000402781	0	0	0	0	0	0	0	0	0	0	0.000502319	0	0	0.00149566	0.00108226	0	0	0	0	0	0	0	0	0.00102215	0.000442477	0	0	0	0	0
2.6.1.76	0	0.0131542	0	0.00212207	0	0.00217889	0	0	0.00202484	0	0.00367019	0.00145334	0.000167191	0	0.000632251	0.000308012	0.00471088	0.002986	0.00547274	0.000161266	2.00025e-05	0	0	0	0.000115689	0	0	0	0	0.000729321	0	0.000892137	0.00182643	0.00145492	0.00136705	8.94561e-05	0	0	0	0	0	0	0.00128278	0.00240534	0	0	0	0	0
2.6.1.81	0	0	0	0	0	0	0	0	0	0	0	0	0	0	0	0	0	0	0	0	0	0	0	0	0	0	0	0	0	0	0	0	0	0	0	0	0	0	0	0	0	0	0	0	0	0	0	0	0
2.6.1.82	0	0	0	0	0	0	0	0	0	0	0	0	0	0	0	0	0	0	0	0	0	0	0	0	0	0	0	0	0	0	0	0	0	0	0	0	0	0	0	0	0	0	0	0	0	0	0	0	0
2.6.1.83	0	0	0	0	0	0	0	0	0	0	0	0	0	0	0	0	0	0	0	0	0	0	0	0	0	0	0	0	0	0	0	0	0	0	0	6.39748e-05	0	0	0	0	0.00018221	0	0	0	0	0	0	0	0
2.6.1.85	0	4.02061e-05	0	0	0.00147454	0.000376014	0	0	0.00010768	0.00142146	0	0	0.000122293	0	0	0.000207321	0	0	0	0	0.00273507	0	0	0.0019982	0	0	0.000224821	0	0	0	0.000141418	0	0	0	0	9.53007e-05	0	0	0	0	0.00217011	0.00106151	0	1.92079e-05	0.00128342	0	0.00140474	8.85479e-05	0
2.6.1.87	0	0	0	0	0	0	0	0	0	0	0	0	0	0	0	0	0	0	0	0	0	0	0	0	0	0	0	0	0	0	0	0	0	0	0	0	0	0	0	0	0	0	0	0	0	0	0	0	0
2.6.1.88	0	0	0	0	0	0	0	0	0	0	0	0	0	0	0	0	0	0	0	0	0	0	0	0	0	0	0	0	0	0	0	0	0	0	0	0	0	0	0	0	0	0	0	0	0	0	0	0	0
2.6.1.9	0.00343476	0.000156187	0.00456789	0.000558692	0.00297155	0.0027436	0.0030978	0.00216539	0.00122148	0.00132186	0.000608591	0.00135162	0.00272807	0.0020282	0.000187459	0.00067482	0.000349444	0	0.000893043	0.00401623	0.0027598	0.00192074	0	0.00246177	0.00184976	0.00492691	0.00304569	0	0	0.000871387	0.00501796	0.00239633	0.00174674	0.000975634	0.000154239	0.000676239	0.00755681	0	0.00366971	0	0.00126817	0.00188731	0.00105179	0.00085278	0.00109203	0.0109396	0.00168877	0.00137387	0
2.6.99.2	0	0	0.00165836	0	0	0	0	0	0	0	0	0	0	0	0	0	0	0	0	0	0	0	0	0	0	0	0	0	0	0	0.00193645	0	0	0	0	0	0	0	0	0	0	0	0.000171373	0	0	0	0	0	0
2.7.1.1	0	0	0	0	0	0	0	0	0	0.000421118	0	0	0	0	0	0	0	0	0	0	0	0	0	0	0	0	0	0	0	0	0	0	0	0	0	0	0	0	0	0	0	0	0	0	0	0	0	0.000281015	0
2.7.1.100	0	0	0	0	0	0	0	0	0	0	0	0	0	0	0	0	0	0	0	0	0	0	0	0	0	0	0	0	0	0	0	0	0	0	0	0	0	0	0	0	0	0	0	0	0	0	0	0	0
2.7.1.107	0	0.000149638	0	0.000837299	0	0	0.00128949	0	0.0018679	0	0	0	0.00037682	0	0	0.000432195	0	0	0	0.00072128	0.000655713	0	0	0.00211623	0	0.00180005	0	0	0	1.67793e-05	0	0	0.000869414	5.14486e-05	0	5.81993e-06	0.00120035	0.000920317	0	0	0.000955844	0.000583303	0.00032088	1.05872e-05	0	0	0.0015438	0.000436121	0
2.7.1.11	0	0.000569589	0.000513056	0.00279411	0.0014527	0.000275802	0	0	0.00216004	0.00305772	0.00178	0	0.000737606	0.00110779	0.00127615	0.00230741	0.000133911	0.00236082	0.000994215	0.00101553	0.00232792	0	0	0.00248099	0.00177788	0.0100357	0.00908913	0	0	0.00269401	0.000518215	0.00305311	0.000575726	0.000640087	0.00357349	0.00246928	0.00167018	0.00160566	0	0	0.00161314	0.00180526	0.00128427	0.001858	0.00603993	0	0	0.00183912	0.00203016
2.7.1.112	0	0	0	0	0	0	0	0	0	0	0	0	0	0	0	0	0	0	0	0.000232857	0	0	0	0	0	0	0	0	0	0	0	0	0	0	0	0	0	0	0	0	0	0	0	0	0	0	0	0	0
2.7.1.113	0	0	0	0	0	0	0	0	0	0	0	0	0	0	0	0	0	0	0	0	0	0	0	0	0	0	0	0	0	0	0	0	0	0	0	0	0	0	0	0	0	0	0	0	0	0	0	0	0
2.7.1.12	0	0	0	0	0.00105235	0.000198688	0.000669297	0	0	0	0	0	0	0	0	0	0	0	0	0.000186014	0.000315419	0	0	2.95764e-06	0	0	0	0	0	0	0	0	0	0	0	0	0.000471705	0	0	0	0	0.00103078	0.00013758	0	0	0	0.000454908	0.00159167	0
2.7.1.121	0	0	0	0	0	0	0	0	0	0	0	0	0	0	0	0	0	0	0	0	0	0	0	0	0	0	0	0	0	0	0	0	0	0	0	0	0	0	0	0	0	0	0	0	0	0	0	0	0
2.7.1.130	0	9.69106e-05	0	0.000700106	0	0	0	0	0.000895121	0	0	0	0	0	0	0.000145196	0	0	0	0.000836859	0.000133781	0	0	0	8.13704e-05	0	0	0	0	7.67166e-05	0	0	0.000730998	5.16809e-05	5.60449e-05	8.80838e-05	0	0	0	0	0	0	0	0	0	0	0	0	0.00103357
2.7.1.137	0	0	0	0	0	0	0	0	0	0	0	0	0	0	0	0	0	0	0	0	0	0	0	0	0	0	0	0	0	0	0	0	0	0	0	0	0	0	0	0	0	0	0	0	0	0	0	0.000629794	0
2.7.1.144	0	0.000563321	0.00183982	0.00188214	0.000506354	0.000213885	0.00257197	0	0.000472285	0.00085435	0.00167509	0	0.000126462	0	0.00179648	0.0044956	0.00191232	0.00131503	0.00157992	0.000412276	0.00188883	0.00477401	0	0.00220941	0.00233208	0.000926011	0	0	0	0.00355072	0.000290468	0.00189009	0.000507905	0.00186298	0.00497255	0.00341848	0.00102962	0.001431	0.000580623	0	0.0048686	0.00290338	0.000707407	0.00213219	0	0	0.00434246	0.00257061	0.00625877
2.7.1.148	0.00436138	6.5825e-05	0.000935059	0.000877326	0.00250302	0.00199418	0.00343331	0	0.00186727	0.00135678	0.000197794	0.00159454	0.000364741	0.000477771	0.000499504	0.000517094	0.000827002	0.000149667	0.00122676	0.00193968	0.0018903	0.00226472	0	0.0021439	0.00140076	0	0.00359242	0	0	0.00053834	0	0	0.00220593	0.000830627	0.000421855	0.000130904	0.000779997	0.00172706	0.00269159	0	0.00210444	0.00462173	0.00216349	0.00133783	0	0	0.00394101	0.00213622	0
2.7.1.15	0.00468568	3.72268e-05	0.00349401	0.000625437	0.00102729	0.00254734	0.00192266	0.00183079	0.000885594	0.000192389	5.5722e-05	0.00341389	0.00364324	0.00464423	6.80153e-05	0	0	0	0	0.00190474	0.00116979	0	0	5.18121e-06	0	0	0.000482264	0	0	4.20152e-05	0	0	0.00066347	5.64355e-05	0.000125368	9.16058e-05	0.00395389	0.00191113	0.00289129	0	0.000480759	0.00130334	0.000181461	0	0.0136166	0	0.000804863	0.00169849	0
2.7.1.156	0	0	0	0	0	0	0	0	0	0	0	0	0	0	0	0	0	0	0	0	0	0	0	0	0	0	0	0	0	0	0	0	0	0	0	0	0	0	0	0	0	0	0	0	0	0	0	0	0
2.7.1.16	0	0	0.000209038	0	0.000230497	0.000114281	0	0	9.72857e-06	0.000241001	0	0	0	0	0	0.00021215	0	0	0	0.000629905	0.00138191	0.00258484	0	0.00228392	0	0.00102365	0	0	0	0	0	0	0	0	0	2.24652e-05	0.000221059	0	0.00125257	0	0.000131743	0.00359731	0.000454932	3.21119e-05	0	0	0.0038823	0.001472	0
2.7.1.162	0	0	0	0	0	0	0	0	0	0	0	0	0	0	0	0	0	0	0	0	0	0	0	0	0	0	0	0	0	0	0	0	0	0	0	0	0	0	0	0	0	0	0	0	0	0	0	0	0
2.7.1.165	0	0	0	0	0	0	0	0	0	0	0	0	0	0	0	0	0	0	0	0	0	0	0	0	0	0	0	0	0	0	0	0	0	0	0	0	0	0	0	0	0	0	0	0	0	0	0	0	0
2.7.1.166	0	0	0	0.000848081	0	0	0	0	0.00197386	0	0	0	0	0	0.000239789	0.000208495	0	0	0	0.000108576	1.91167e-05	0	0	0	0	0	0	0	0	6.88768e-05	0	0	0.000617156	4.94817e-05	0	7.88578e-06	0	0	0	0	0	0	0	0	0	0	0	0	0
2.7.1.17	0	3.91521e-05	0	0.000918802	0	0	0	0	0.00133573	0	0	0.000970288	0	0	5.22545e-05	9.09026e-05	0	0	0	0.000994182	0	0	0	0	0	0	0	0	0	0.000138124	0	0	0.000660086	4.31474e-05	0.000250169	1.24741e-05	0	0	0	0	0	0	0	0	0	0	0	0	0
2.7.1.170	0	0	0	8.84662e-05	0	0	0	0	0.00052463	0	3.3796e-05	0.00163542	0.000561436	0	0.000957317	5.49462e-05	0	0	0.000413628	0	0	0	0	0	0	0	0	0	0	0.000474306	0	0	0.00238947	0.001215	0	9.68754e-06	0	0	0	0	0	0	0.00109197	0.000702313	0	0	0	0	0
2.7.1.176	0	0	0.000233003	0	0	0	0	0	0.000280812	0	3.42207e-05	0	0	0	0	0	0.000525441	0.000979175	5.60525e-05	0.000919328	1.80872e-05	0	0	0	0	0	0	0	0	8.4164e-05	0	0	1.39523e-05	0.000793705	0.000233237	0.000423934	0	0	0	0	0	0	0	6.71647e-05	0	0	0	0	0.000227565
2.7.1.180	0	0	0	0.0010454	0	0	0	0	0.00178611	0	0	0	0	0	0	0	0	0	0	0.00036115	0	0	0	0	0	0	0	0	0	7.24086e-05	0	0	0.000798344	0.000190338	0.000164069	0	0	0	0	0	0	0	0	0	0	0	0	0	0
2.7.1.184	0	0	0	0	0	0	0	0	0	0	0	0	0	0	0	0	0	0	0	0	0	0	0	0	0	0	0	0	0	0	0	0	0	0	0	0	0	0	0	0	0	0	0	0	0	0	0	0	0
2.7.1.19	0	0.000104288	0	0	0	0	0	0	0	0	0	0	0	0	0	0	0	0	0	0	0	0	0	0	0	0	0	0	0	0	0.00119824	0	0	0	0	9.15935e-06	0	0	0	0	0	0	0	0	0	0	0	0	0.000139733
2.7.1.2	0	0	0.00109104	0	0.000154223	0	0.000751354	0	0	0	1.33508e-05	0	0	0	0	0	0	0	0	0.000306624	6.74769e-05	0	0	0	0	0	0	0	0	0	0	0	0	0	0	1.14695e-05	0.000766563	0	0	0	0	0.00037262	0.000112062	0	0	0	0	0.000725301	0
2.7.1.20	0	0	0	0.00017241	0	0	0	0	0.000203308	0	0	0.00203254	0.000112993	0	0.0010656	0	0	0	0.00053825	0	0	0	0	0	0	0	0	0	0	0.00060776	0	0	0.00215498	0.00123565	0	0	0	0	0	0	0	0	0.000893515	0.000642858	0	0	0	0	0
2.7.1.21	0.000490406	0.000819116	0.00702376	0.00168282	0.0042426	0.00279866	0.000933204	0.00454639	0.00229712	0.0005683	0.00142925	0.000833733	0.00145822	0.00622048	0.00214838	0.00277661	0.00161099	0.00102592	0.000867701	0.00306094	0.00310889	0	0	0.00315104	0.00138086	0.0045584	0.00141142	0	0	0.00303872	0.000238479	0.00100345	0.00147835	0.00131222	0.00196517	0.00301054	0.0033555	0.00367579	0.00339809	0	0.0020031	0.0036259	0.000919953	0.0012864	0.00202082	0	0.00180455	0.00291135	0.00242669
2.7.1.22	0	0.00028698	0	0	0	0.00108619	0	0	6.4382e-05	8.25769e-05	0.000175971	0	0	0	0	0.000408311	0	0	9.02752e-05	0.000277933	0.000194842	0	0	0	0	0	0	0	0	3.46324e-05	0.000497349	0.000104217	0	0	0.000912312	0.000167608	0	0	0	0	0	0	5.18318e-05	0	0	0	0	0.000193395	0.00256845
2.7.1.23	0.00254425	0.000689139	0.00193312	0.00358478	0.00294475	0.0027291	0.0047543	0	0.00171523	0.00108989	0.00202538	0	0.00203558	0.00302946	0.00211842	0.00199947	0.000649033	0.00220338	0.0030193	0.00292034	0.00248435	0	0	0.00316022	0.00360632	0.00776636	0	0	0	0.00313617	0.000492937	0.00241222	0.00109368	0.00122482	0.00298057	0.00330341	0.00118981	0.00170552	0.00163634	0	0.0019733	0.0029042	0.00133098	0.00267803	0.00656793	0	0.00145623	0.0029202	0.00376895
2.7.1.24	0.0113935	0.00102817	0.00179285	0.00247203	0.0031421	0.00169979	0.00205501	0.00179759	0.00169596	0.00251135	0.00191796	0.000866711	0.00509493	0	0.00230863	0.00304155	0.0037967	0.000846361	0.0025083	0.00324715	0.00223889	0	0	0.00198203	0.00312517	0	0.00400511	0	0	0.00283549	0.00309415	0.00252323	0.00246886	0.00245635	0.00201036	0.00266483	0.00159094	0.003039	0	0	0.00349098	0.000795721	0.00182631	0.00259252	0.00185195	0	0	0.00260435	0.00267301
2.7.1.25	0	0	0.00128212	0	0	0	0	0	0	0	0	0	0	0	0	0	0	0	0	0	0.000213491	0	0	0	0	0	0	0	0	0	0	0	0	0	0	0	0.000642941	0	0	0	0	0.000661297	0	8.63861e-05	0	0	0	0.0031954	0
2.7.1.26	0	0.000320004	0.00130985	0.00178737	0.000885004	0.000255829	0	0	0.000342018	0.000456271	0.00117558	0.00319605	0.000471961	0	0.0019925	0.000709797	0.00278651	0.000697847	0.00266367	0.00041554	0.000259362	0	0	7.92589e-05	0.00364072	0	0	0	0	0.00284439	0.00182484	0.00324191	0.00204025	0.00133725	0.00412648	0.00263295	0.000390084	0.00044606	0	0	0.00194371	0.000660058	0.00189877	0.0033522	0	0	0	0.0022887	0.00428103
2.7.1.29	0	0	0	0	0.00091515	0	0.000288657	0	0	0	0	0	0	0	0	0	0	0	0	0	0	0	0	0	0	0	0	0	0	0	0	0	0	0	0	2.1863e-05	0	0	0	0	0	0	0	0	0	0	0	0	0
2.7.1.30	0.0047218	0.000825103	0.00299297	0.00252512	0.00312647	0.00447136	0.0020108	0.0020311	0.00232788	0.00383163	0.00192803	0.00064144	0.00273363	0.00213685	0.0015663	0.00337658	0.000328459	0.00248571	0.00187212	0.00208042	0.00229582	0	0	0.00180677	0.00236489	0.00434107	0.00268763	0	0	0.00274033	0.000164908	0.00279162	0.0003711	0.001072	0.00305627	0.0035245	0.00094341	0.00138948	0.00651935	0	0.00158294	0.00159491	0.00195246	0.00160179	0.00310947	0.00253137	0.00369896	0.00116448	0.00469406
2.7.1.31	0.00335758	0.000275934	0.003763	0.00108339	0.000839993	0.000776517	0.00229483	0.00417785	0.00110312	0.00320759	0.000129605	0	0.00470721	0.00305373	5.42809e-05	0.000177303	0	0.000716141	0	0.00176842	0.000856934	0	0	0	0	0.00136224	0.00475504	0	0	0.000243354	0.000703991	0	0.00104014	0.000510661	0.000207145	0.000682662	0.00220923	0.00169612	0.00653165	0	0	0	4.30607e-05	1.27559e-05	0.0019285	0	0	0.000125817	0.000894669
2.7.1.32	0	0	0	0	0	0	0	0	0	0	0	0	0	0	0	0	0	0	0	0	0	0	0	0	0	0	0	0	0	0	0	0	1.26486e-05	0	0	1.27974e-05	0	0	0	0	0	0	0	0	0	0	0	0	0.000582435
2.7.1.33	0.00309541	0.000618929	0.00229236	0.00184125	0.002331	0.00313064	0.00302752	0	0.00168681	0.00116471	0.00140811	0.00931133	0.00428303	0.00540039	0.00333059	0.00332477	0.000537383	0.0012219	0.00128593	0.00278933	0.00297669	0	0	0.00288892	0.00210456	0.00623403	0.000888279	0	0	0.00359237	0.00101664	0.00339079	0.0023555	0.00227413	0.00335034	0.00323122	0.00287376	0	0.005201	0	0.00768505	0.00281886	0.00443326	0.0029073	0.00254657	0.00271126	0.000469995	0.00171155	0.00184485
2.7.1.35	0	0.000225342	0.000411984	0.000598518	0.000374811	0.000335981	0.000180791	0	0.00113138	0.000106566	0.000983136	0	0.00116927	0	0.000318011	0.00017019	0.00221202	0	0.000976318	0.000729302	0.000490557	0	0	1.16769e-05	0.00235889	0	0	0	0	0.000611413	0.00210875	0.00206045	0.000805212	0.00010093	0.000134117	0.000922592	0.000646512	0	0	0	0.00214193	0.00146933	0.000350498	0.000999389	0	0	0	0.000905335	0
2.7.1.36	0	8.93781e-05	0	0	0.00164656	0	0.000135924	0	0	0	0	0	0	0	0	0.000276884	0	0	0	0	0.000250995	0	0	0	0	0	0	0	0	0	0.000303823	0	0	0	0	2.59429e-05	0.0016559	0.00190799	0	0	0	0.00161003	9.07926e-05	0	0	0	0.00159792	0.000602577	0.000745821
2.7.1.39	0	0.000545951	0.00038361	0.00151224	0.00218215	0.00131171	0.00247112	0.00659167	0.00142486	0.00107659	0.00177516	0.000630293	0	0.00214038	0.00114412	0.00369118	0.000625729	0.000560424	0.00123631	0.00305964	0.00199743	0	0	0.00222304	0	0.00199061	0.000496807	0	0	0.000732836	0.000466346	0.000129746	0.000696801	0.00063078	0.000563125	0.000719835	0.00503946	0	0.002393	0	0.00251669	0.00307829	0.000917592	0.00151133	0.0156509	0	0.00204233	0.00246614	0.00266096
2.7.1.4	0	0.000284267	0.000704541	0.0002368	0	0	0	0	0.000568347	0.000703289	0	0	0	0	0	0.0032231	0.000294256	0.00190872	0.000109866	0.000762412	0.000243058	0	0	0	0	0	0	0	0	0.000693555	0.00030263	0.000244904	0	0.000548883	0.000390822	0.00111485	0	0	0	0	0.00101665	0	0.000533227	0.00014801	0	0	0	0	0.00247919
2.7.1.40	0.00213321	0.000486324	0.00187244	0.00261664	0.00224845	0.00305457	0.00350901	0.00372127	0.00222216	0.00448156	0.00237196	0.000694855	0.00470219	0.00338899	0.00199029	0.00216802	0.00151418	0.000312731	0.00191489	0.00435991	0.00238647	0.00390908	0	0.00236483	0.00427119	0.00189297	0.00269353	0	0	0.00270861	0.0041685	0.00416942	0.00099048	0.0012374	0.00299899	0.00322969	0.00426898	0.00268341	0.00682788	0	0.00192	0.00104648	0.00213263	0.00274885	0	0	0.0038636	0.00179385	0.00321507
2.7.1.45	0	0.000266082	0	0.000559683	0	0	0	0	0.00171835	0	0	0	0	0	0.000243448	0.000154463	0	0	0	0.00321649	0	0	0	0	0	0	0	0	0	8.1637e-05	0	0	0.000752672	5.49797e-05	0.000121817	0	0	0	0	0	0.00021545	0	0	0	0	0	0	0	0
2.7.1.48	0.0040308	0.000550687	0.00058848	0.00253201	0	0	0	0	0.00297499	0.000302201	0.0014777	0.000881574	0.001162	0	0.0016376	0.00242272	0.000641265	0.00213531	0.00173426	0.00113036	0.00120781	0	0	0.00201376	0.00193016	0	0	0	0	0.00357566	0	0.00113709	0.000971543	0.00145261	0.00321139	0.00331358	0.000649062	0	0	0	0.0015041	0.000473004	0.0013187	0.00185154	0	0	0	0.00252199	0.00339043
2.7.1.49	0	0.0019139	0	0.000603744	0	0	0	0	0.00123954	0.000318907	0.000344388	0	0	0	5.28549e-05	0.000273099	0	0	0	0.00095237	0.000916906	0.0108802	0	0.00320014	0.000343458	0	0	0	0	0.000174728	0	0	0.000882461	0.000151868	0	9.90473e-06	0	0	0	0	0.000277268	0.00157855	0.000339913	0.000247103	0	0	0	0	0
2.7.1.5	0	0	0	0	0	0	0	0	0	0	0	0	0	0	0	0	0	0	0	0	0	0	0	0	0	0	0	0	0	0	0	0	0	0	0	0	0	0	0	0	0	0	0	0	0	0	0	0	0
2.7.1.50	0.0100522	0.000789675	0.000969765	0.00216724	0.00313596	0.00124484	0.00255953	0.000965008	0.00267495	0.00196664	0.00114785	0.000632615	0.00713564	0.00228627	0.000516803	0.00459962	0.00093842	0.00230111	0.00127035	0.00355255	0.0023559	0	0	0.00320437	0.00159309	0.00214416	0.0026723	0	0	0.0027929	0.00119717	0.00219734	0.00076187	0.00142792	0.00183018	0.00363455	0.00188291	0.00314983	0.0032708	0	0.00408828	0.00164044	0.00161481	0.00171108	0.00766897	0	0.00234768	0.00186674	0.00306863
2.7.1.51	0	0.000139098	0	0.000917726	0	0	0	0	0.00168529	0	0	0	0	0	0	0.000198772	0	0	0	0.000980924	0	0	0	0	0	0	0	0	0	0.000216657	0	0	0.000743604	2.35871e-05	0.000195153	2.06783e-05	0	0	0	0	0	0	0	0	0	0	0	0	0
2.7.1.53	0	0.000234322	0	0.00122373	0	0	0	0	0.00235789	0	0	0	0	0	0	0	0	0	0	0	1.68064e-05	0	0	0	0	0	0	0	0	0	0	0	0.000694481	0.000348494	0	0	0	0	0	0	0	0	0	0	0	0	0	0	0
2.7.1.55	0	0	0	0	0	0	0	0	0	0	0	0	0	0	0	0	0	0	0	0	0	0	0	0	0	0	0	0	0	0	0	0	0	0	0	0	0	0	0	0	0	0	0	0	0	0	0	0	0
2.7.1.56	0.000643111	0.00018359	0	0.000816123	0.0003104	8.23237e-05	0	0	0.00128398	0.000914125	1.30753e-05	0	0	0.00033159	0.000111414	0	0	0	0	0	0.000144758	0	0	0	5.79301e-05	0	0.000461826	0	0	0.000133023	0	0	0.000504799	7.35799e-05	0.000183368	0	0	0	0	0	0	0	0	0	0	0	0	0	0
2.7.1.58	0	0	0	0	0	0	0	0	0	0	0	0	0	0	0	0	0	0	0	0	0	0	0	0	0	0	0	0	0	0	0	0	0	0	0	0	0	0	0	0	0	0	0	0	0	0	0	0	0
2.7.1.59	0	5.17297e-05	0	0.000826115	0	0	0	0	0.000834922	0	2.80676e-05	0	0	0	9.2088e-05	0	0	0	0	0.000159907	0	0	0	0	0.000179522	0	0	0	0	0.000126317	0	0	0.000556573	3.80057e-05	0	0	0	0	0	0	0	0	0	0	0	0	0	0	0
2.7.1.6	0	0.000338906	0	0.00301731	0	0	0.000490624	0	0.00167612	0.000144252	0.00138752	0	0	0	0.00362432	0.00211739	0.00150595	0.000467296	0.00161011	0.00101567	0.000210535	0	0	9.94332e-05	0.00245158	0.00898293	0	0	0	0.00275646	0.000214035	0.00301769	0.00125629	0.00153708	0.00263123	0.00322138	0	0	0	0	0.00150693	0	0.000902534	0.00200916	0	0	0	0.00123506	0.00293266
2.7.1.60	0	5.32334e-05	0	0.000821363	0	0	0	0	0.00148265	0	0	0	0	0	6.9141e-05	0.000243603	0	0	0	8.46445e-05	6.1001e-05	0	0	0	0	0	0	0	0	2.6853e-05	0	0	0.000757163	5.78603e-05	0.000384543	5.86682e-06	0	0	0	0	0	0	0	0	0	0	0	0	0
2.7.1.63	0	0	0	0	0.000512495	0	0	0	0	0.000115908	0	0	0	0	0	0	0	0	0	0	1.72254e-05	0	0	0	0	0	0	0	0	0	0	0	0	0	0	0	0	0	0	0	0	0	0	0	0	0	0	9.04655e-05	0
2.7.1.67	0	0	0	0	0	0.000265381	0	0	0	0	0	0	0	0	0	0	0	0	0	0	0	0	0	0	0	0	0	0	0	0	0	0	0	0	0	0	0	0	0	0	0	0	0	0	0	0	0	0	0
2.7.1.69	0.0108062	0.00159035	0.00565764	0.000472107	0.0124286	0.00838929	0.0114747	0.0130655	0.00138471	0.00670773	0.000476013	0.00262243	0.00529174	0.0128338	0	0.00656339	0.00165516	0.0121812	0.000416424	0.00733239	0.00403431	0.00695521	0	0	4.02705e-05	0.0058545	0.0156023	0	0	0.00216251	0.00173875	0.000616307	0.000227038	0.00443774	0.000531423	0.00353494	0.00770423	0.00415905	0.0122475	0	0.00101543	0.000119718	0.00107356	0.000256895	0.0079279	0	0.00212072	0.000231097	0.00480426
2.7.1.71	0	0.000688577	0	0.00193664	0.00178648	0	0	0	0.00096951	0.00042001	0.000305748	0.00346638	0.000198298	0	0.000556656	0.000775054	0.00212878	0.00152836	0.00110549	0.000632964	0.00166091	0	0	0.000662568	0.00112416	0.00185281	0	0	0	0.000875842	0.00137424	0	0.00221375	0.00149868	0.000735634	0.00110157	0.000411679	0	0	0	0.000939629	0.000588839	0.00114251	0.00144498	0	0	0.00442904	0.000959831	0.00177344
2.7.1.73	0	0	0	0	0	0	0	0	0	0	0	0	0	0	0	0	0	0	0	0	0	0	0	0	0	0	0	0	0	0	0	0	0	0	0	0	0	0	0	0	0	0	0	0	0	0	0	0	0
2.7.1.76	0	0	0	0	0	0	0	0	0	0	0	0	0	0	0	0	0	0	0	0	0	0	0	0	0	0	0	0	0	0	0	0	0	0	0	0	0	0	0	0	0	0	0	0	0	0	0	0	0
2.7.1.83	0	0	0	0	0	0	0	0	0	0	0	0	0	0	0	0	0	0	0	0	0	0	0	0	0	0	0	0	0	0	0	0	0	0	0	0	0	0	0	0	0	0	0	0	0	0	0	0	0
2.7.1.87	0	0	0	0	0	0	0	0	0	0	0	0	0	0	0	0	0	0	0	0	0	0	0	0	0	0	0	0	0	0	0	0	0	0	0.00044944	0	0	0	0	0	0	0	0	0	0	0	0	0	0
2.7.1.89	0	0	0	0	0	0	0	0	0	0	0	0	0	0	0	0	0	0	0	0	0	0	0	0	0	0	0	0	0	0	0	0	0	0	0	0	0	0	0	0	0	0	0	0	0	0	0	0	0
2.7.1.90	0	0	0.000579903	0	0	0.000470322	0	0	0	0.000140848	0	0	0	0	0	0	0	0	0	0	0	0	0	0	0	0	0	0	0	0	0.000404461	0	0	0	6.66466e-05	4.81662e-05	0.000308292	0	0	0	0	0	0	0	0	0	0	0	0
2.7.1.95	0	0	0	0	0	0	0	0	0	0.000536868	0.000115623	0	0	0	0	0.000374508	0	0	0	0.000487607	3.53605e-05	0	0	0	0	0	0	0	0	0	0	0	0	0	0.00044944	7.10337e-06	0	0.00112631	0	0	0	0	7.1511e-05	3.23005e-05	0	0	0	0.000623021	0
2.7.10.2	0	2.53659e-05	0	7.37506e-05	0	0	0	0	0.000304451	0.000677637	3.87207e-05	0	0	0	0	0.000220111	0	0	0.000236665	0	0	0	0	0	0	0	0	0	0	0	0.000402195	0	0	0	0.000260359	0.000118062	0	0	0	0	0.000336653	0	0	0	0	0	0	0	0
2.7.11.1	0	9.81754e-05	0	0.00012219	0.00199094	0.000331466	0.000128115	0	0.000173023	6.27046e-05	6.63636e-05	0	0.000843757	0	0	0.000310426	0	0.00103197	0.000105068	0.00125559	0.00345487	0.0020977	0	0.00415655	0	0	0.00123652	0	0	0.000508943	0.000125082	0	0	0.000461024	5.45009e-05	0.000708039	0.000179398	0	0	0	0.00138897	0.00189863	0.000326993	6.19968e-05	0.00888709	0	0.00258481	0.00249416	0.000160298
2.7.11.21	0	0	0	0	0	0	0	0	0	0	0	0	0	0	0	0	0	0	0	0	0	0	0	0	0	0	0	0	0	0	0	0	0	0	0	0	0	0	0	0	0	0	0	0	0	0	0	0.000644424	0
2.7.11.24	0	0	0	0	0	0.000131301	0	0	0	0.000133722	0	0	0	0	0	0	0	0	0	0	0	0	0	0	0	0	0	0	0	0	0	0	0	0	0	0	0	0	0	0	0	0.00250366	0	6.25715e-05	0	0	0	0.00314489	0
2.7.11.32	0.00242658	0	0.00324481	0	0.00240581	0.00407589	0.00442938	0.00237578	0	0.000387945	1.59681e-05	0	0.00597514	0.00124043	0	0	0	0	0	0.00294726	0.00220179	0.0099934	0	0.00175472	0	0.00401271	0.00300089	0	0	0	0	6.23501e-05	0	0	0	9.0779e-05	0.00287206	0	0.00257613	0	0.00112751	0.00194828	0.00111255	6.2365e-06	0.00717024	0.00945046	0.00273634	0.00227642	0
2.7.11.33	0	0.00413336	0	0.000596077	0	0	0	0	0.000283507	0	0.00235752	0	0.000139397	0	0.000317955	0.000510503	0	0.00328425	0.00174107	0	4.99404e-05	0	0	0	0	0	0	0	0	0.000449898	0	0	0.00158839	0.00138899	0	0	0	0	0	0	0	0	0.00103231	0.00165888	0	0	0	0	0
2.7.11.5	0	0	0	0	0	0	0	0	0	0	0	0	0	0	0	0	0	0	0	0	0	0	0	0	0	0	0	0	0	0	0.000982892	0	0	0	0	0	0	0	0	0	0	0	0	0	0	0	0	0	0
2.7.13.3	0	0.00110071	0.00301405	0.00474542	0.00133714	0.000404237	0.0045522	0	0.00540385	0.00360536	0.00198851	0.00369722	0.00131283	0	0.00558896	0.00684308	0.00107766	0.0033526	0.00327221	0.00425677	0.0109073	0.0282762	0	0.0219742	0.00277659	0.00709863	0	0	0	0.00641913	0.00118524	0.00235901	0.00778638	0.00748205	0.0051394	0.00515305	0.00194192	0.00333037	0.00925732	0	0.0119442	0.0140441	0.00888821	0.00439787	0	0	0.0131048	0.00932061	0.0056126
2.7.14.1	0	0	0.00120381	0	7.70418e-05	0	0.000292495	0	0	0.000690384	2.52896e-05	0	0	0	0	0	0	0	0	0	0.00201014	0.00436441	0	0.0026864	0	0.0017284	0	0	0	0	0	0	0	0	0	5.40972e-05	0.000373249	0	0	0	0.00111231	0.00263783	0.000245617	2.46407e-05	0	0	0	0.00132989	0
2.7.2.1	0	0.00102032	0	0.00271301	0.000965116	0.000386088	0.00164724	0	0.00216197	0.00401388	0.00234236	0	0.000195947	0.00126456	0.00182054	0.00356021	0.00190977	0.00138439	0.00140131	0.000618143	0.00129926	0	0	0.00236889	0.00232311	0	0	0	0	0.0031287	0.000218566	0.00321068	0.000960293	0.00191467	0.00387018	0.00371362	0.000762142	0.00067986	0.00174944	0	0.000734921	0.000887182	0.00140418	0.0019032	0	0	0.00501514	0.0024014	0.00550149
2.7.2.11	0.00427682	0.000362487	0.00485716	0.000666985	0.00133741	0.00280508	0.00226465	0.0020796	0.00197764	0.00175114	0.0011121	0.00086253	0.0024589	0.00380608	3.7263e-05	0.00133659	0.00172751	0.00149012	0.000771983	0.00286975	0.00068255	0	0	0	0.00212636	0	0.000730668	0	0	0.000936025	0.00351733	0.00262225	0.000932566	0.00150705	0.000704498	0.00164372	0.00251684	0.00145567	0.000879689	0	0.00309393	0	0.000398255	0.00114822	0.00523161	0	0.000547399	0.00046108	0.00117835
2.7.2.15	0	0	0	0	0	0	0	0	0	0	0	0	0	0	0	0	0	0	0	0	0	0	0	0	0	0	0	0	0	0	0	0	0	0	0	0	0	0	0	0	0	0	0	0	0	0	0	0	0
2.7.2.2	0	8.12272e-05	0	0.000206823	0.000167552	0	0	0	0.001876	0.000276154	0.000137537	0.00055737	0	0	0	0.000778904	0	0	0	0.000244823	0.00359584	0	0	0.00560578	0.000117129	0	0	0	0	0.000108658	0	0	0.000819136	3.71849e-05	6.17574e-05	2.93711e-05	0.000610292	0	0	0	0.00270397	0.00402785	0.000383943	4.78446e-05	0	0	0.00194755	0.00293148	0
2.7.2.3	0.0073736	0.00044994	0.00664352	0.00288596	0.00376451	0.00264773	0.00513229	0.00899393	0.00155648	0.00113589	0.0017761	0.00209664	0.00163738	0.002791	0.00151118	0.00469274	0.00200032	0.00579949	0.00233585	0.00165189	0.0027978	0	0	0.00211042	0.00299483	0.00433083	0.00140474	0	0	0.00404592	0.0029166	0.00439434	0.00234866	0.00352764	0.00422133	0.00465852	0.00318937	0.0014122	0.0042915	0	0.00145282	0.00227116	0.00291036	0.00322529	0.00101547	0	0.00176191	0.00272541	0.00454468
2.7.2.4	0.000465776	0.00756576	0.000880876	0.00212724	0.00184656	0.0062995	0.0016659	0.00841873	0.000790492	0.0040739	0.00628101	0.00274923	0.00358637	0.00708289	0.00462207	0.00316541	0.00918722	0.00691912	0.00681531	0.00241444	0.00119327	0	0	0	0.0024889	0	0.00598684	0	0	0.00182701	0.00909989	0.00395958	0.00150925	0.00347281	0.000894814	0.00294525	0.00201912	0.000995117	0.00160984	0	0.000347598	0.00094543	0.0033313	0.0048781	0.00573034	0	0.00361434	0.00266658	0.00232899
2.7.2.7	0	0	0	0	0	0	0	0	0	0	0	0	0	0	0	0	0	0	0	0	0	0	0	0	0	0	0	0	0	0	0	0	0	0	0	1.02281e-05	0	0	0	0	0	0	0	0	0	0	0	0	0
2.7.2.8	0.00129689	4.40566e-05	0.0022797	0	0.00182081	0.0030056	0.00252697	0	0	0.0021276	0.00236727	0	0.00213393	0.00304879	0	0.000156681	0.00163511	0	0.00109707	0.00122262	0.00280861	0	0	0.0040178	0.00216176	0.00803802	0.000943698	0	0	0.000575681	0.00314256	0.0025589	0.000268895	0.000481622	0	0.00114405	0.00294093	0.00094029	0.000567847	0	0.00271856	0.00412195	0.00165874	0.000952079	0.00674581	0	0.00342444	0.000644764	0
2.7.3.9	0.00311785	0.000380869	0.00141525	0.00192632	0.00360624	0.00060197	0.0042597	0.0058889	0.00106452	0.0025796	0.00138692	0.000285652	0.00451019	0.00304272	0.00164098	0.000683303	0.00100068	0	0.00201037	0.0027195	0.00170093	0	0	0.00264744	0.00217771	0.00547496	0.00398821	0	0	0.0022583	0.00100746	0.000924011	0.000776493	0.000591117	0.00342527	0.00239723	0.00162053	0.000995117	0.00685533	0	0.00312352	0.0017319	0.00151165	0.00185243	0	0	0.00204561	0.0012774	0.00116389
2.7.4.1	0	9.47183e-05	0.000396354	1.38399e-05	0.00247225	0.000110199	0.000827985	0	0.000283801	0.00289953	0.000981655	0	0.00150162	0	0.000343754	6.29075e-05	0	0	0.000226585	0	0.00400034	0	0	0	0.000654598	0	0.0014971	0	0	0.000353375	0.000629585	0	0.000912675	0.00107447	0	4.46268e-05	0.000212556	0.00440577	0.000452858	0	0.00019883	0	0.000717148	0.0006387	0.00138699	0.00727515	0	0.000146539	0.00068119
2.7.4.14	0	0	0	0	0	0	0	0	0	0	0	0	0	0	0	0	0	0	0	0	0	0	0	0	0	0	0	0	0	0	0	0	0	0	0	0	0	0	0	0	0	0	0	0	0	0	0	0	0
2.7.4.16	0.00409976	1.58379e-05	0.00193745	0.000598805	0.00296695	0.00150892	0.002622	0.00515106	0.00114734	0.00541563	0.000106359	0.00215238	0.00274133	0.00326792	0	0	0	0	0	0.00124485	0.00282787	0	0	0	0	0	0.00500738	0	0	3.4033e-05	0.000635309	0	0.000587521	5.23469e-05	0	8.14814e-05	0.00265781	0.00219858	0.00326464	0	0	0	0.000427327	0	0	0	0	0.000134971	0
2.7.4.2	0	0.000310266	0.000164072	0	0.00138382	0.00030663	0.00159059	0	0.000187647	0	3.79286e-05	0	0	0.000287142	0	0.00028726	0.000255416	0	0	0.000224631	0.000258775	0	0	0	0	0	0	0	0	1.93279e-05	0	0	0	3.71849e-05	5.63022e-05	0.000238343	0.000170045	0.000801655	0	0	0.000669861	0.00152212	0	4.9434e-06	0	0	0.000671375	0.00145305	0.00162158
2.7.4.22	0.00177416	0.00563364	0.00637477	0.00231132	0.00300414	0.00444287	0.00231336	0.00354296	0.00155037	0.00503893	0.00498961	0.00223552	0.00495725	0.0068584	0.00319544	0.00424136	0.00386011	0.00462441	0.00503678	0.00302864	0.0034991	0	0	0.00224851	0.00390412	0.0163398	0.00700404	0	0	0.00343348	0.0096627	0.00430581	0.00249195	0.00363651	0.00436769	0.0039938	0.00687679	0.0107117	0.00153366	0	0.000966788	0.0025206	0.0024925	0.0035157	0	0.0117037	0.00157922	0.00210573	0.00327759
2.7.4.23	0	0	0	0	0	0	0	0	0	0	0	0	0	0	0	0	0	0	0	0	0	0	0	0	0	0	0	0	0	0	0	0	0	0	0	0	0	0	0	0	0	0	0	0	0	0	0	0	0
2.7.4.25	0.00213458	0.000562955	0.00294753	0.00225596	0.0031107	0.00405131	0.00457827	0.0145751	0.00192621	0.00122369	0.00233875	0.00303813	0.0046466	0.00844608	0.00118324	0.0010631	0.00138317	0.00164555	0.0018977	0.00171648	0.00141972	0	0	0.00195457	0.00396042	0	0.00572704	0	0	0.00289163	0.00400705	0.00518061	0.000930927	0.00136221	0.002523	0.00334197	0.00557068	0.00678607	0	0	0.00197087	0.00206767	0.00178243	0.00230147	0.00453924	0	0.00319912	0.00189139	0.00394439
2.7.4.27	0.00242658	0	0.00324481	0	0.00240581	0.00407589	0.00442938	0.00237578	0	0.000387945	1.59681e-05	0	0.00597514	0.00124043	0	0	0	0	0	0.00294726	0.00220179	0.0099934	0	0.00175472	0	0.00401271	0.00300089	0	0	0	0	6.23501e-05	0	0	0	9.0779e-05	0.00287206	0	0.00257613	0	0.00112751	0.00194828	0.00111255	6.2365e-06	0.00717024	0.00945046	0.00273634	0.00227642	0
2.7.4.28	0	0.00413336	0	0.000596077	0	0	0	0	0.000283507	0	0.00235752	0	0.000139397	0	0.000317955	0.000510503	0	0.00328425	0.00174107	0	4.99404e-05	0	0	0	0	0	0	0	0	0.000449898	0	0	0.00158839	0.00138899	0	0	0	0	0	0	0	0	0.00103231	0.00165888	0	0	0	0	0
2.7.4.29	0	0	0	0	0	0	0	0	0	0	0	0	0	0	0	0	0	0	0	0	0	0	0	0	0	0	0	0	0	0	0	0	0	0	0	0	0	0	0	0	0	0	0	0	0	0	0	0	0
2.7.4.3	0.00346924	0.000934647	0.00338115	0.00298801	0.004359	0.00182206	0.00478381	0.002381	0.0028555	0.00404896	0.00174547	0.000898295	0.00221528	0.00086171	0.00250127	0.00286033	0.00120531	0.00172852	0.00316097	0.00241913	0.00243769	0	0	0.00280862	0.00454738	0.00813094	0.00250526	0	0	0.00447034	0.00341765	0.0033194	0.00147123	0.00194637	0.00351451	0.00446413	0.00500103	0.00416257	0.00589756	0	0.00160219	0.00180386	0.000761798	0.00299315	0.00239571	0	0.00779248	0.00300763	0.00598849
2.7.4.6	0.00505676	0.00415199	0.0021767	0.0014868	0.00275976	0.00190925	0.00280067	0.0117674	0.0015292	0.00187187	0.0027684	0.00282354	0.000956429	0.00523432	0.00226212	0.00224966	0.00290419	0.00425932	0.0022289	0.00313776	0.00153738	0	0	0.0016284	0.000919759	0	0.00593339	0	0	0.00163244	0.00808767	0.0043112	0.00221594	0.00253837	0.000651026	0.00235064	0.00367502	0.00723996	0.00586207	0	0.00180163	0.00297476	0.00133607	0.00116489	0.0141502	0.0113476	0.00101543	0.00227744	0.0017064
2.7.4.7	0.00236583	0.000508949	0.00240217	0.000887892	0.00219102	0.00437149	0.00283548	0.00185317	0.00157418	0.00169564	8.29401e-05	0.000865317	0.00215499	0.00296836	0.000856467	0.00137326	0	0.00196822	0.000657046	0.00276274	0.00208907	0.0108802	0	0.00320014	0.00038029	0.00244574	0.00341123	0	0	0.00127493	0	0.000186201	0.00250536	0.00215423	0.000453505	0.00122484	0.00244185	0.000729596	0.00599646	0	0.000277268	0.00215062	0.00255057	0.00106623	0	0.00921309	0.00131586	0.000511834	0.00108826
2.7.4.8	0.00492157	0.000424068	0.00679212	0.00245767	0.00333687	0.00405852	0.00447054	0	0.00257525	0.00293429	0.0021854	0.00175293	0.00377612	0.00526183	0.00204956	0.00382254	0.00119024	0.00243703	0.00238698	0.00184226	0.00216671	0	0	0.00214824	0.00350512	0	0.00314435	0	0	0.00317506	0	0.00223122	0.00259381	0.00184952	0.00338575	0.00352058	0.00034009	0.00152146	0.00283923	0	0.00429096	0.00157616	0.00313187	0.00317824	0	0.00741794	0.000595284	0.0014734	0.00575
2.7.4.9	0.000969044	0.000419543	0.00359925	0.00239396	0.00319661	0.00181538	0.00315696	0.00493023	0.00270096	0.00231184	0.00203735	0.00170277	0.000582174	0.00283812	0.00296513	0.00311666	0.00250048	0.000132669	0.00246061	0.00377916	0.00203336	0	0	0.00244915	0.00512148	0	0.00288455	0	0	0.00372979	0.000920768	0.00231305	0.00318912	0.00128039	0.00428463	0.00334049	0.00196657	0	0.00520337	0	0.00340362	0.00141339	0.0025334	0.00337453	0.0041317	0	0.00313319	0.00190899	0.00328196
2.7.6.1	0.00619685	0.0061799	0.00309717	0.00442836	0.00472034	0.00274317	0.00360152	0.00623954	0.00247659	0.00601133	0.00553154	0.00109152	0.00424498	0.00649916	0.00527496	0.00790279	0.00711908	0.00831078	0.00601022	0.00331548	0.00483765	0.00229653	0	0.00277355	0.00456401	0.00566945	0.00361443	0	0	0.00476556	0.00510942	0.00577458	0.0031399	0.00452034	0.00354055	0.00512257	0.00258418	0.00277466	0.00395221	0	0.00421374	0.00294345	0.00356939	0.00490032	0.00527664	0.00443593	0.0050135	0.00322345	0.00649303
2.7.6.2	0	0.000211458	0	0	0	0	0	0	0	0	0	0	0	0	0	0.000122422	0	0	0	0	0	0	0	0	0	0	0	0	0	0	0	0	0	0	0	1.13906e-05	0	0	0	0	0	0	0	0	0	0	0	0	0
2.7.6.3	0.00255766	0.000642173	0.00362129	0.00236532	0.00422509	0.00243332	0.00210543	0.00348626	0.00204878	0.00166484	5.912e-05	0.00476691	0.00564311	0.00194297	0.00649368	0.000335093	0	0	0.000635575	0.00148566	0.00197213	0	0	1.12331e-05	0	0.0110389	0.00183669	0	0	0.000565849	0	0.000116707	0.0021889	0.00377915	0	0.000217879	0.00317746	0	0.00654443	0	0.000947128	0.00564019	0.0032573	0.00057352	0	0	0	0.00134096	0
2.7.6.5	0	0.000339595	0.000601545	0.00153087	0	0	0	0	0.00218453	0	0	0.00122947	0.000894855	0	0.000814082	0.00075117	0	0	0.00315391	0.00085202	0.000994761	0	0	0.00215111	4.57587e-05	0	0	0	0	0.00128946	0	0	0.0023835	0.00101626	0.000256242	8.55465e-05	0	0	0	0	0.00406233	0.00182369	0.00174218	0.00137051	0	0	0.00212301	0.000169951	0
2.7.7.1	0	0.00028698	0	0	0	0.00108619	0	0	6.4382e-05	8.25769e-05	0.000175971	0	0	0	0	0.000408311	0	0	9.02752e-05	0.000277933	0.000194842	0	0	0	0	0	0	0	0	3.46324e-05	0.000497349	0.000104217	0	0	0.000912312	0.000167608	0	0	0	0	0	0.001488	5.18318e-05	0	0	0	0	0.00167626	0.00256845
2.7.7.10	0	0	0	0	0	0	0	0	0	0	0	0	0	0	0	0	0	0	0	0	0	0	0	0	0	0	0	0	0	0	0	0	0	0	0	0	0	0	0	0	0	0	0	0	0	0	0	0	0
2.7.7.12	0	0.000426485	0.000769143	0.00237848	0.00133106	0.000306543	0.000233599	0	0.00241972	0.00102322	0.00148111	0.00133583	0	0	0.00210024	0.00333632	0.000576803	0.00615839	0.00128623	0.00103688	0.000189503	0	0	9.2037e-05	0.00317808	0	0	0	0	0.00421468	0.000345556	0.00258733	0.0011696	0.00177581	0.00400132	0.00349213	0	0	0	0	0.000878217	0.000118809	0.000766644	0.00209101	0	0	0	0.00200966	0.00552809
2.7.7.13	0	0	0	2.31574e-05	0	0	0	0	7.49626e-05	0	0	0.0014984	0.000172108	0	0	0.000419862	0	0	0.000415014	0	0	0	0	0	0	0	0	0	0	0.000297203	0	0	0.00125723	0.00089462	8.28579e-05	0	0	0	0	0	0	0	0.000160316	0.000571068	0	0	0	0	0
2.7.7.14	0	0	0	0	0	5.35799e-05	0	0	0	0	0	0	0	0	0	0	0	0	0	0	0	0	0	0	0	0	0	0	0	0	0	0	0	0	0	0	0	0	0	0	0	0	0	0	0	0	0	0	0
2.7.7.18	0	0.000761512	0.00047298	0.00208323	0.000389884	0.000323997	0.000499491	0	0.000407376	0.00194368	0.00173089	0.00344687	0.00246061	0	0.00100477	0.00297342	0.000860393	0.00163049	0.00185488	0.000903215	0.000719562	0	0	0.00228642	0.0023925	0	0	0	0	0.00281481	0.000674896	0.00286396	0.000248309	0.000838603	0.00315776	0.00309522	0.00144215	0.00307347	0	0	0	0.000871237	0.00208753	0.00200462	0	0	0.000697942	0.0016932	0.00477752
2.7.7.19	0	0.000167387	0	0.000273324	0	0	0	0	0.0016395	0	1.93202e-05	0	0	0	5.96095e-05	0	0	0	0	5.39821e-05	5.91456e-05	0	0	0	0	0	0	0	0	9.22238e-05	0.000389079	0	0.000862426	8.58922e-05	8.17771e-05	1.27653e-05	0	0	0	0	0	0	0	0	0	0	0	0	0
2.7.7.2	0	0.000320004	0.00130985	0.00178737	0.000885004	0.000255829	0	0	0.000342018	0.000456271	0.00117558	0.00319605	0.000471961	0	0.0019925	0.000709797	0.00278651	0.000697847	0.00266367	0.00041554	0.000259362	0	0	7.92589e-05	0.00364072	0	0	0	0	0.00284439	0.00182484	0.00324191	0.00204025	0.00133725	0.00412648	0.00263295	0.000390084	0.00044606	0	0	0.00194371	0.000660058	0.00189877	0.0033522	0	0	0	0.0022887	0.00428103
2.7.7.21	0	0	0	0	0	0	0	0	0	0	0	0	0	0	0	0	0	0	0	0	0	0	0	0	0	0	0	0	0	0	0	0	0	0	0	0	0	0	0	0	0	0	0	0	0	0	0	0	0
2.7.7.22	0	0	0	0	0	0	0	0	0	0	0	0	0	0	0	0	0	0	0	0	0	0	0	0	0	0	0	0	0	0	0	0	0	0	0	0	0	0	0	0	0	0	0	0	0	0	0	0	0
2.7.7.23	0	5.16594e-05	0	0.000248372	0	0	0	0	0.00135215	0	0	0	0	0	6.15233e-05	0	0	0	0	0	0	0	0	0	0.000447025	0	0	0	0	0.000125813	0	0	0.000596757	0	0.00037564	0	0	0	0	0	0	0	0	0	0	0	0	0	0.000486015
2.7.7.24	0	5.37533e-05	0	0	0.000348921	0	0	0	6.05712e-05	0.0023116	0.00115533	0	0.000975564	0	0	0.000169472	0.000604628	0.00018784	0.00109252	0.000780225	0.000155196	0	0	0	0.00240431	0	0	0	0	0.000997898	0.00604247	0.00402393	0.000235804	0.000618823	0	0.0013965	0	0.00050872	0	0	0	0	0.000548781	0.00117868	0	0	0	0.000720724	0
2.7.7.25	0	0	0	0	0	0	0	0	0	0	0	0	0	0	0	0	0	0	0	0	0	0	0	0	0	0	0	0	0	0	0	0	0	0	0	0	0	0	0	0	0	0	0	0	0	0	0	0	0
2.7.7.27	0.00582603	0.000799765	0.00248785	0.00229785	0.00382411	0.00369744	0.00351563	0.00531556	0.00186015	0.00212443	0.00104045	0.00133211	0.0035094	0.000864955	0.00115414	0.0023095	0.00121807	0.00137084	0.000400939	0.00255348	0.000956348	0	0	9.59037e-05	0.000954688	0.00280795	0.00345957	0	0	0.00224543	0.000230013	0.00137795	0.000826249	0.000675987	0.00314423	0.00299679	0.00284877	0.00104525	0.000849877	0	0.00315797	0	0.000521772	0.00128941	0	0.00798913	0.00201413	0.000840942	0.00231648
2.7.7.3	0.00247119	0.000742723	0.00381077	0.00367129	0.00361406	0.00212418	0.00176847	0.00598439	0.00263458	0.00265774	0.00270278	0	0.00779724	0.00257313	0.00198308	0.00190811	0.00297016	0.000735515	0.00294952	0.00305414	0.00207384	0	0	0.0017802	0.00322552	0.00626711	0.002102	0	0	0.00346343	0.00208753	0.00367491	0.00277904	0.0017018	0.0028095	0.00402391	0.00398671	0	0.00854041	0	0.00359212	0.00149668	0.00260647	0.00359961	0.00300252	0	0.0051975	0.00204885	0.00390243
2.7.7.33	0	0	0	0	0	0	0	0	0	0	0	0	0	0	0	0	0	0	0	0	0	0	0	0	0	0	0	0	0	0	0	0	0	0	0	0	0	0	0	0	0	0	0	0	0	0	0	0	0
2.7.7.38	0	0.000128376	0	0.000647991	0	0	0	0	0.00149084	0	0	0.00230705	0.00165715	0	0.00148114	0.000715214	0	0	0.00063837	0.000912937	0	0	0	0	0	0	0	0	0	0.000950204	0	0	0.00345993	0.00198227	0.00102991	3.75802e-05	0	0	0	0	0	0	0.00216777	0.00078372	0	0	0	0	0.000864462
2.7.7.39	0	0	0	0	0	0	0	0	0	0.000529585	0	0	0	0	0	0.000411705	0	0	0	0	0	0	0	0	0	0	0	0	0	0	0	0	0	0	0	0	0	0	0	0	0	0	0	0	0	0	0	0	0
2.7.7.4	0	0.00386598	0.000930651	0.000747168	0.000771604	0.00297268	0.000854985	0	0.000215686	0.00323697	0.00284038	0.00527737	0.000129776	0	0.00160017	0.000637101	0.00355368	0.00293212	0.00269032	0.000162626	0.00236103	0	0	1.18647e-05	0	0	0	0	0	0.00107111	0.00134061	0	0.00266945	0.00201559	0.00123129	7.17421e-05	0.000795301	0.00119445	0	0	0.000251527	0.000689058	0.00248895	0.00171207	0	0	0.000993452	0.00151243	0
2.7.7.41	0.0124837	0.00060763	0.0028471	0.00293743	0.00243268	0.00259459	0.00109136	0	0.00235242	0.00512222	0.00227131	0.00553097	0.00299297	0.00276419	0.00160118	0.00255317	0.0014285	0.0014263	0.00219375	0.00296065	0.0024053	0.0082715	0	0.00119117	0.00408218	0.00642853	0.00354407	0	0	0.00373502	0.00619736	0.00484018	0.00284872	0.00362006	0.0028237	0.00415079	0.0058572	0.00101587	0.00193162	0	0.00354773	0.00251167	0.00363747	0.00331806	0.00147368	0	0.00558583	0.00275061	0.00397776
2.7.7.42	0	0.000195971	0.0036665	0.000668435	0.000956812	0.00793989	0.00101036	0.00245411	0.00117014	0.00134007	1.37411e-05	0.00807025	0.00326407	0.00282331	1.9776e-05	8.05921e-05	0	0	0	0.00163612	0.00109445	0	0	0	3.42702e-05	0	0.0165318	0	0	7.04724e-05	0	0	0.00057678	0.000141677	0.000126603	0.000105627	0.00129812	0	0	0	0	0	0.000379346	0	0	0	0.00756256	0	0
2.7.7.43	0	2.44384e-05	0	0.000371423	0	0	0	0	0.000882991	0	0	0	0	0	0.000160478	0.000222721	0	0	0	0	0	0	0	0	0	0	0	0	0	0.00029245	0	0	0.000733658	0.000107187	0	2.14113e-05	0	0	0	0	0	0	0.000146004	0	0	0	0	0	0
2.7.7.47	0	0	0	0	0	0	0	0	0	0	0	0	0	0	0	0	0	0	0	0	0	0	0	0	0	0	0	0	0	0	0	0	0	0	0	0	0	0	0.00138555	0	0	0	0	0	0	0	0	0	0
2.7.7.48	0	0	0	0	0	0	0	0	0	0	0	0	0	0	0	0	0	0	0	0	0	0	0	0	0	0	0	0	0	0	0	0	0	0	0	0	0	0	0	0	0	0	0	0	0	0	0	0	0
2.7.7.49	0	0	0.00125735	0	0	0	0	0	0	0.000121688	0	0	0	0	0	0	0	0	0	0	1.2509e-05	0	0	0	0	0	0	0	0	0	0.000926969	0	0	0	0	7.76484e-06	0	0	0	0	0	0	0	1.3371e-05	0	0	0	0	0
2.7.7.50	0	0	0	0	0	0	0	0	0	0	0	0	0	0	0	0	0	0	0	0	0	0	0	0	0	0	0	0	0	0	0	0	0	0	0	0	0	0	0	0	0	0	0	0	0	0	0	0.000736807	0
2.7.7.56	0.00697789	0.00535272	0.00313765	0.000581046	0.00354734	0.0023761	0.0011938	0	0.0016974	0.00783871	0.00395702	0.00432566	0.0029067	0.00315758	0.00203353	0	0.00372284	0.00474945	0.00329667	0.000522144	0.00217481	0	0	0	0.00181235	0.00236857	0.00354368	0	0	0.00104415	0.00611008	0.00311901	0.00208908	0.00135077	8.3424e-05	0.000822851	0.00404095	0.00238147	0.00426831	0	0.00185858	0	0.00154842	0.00234341	0.00507624	0.0110602	0.000984268	0.000704827	0
2.7.7.58	0	0	0	0	4.22892e-05	0	0	0	0	0.000477172	0.00053759	0	7.16226e-05	0	0	0	0	0	0	0	0	0	0	0	0	0	0	0	0	0.000700584	0.0039888	0.00396388	9.30457e-05	0.000434649	0	0.00138934	0	0	0	0	0	0	0	0	0	0	0	0.000744415	0
2.7.7.59	0	0	0.000456869	0	0.00013259	0.000328861	0	0	0	0	0	0	0	0	0	0	0	0	0	0	0	0	0	0	0	0	0	0	0	0	0	0	0	0	0	0	0	0	0	0	0	0	0	0	0	0	0	0	0
2.7.7.6	0.0145844	0.0158113	0.00699363	0.00913654	0.00410331	0.01096	0.00792528	0.00707623	0.00465173	0.00697953	0.0162826	0.00656118	0.00362945	0.00868849	0.0097457	0.00800446	0.0153212	0.00669138	0.0125511	0.00955538	0.010606	0	0	0.0043785	0.0116828	0.00635057	0.0030905	0	0	0.00943787	0.0163515	0.0152544	0.00511797	0.00729347	0.0104923	0.00853562	0.00734408	0.016241	0.00246209	0	0.00907078	0.0116652	0.0118959	0.0103106	0.00517757	0	0.00271043	0.00966301	0.00685476
2.7.7.60	0.00925997	0.000571598	0.00399071	0.000932312	0.00151509	0.0037558	0.00187263	0.00315316	0.00202518	0.00155281	0.000143587	0.00357088	0.00299008	0.00418297	0	0.00340373	0	0.0018846	1.9752e-05	0.0028104	0.00382241	0	0	0.00517126	0	0	0.00378737	0	0	0.000678897	0.000400168	8.21843e-05	0.000556674	0.000612381	0.000177295	0.00119701	0.00079275	0.0011126	0.00470508	0	0.0041049	0.00281208	0.000910386	0.000142254	0.00540611	0.0129981	0.000531656	0.000837138	0.000991164
2.7.7.61	0	0	0	0	0	0	0	0	0	0	0	0	0	0	0	0	0	0	0	0	0	0	0	0	0	0	0	0	0	0	0	0	0	0	0	0	0	0	0	0	0	0	0	0	0	0	0	0	0
2.7.7.62	0	0	0	0	0.000551644	0	0	0	0	0	0	0	0	0	0	0	0	0	0	0	0	0	0	0	0	0	0	0	0	0	0	0	0	0	0	0	0	0	0	0	0	0	0	0	0	0	0	0	0
2.7.7.63	0	0.000198206	0	0.00417238	0	0	0.000596901	0	0.000184703	0.000169192	0.00460489	0.00201257	0.000474099	0	0.00527095	0.000282823	0.00351287	0	0.00505387	0	5.39863e-05	0	0	0.000153644	0.00645185	0	0	0	0	0.00668978	0	0.00793775	0.000759411	0.001177	0.0113791	0.00633367	0	0	0	0	0.00221956	0.00211468	0.00222308	0.00552098	0	0	0	0.0037496	0.00182873
2.7.7.65	0	0	0	0	0	0	0	0	0	0	0	0	0	0	0	0	0	0	0	0	0	0	0	0	0	0	0	0	0	0	0	0	0	0	0	0	0	0	0	0	0	0	0	0	0	0	0	0	0
2.7.7.66	0	0	0	0	0	0	0	0	0	0	0	0	0	0	0	0	0	0	0	0	0	0	0	0	0	0	0	0	0	0	0	0	0	0	0	0	0	0	0	0	0	0	0	0	0	0	0	0	0
2.7.7.7	0.0029438	0.0040896	0.0049814	0.0136866	0.00809811	0.005059	0.00539673	0.00172411	0.0159621	0.00723201	0.0102827	0.00213008	0.00515865	0.00269618	0.00741391	0.00942966	0.00850491	0.00573741	0.00922038	0.00546831	0.00710366	0	0	0.00927798	0.0181254	0.00821204	0.00587993	0	0	0.0141477	0.0130465	0.017309	0.00927115	0.00840432	0.0150068	0.0141797	0.00443189	0.00478721	0.00220608	0	0.00807907	0.00853903	0.00848459	0.0122695	0	0.00929097	0.00453203	0.0140263	0.0113875
2.7.7.72	0	0.000268626	0.000471858	0.000767109	0.000994844	0.00055829	0.000239952	0	0.000269441	0.000144806	0.00138348	0.00329684	0.000284566	0.000949052	0.00116495	0.00267429	0.00134769	0.00105898	0.00135173	0.000247611	0.000943516	0.00360486	0	0.00129471	0.0015977	0	0	0	0	0.00233733	0.000108389	0.00301324	0.000271353	0.00109628	0.00330819	0.00247986	0.000308292	0.000710015	0.000429197	0	0.00164617	0.00112067	0.00106215	0.00158094	0	0	0.000594628	0.00204573	0.00260529
2.7.7.73	0	0	0	0	0	0	0	0	0	0	0	0	0	0	0	0	0	0	0	0	0	0	0	0	0	0	0	0	0	0	0	0	0	0	0	0	0	0	0	0	0	0	0	0	0	0	0	0	0
2.7.7.75	0	0.000140251	0	0.000578648	0	0	0	0	0.00115727	0	0	0	0	0	0.000113947	0.000264224	0	0	0	0	0	0	0	0	0	0	0	0	0	4.36108e-05	0	0	0.000598708	0.000217952	0.00020838	0	0	0	0	0	0	0	0	0	0	0	0	0	0
2.7.7.76	0	0	0	0	0	0	0	0	0	0	0	0	0	0	0	0	0	0	0	0	0	0	0	0	0	0	0	0	0	0	0	0	0	0	0	0	0	0	0	0	0	0	0	0	0	0	0	0	0
2.7.7.77	0	0	0	0.000629227	0	0	0.000523182	0	0.00125554	0	0.000122912	0	0	0	0	0.000272447	0	0	0	0.00123955	0.000930672	0	0	0.00259611	0.000101835	0	0	0	0	9.90115e-05	0.000228463	0	0.000617918	0	0.000107458	2.25516e-05	0.00101619	0	0	0	0.00167678	0.00099145	0.000149085	1.79597e-05	0	0	0.00131192	0.0010391	0
2.7.7.8	0	0.00865183	0.000261297	0.00283375	0.000356179	0.00398115	0	0	9.2251e-05	0.00127951	0.00805108	0	0	0	0.00523567	0.00035839	0.00863129	0.00835291	0.00502858	0	6.80515e-05	0	0	7.62458e-05	0.00395715	0	0	0	0	0.00281207	0.00205355	0.00569085	0.000420458	0.00194924	0.00337767	0.00286809	0.000157972	0.000360686	0	0	0.000201262	0.0002049	0.00137399	0.00320966	0	0	0	0.00115542	0.00131055
2.7.7.80	0	2.22321e-05	0	0.000609731	0	0	0	0	0.00149278	0	0	0	0	0	0	0	0	0	0	0.000215181	0	0	0	0	0.000154374	0	0	0	0	0.000102159	0	0	0.000642654	0	0.000244302	0	0	0	0	0	0	0	0	0	0	0	0	0	0
2.7.7.85	0.00296488	0	0.00412577	0	0.00117928	0.00191759	0.00302103	0.00143203	0	0.00071184	0	0	0.000844078	0.00266908	0	0	0	0	0	0.00223965	0.000869874	0	0	0	0	0	0.00235551	0	0	0	0	0	1.91479e-05	0	0	1.98317e-05	0.00509115	0.00467873	0.00330013	0	0	0	0.000344833	0	0.00899742	0	0	0	0
2.7.7.87	0	9.32708e-05	0.00152506	0.0031871	0	9.19628e-05	0.000562358	0.00430542	0.00185427	0	0.00140451	0.00450959	0.0010521	0	0.00272757	0.000760241	0.00166548	0	0.00158089	0.000135431	0.00012679	0	0	3.2803e-05	0.00255207	0	0	0	0	0.00291951	0	0.00227853	0.00328341	0.00149382	0.00262001	0.00205321	0.00108081	0.00124458	0.00200497	0	0	0.000518115	0.00198979	0.00212513	0	0.00708785	0.000692366	0.00183548	0.000333778
2.7.7.9	0	0.000261895	0	0.00141229	0.000351364	0.000436975	0.00138002	0	0.00178181	0.000593398	0.000215162	0	0	0	0	0.00228895	0.000289619	0.00170439	0.000123682	0.00128741	0.00186589	0	0	0.0021045	6.19059e-05	0	0	0	0	0.000722861	0.00130472	0.000247702	0.000829302	0.000575614	0.000783702	0.00143367	0	0	0	0	0.00420077	0.00192994	0.000387322	3.44781e-05	0	0	0.00127617	0.000845272	0.00273063
2.7.7.n1	0	2.95257e-05	0	0.000150803	0	0	0	0	0.000878576	0	0	0	0	0	0.000275832	0	0	0	0	0	0	0	0	0	0	0	0	0	0	0	0	0	0.000582043	0	0.000108127	0	0	0	0	0	0	0	0	0	0	0	0	0	0
2.7.8.12	0	0	0	0	0	0	0	0	0	0	0	0	0	0	0	0	0	0	0	0	0	0	0	0	0	0	0	0	0	0	0	0	0	0	0	0	0	0	0	0	0	0	0	0	0	0	0	0	0
2.7.8.13	0.00223228	0.000845269	0.00298608	0.00345917	0.00256422	0.002126	0.00301878	0.00307258	0.00234756	0.00233662	0.0025337	0.000956354	0.0028927	0.00333664	0.00384051	0.00185799	0.00180542	0.00229917	0.00155337	0.00233089	0.00167993	0	0	0.00144237	0.00282174	0	0.00525067	0	0	0.00381747	0.00587327	0.00502673	0.00122194	0.0018324	0.00529179	0.00399098	0.00176643	0.00201177	0.00642424	0	0.0034778	0.00114289	0.00201061	0.00250719	0.0023169	0.0128831	0.000756978	0.00233587	0.00360331
2.7.8.20	0	0	0	0	0	0	0	0	0	0	0	0	0	0	0	0	0	0	0	0	0	0	0	0	0	0	0	0	0	0	0	0	0	0	0	0	0	0	0	0	0	0	0	0	0	0	0	0	0
2.7.8.26	0.00435181	0	0.0010746	0	0.00221523	0.00116191	0.00268208	0.00850863	1.95036e-05	0.000643435	0	0.00125548	0.00157976	0.00374823	0	0.000176389	0	0	0	0.00145568	0.000808059	0	0	0	0	0	0.00366749	0	0	0	0	0	1.2802e-05	0	0	5.65851e-05	0.00137805	0	0.00506803	0	0.000645134	0	0.000100682	0	0.00303291	0	0	0	0
2.7.8.31	0	0	0	0	0	0	0	0	0	0	0	0	0	0	0	0	0	0	0	0	0	0	0	0	0	0	0	0	0	0	0	0	0	0	0	0	0	0	0	0	0	0	0	0	0	0	0	0	0
2.7.8.33	0	0	0	0	0	0	0	0	0	0	0	0	0	0	0	0	0	0	0	0	0	0	0	0	0	0	0	0	0	0	0	0	0	0	0	0	0	0	0	0	0	0	0	0	0	0	0	0	0
2.7.8.37	0	0	0	0	0	0	0	0	0	0	0	0	0	0	0	0	0	0	0	0	0	0	0	0	0	0	0	0	0	0	0	0	0	0	0	0	0	0	0	0	0	0	0	0	0	0	0	0	0
2.7.8.5	0.00212445	0.00414969	0.00289046	0.00124394	0.00274112	0.00400008	0.00333934	0.00136638	0.00150351	0.000454212	0.00180128	0.000902011	0.0039959	0.00403439	0.00215161	0.000384166	0.00278083	0.00217464	0.00190717	0.00314286	0.00116031	0	0	0.00130759	0	0	0.00381606	0	0	0.000770452	0	0	0.00226913	0.0021141	0.00105682	0.000114296	0.003347	0.00380228	0.00275642	0	0.00157341	0.00203412	0.00203538	0.00155486	0	0	0	0.00146619	0.00117579
2.7.8.6	0	2.17543e-05	0	0	0	0	0	0	0	0	0	0	0	0	0	0	0	0	0	0	8.89398e-06	0	0	0	0	0	0	0	0	0	0	0	0	0	0	3.82072e-06	0	0	0	0	0	0	0	0	0	0	0	0	0
2.7.8.7	0.00416517	0.00092013	0.00302175	0.00103752	0.00389675	0.00289184	0.00106741	0	0.000774428	0.00555878	0.00228341	0.0037381	0.00311419	0.00109806	0.00165205	0.00317056	0.00119291	0.00109542	0.00160704	0.00237922	0.00253116	0	0	0.00304035	0.00176368	0	0.0170349	0	0	0.00283665	0.000435225	0.00342806	0.00027653	0.000942259	0.00645674	0.00276718	0.00474613	0.00313926	0.00372602	0	0.00081721	0.0025572	0.000675926	0.00179325	0.0090796	0	0.00261367	0.00202705	0.000828079
2.7.8.8	0	9.07693e-05	0	0.00102207	0	0	0	0	0.00160698	0	0	0	0.000602271	0	0.00166135	0.000825432	0	0	0.000190544	0.000374135	3.77545e-05	0	0	0	0.000525371	0	0	0	0	0.000460101	0	0	0.00215499	0.00125699	7.24621e-05	1.2052e-05	0	0	0	0	0	0	0.000547017	0.00049219	0	0	0	0	0
2.7.9.1	0	0	0	0	0	8.28447e-05	0	0	0	0	0	0	0	0	0	0	0	0	0	0	0	0	0	0	0	0	0	0	0	0	0	0	0	0	0	1.0702e-05	0	0	0	0	0	0	0	0	0	0	0	0	0.000326622
2.7.9.2	0	0.00217515	0	0.000659778	0	0	0	0	0	0	0.0011058	0	0	0	0.00259659	2.73426e-05	0	0.000458725	0.00100894	0	6.02708e-05	0	0	0	0	0	0	0	0	0	0	0	0	0.000928057	0	2.40251e-05	0	0	0	0	0	0	0	0.000375101	0	0	0	0	0
2.7.9.3	0	8.05808e-05	0	0.000611425	0	0	0	0	0.00136646	0.000250027	0.00125365	0	0	0	0	0.000676321	0.000914884	0.000144193	0.000939325	0	2.53053e-05	0	0	0	0.00139727	0	0	0	0	0.000635743	0.00261862	0.0026236	0.000554105	0.000518389	0	0.000615792	0	0	0.000972437	0	0	0	0.000504553	0.000691246	0	0	0	0.000277891	0.000296264
2.8.1.1	0	6.44618e-05	0	0.000987542	0.000645504	0.000111502	0	0	0.00104708	0	0	0	0	0	0	0.00105566	0	0	0	0.00101471	2.48146e-05	0	0	0.00108259	0.000447562	0	0	0	0	0.000116623	0	0	0.000824816	0	0	9.24327e-06	0	0	0	0	0	0	0	0	0	0	0	3.63408e-05	0
2.8.1.10	0.0017561	0	0.000626071	0	0.00320596	0.00246441	0.00254695	0.000916515	0.000272183	0.00198422	0.000843257	0.0057581	0.00477873	0.000909402	0.00109791	0.000191072	0.000668395	0.000105444	0.00118775	0.00157915	0.00149087	0.0076571	0	3.19451e-05	0.00211795	0	0.00504354	0	0	0.000910289	0.0096007	0.00200849	0.00145212	0.000653561	0	0.00104461	0.00349171	0.00156101	0.00485982	0	0.000816602	0.000618417	0.00130223	0.00153354	0	0.00475119	0.00126305	0.00196123	0
2.8.1.12	0	7.96252e-05	0	0.000403324	0	0	0	0	0.00170135	0	6.49516e-05	0	0	0	0.000372067	0	0	0	0	0.000577826	0.00157325	0	0	0.00323919	0	0	0	0	0	2.44337e-05	0	0	0.000637516	0	0	0	0.00192542	0	0	0	0.00525511	0.00305821	6.84548e-05	1.294e-05	0	0	0	0.000613062	0
2.8.1.2	0	0	0	0	0	0	0	0	0	0	0	0	0	0	0	0	0	0	0	0	0	0	0	0	0	0	0	0	0	0	0	0	0	0	0	0	0	0	0	0	0	0	0	0	0	0	0	0	0
2.8.1.4	0	0.000431896	0.000570285	0.00227023	0.000248362	0.000231774	0.000472889	0	0.00136717	0.000142035	0.00120452	0	0.00110855	0	0.00188302	0.00280004	0.000513036	0.001226	0.00164143	0.00139551	0.00169004	0	0	0.00196822	0.00164736	0.00280244	0	0	0	0.00296663	0	0.00239948	0.00178481	0.00149903	0.00366062	0.00301181	0	0.0006967	0	0	0.0028878	0.0010996	0.00170476	0.00216933	0	0	0.00115875	0.00101575	0.00383562
2.8.1.6	0.00128294	0.00340138	0.00491495	0.00129122	0.00318342	0.00229126	0.00388595	0.00277715	0.00176182	0.00131363	0.00288898	0.00170091	0.00298239	0.00558298	0.00164426	0.000287456	0.00483691	0.00309036	0.00267936	0.00414534	0.00234203	0	0	0.00313339	0	0.00260165	0.00331532	0	0	0.00055612	0.000801052	0	0.00204511	0.00162189	0	0.000136346	0.00339784	0.00036656	0.00417556	0	0.0014893	0.0027302	0.00227372	0.00125844	0	0.00344007	0.00157266	0.00124508	0
2.8.1.7	0.00287265	0.0046844	0.0046801	0.00308047	0.00333562	0.00417862	0.00126712	0.00357392	0.00323763	0.00240534	0.00527208	0.00288578	0.00157741	0.00159756	0.00394909	0.00270718	0.00493024	0.00433898	0.00465226	0.00474023	0.00250452	0.00348158	0	0.00241798	0.00375926	0.00206856	0.00239167	0	0	0.00404263	0.00583642	0.00463479	0.0031801	0.00376174	0.00606412	0.00450876	0.00208441	0.00342436	0.00207169	0	0.00359252	0.00274665	0.00281795	0.00378761	0	0.00162453	0.00257333	0.00245206	0.00398597
2.8.1.8	0.00274485	5.61424e-05	0.00617367	0.00157511	0.00488043	0.00207312	0.00521064	0.00208855	9.28551e-05	0.00369561	0.00472121	0.00104042	0.0019832	0.00343936	0.00213395	0	0.00543122	0.00233842	0.00264533	0.000923475	0.00356516	0.00972298	0	0.00194304	0.00388583	0.00192525	0.00261177	0	0	0.00258068	0.0058865	0.00488165	0.000594931	0.00095756	0.00338858	0.00265385	0.00450909	0.00272766	0.00325187	0	0.00198222	0.00194151	0.00240794	0.00279097	0.00233379	0	0.00193311	0.0015733	0.000223046
2.8.2.22	0	0	0	0	0	0	0	0	0	0	0	0	0	0	0	0	0	0	0	0	0	0	0	0	0	0	0	0	0	0	0	0	0	0	0	0	0	0	0	0	0	0	0	0	0	0	0	0	0
2.8.3.10	0	9.98055e-05	0	0.00093102	0	0	0	0	0.00148946	0	0	0	0	0	9.36078e-05	0.000325631	0	0	0	0	0	0	0	0	0	0	0	0	0	0	0	0	0.0005902	0.000198686	0.000146622	7.03426e-06	0	0	0	0	0	0	0	0	0	0	0	0	0
2.8.3.12	0	0	0	0	0	0	0	0	0	0	0	0	0	0	0	0	0	0	0	0	0	0	0	0	0	0	0	0	0	0	0	0	0	0	0	0	0	0	0	0	0	0	0	0	0	0	0	0	0
2.8.3.16	0	0	0	0	0	0	0	0	0	0	0	0	0	0	0	0	0	0	0	0	0	0	0	0	0	0	0	0	0	0	0	0	0	0	0	0	0	0	0	0	0.000351246	0	0	0	0	0	0	0	0
2.8.3.19	0	0	0	0	0	0	0	0	0	0	0	0	0	0	0	0	0	0	0	0	0	0	0	0	0	0	0	0	0	0	0	0	0	0	0	0	0	0	0	0	0	0	0	0	0	0	0	0	0
2.8.3.21	0	0	0	0	0	0	0	0	0	0	0	0	0	0	0	0	0	0	0	0	0	0	0	0	0	0	0	0	0	0	0	0	0	0	0	0	0	0	0	0	0	0	0	0	0	0	0	0	0
2.8.3.5	0	0.0039581	0	0.000306775	0	0	0	0	0.000112467	0.000627442	0	0	0.000505741	0	0.00163229	0.000325501	0	0	0.000213042	0	0	0	0	0	0	0	0	0	0	0.000214061	0	0	0.00108007	0.00156164	0	0	0	0	0	0	0	0	0.000743883	0.00064605	0	0	0	0.000481802	0
2.8.3.6	0	0	0	0	0	0	0	0	0	0	0	0	0	0	0.00100659	0	0	0	0	0	0	0	0	0	0	0	0	0	0	0	0	0	0	6.99713e-05	0	0	0	0	0	0	0	0	0	0	0	0	0	0	0
2.8.3.8	0	0	0	0.000999028	0	0	0	0	0.00280596	0	0	0	0	0	0.00145078	0	0	0	0	0.00144922	0	0	0	0	0	0	0	0	0	0.000100232	0	0	0.001073	0.000590219	0.000185787	0	0	0	0	0	0	0	0	0	0	0	0	0	0
2.8.4.3	0.00276592	0.00563304	0.00143233	0.00228678	0.00494044	0.00300542	0.0032459	0.00293718	0.00166086	0.00146825	0.00336157	0.00167954	0.00445942	0.00244247	0.00179697	9.52748e-05	0.00484132	0.00305456	0.00352844	0.00296834	0.00170363	0	0	0.00175831	0.00185315	0.00170556	0.0042543	0	0	0.000611711	0.000189233	0	0.00206823	0.00189717	0.000192683	0.00016588	0.00318903	0.00393347	0.000683309	0	0	0.00274218	0.00263281	0.00250411	0.00325019	0	0.00612896	0.00143158	0
2.8.4.4	0.00309487	0.00321172	0.00108871	0.00122328	0.000941668	0.0029198	0.00259712	0.00281408	4.94639e-05	0.000654994	0.00173106	0	0.00320196	0.00179693	9.09434e-05	0.000196945	0.00210907	0.00334036	0.00125465	0.00290599	0.000600517	0	0	0	1.97084e-05	0	0.00235237	0	0	0.00016355	0.00188124	0	1.81174e-05	0	0	0.000111405	0.00187492	0.00236228	0.00249947	0	0	0	0.000242213	0.000591188	0	0	0.000989844	0	0.00086514
2.9.1.1	0	0.012759	0.000789983	0.00462591	0	0.00351135	0	0	0.00244015	0.00130049	0.00900469	0.00174178	0.000273449	0	0.00843607	0.000404592	0.00975069	0.00665911	0.00939662	0.000503652	0	0	0	3.65459e-05	0.00383924	0	0	0	0	0.00331066	0	0.00280381	0.00223712	0.00319635	0.00622386	0.00223128	0	0	0	0	0.000159105	0	0.00291431	0.00476604	0	0	0	0.00169568	0.000998546
3.1.1.1	0	0	0.000500152	0	0.000650877	0	0	0	0	0	3.58164e-05	0	0	0	0	0	0	0	0	0.000212121	0.000130692	0	0	1.33158e-05	0	0	0	0	0	0	0	0	0	0	0	0	0.00026493	0.00122187	0	0	0	0.000875037	3.8762e-05	0	0	0	0.00148772	0.00149118	0
3.1.1.11	0	0	0	0	0	0	0	0	0	0	0	0	0	0	0	0	0	0	0	0	0	0	0	0	0	0	0	0	0	0	0	0	0	0	0	0	0	0	0	0	0	0	0	0	0	0	0	0	0
3.1.1.23	0	0	0	0	0	0	0	0	0	0	0	0	0	0	0	0	0	0	0	0	0	0	0	0	0	0	0	0	0	0	0	0	0	0	0	0	0	0	0	0	0	0	0	0	0	0	0	0	0
3.1.1.24	0	0	0	0	0	0	0	0	0	0	0	0	0	0	0	0	0	0	0	0	0	0	0	0	0	0	0	0	0	0	0	0	0	0	0	0	0	0	0	0	0	0	0	0	0	0	0	0	0
3.1.1.29	0.00404913	0.000384396	0.000318366	0.00248695	0.00138431	0.00104798	0.00157868	0.00148314	0.00203753	0.00384438	0.00239931	0	0.00408773	0.00392729	0.00188732	0.00207105	0.00327044	0.00291131	0.00335196	0.00409741	0.0021349	0	0	0.00226865	0.0071956	0	0.00156274	0	0	0.00459784	0.0064542	0.00412755	0.00273456	0.00254373	0.00167074	0.0042045	0.00335448	0.00298653	0.000940732	0	0.00147592	0.00344041	0.00266464	0.00452888	0	0	0.0013867	0.00261997	0.00160863
3.1.1.3	0	0	8.08739e-05	0	0.00038172	4.74143e-05	0.00027873	0	0	0.000251373	1.25357e-05	0	0	0	0	0.000134103	0	0	0	0.000496173	0.00309718	0.00204401	0	0.00851443	0	0.00443398	0	0	0	0	0	0	0	0	0	2.57676e-06	0.00113012	0.000425696	0.00196002	0	0.00369852	0.00420309	0.000870531	4.16844e-05	0	0	0.00219123	0.00245349	0
3.1.1.31	0	0.000411266	0	0.00112621	0.000625267	0	0	0	0.0012409	0	1.91595e-05	0	0	0	0	0	0	0	0	0.000794502	0	0	0	0	4.07096e-05	0	0	0	0	7.19903e-05	0	0	0.000916639	0.000180937	0.00034368	4.14034e-05	0	0	0	0	0	0	4.14704e-05	0	0	0	0	0	0
3.1.1.32	0	0	0	0	0	0	0	0	0	0	0	0	0	0	0	0	0	0	0	0	0	0	0	0	0	0	0	0	0	0	0	0	0	0	0	0	0	0	0	0	0	0	0	0	0	0	0	0	0
3.1.1.4	0	0	0	0	0	0	0	0	0	0	0	0	0	0	0	0	0	0	0	0	0	0	0	0	0	0	0	0	0	0	0	0	0	0	0	0	0	0	0	0	0	0	0	0	0	0	0	0	0
3.1.1.41	0	0	0	0	0	0	0	0	0	0	2.59669e-05	0	0	0	0	0	0	0	0	0	8.12429e-05	0	0	0	0	0	0	0	0	0	0	0	0	0	0	2.45335e-05	0	0	0	0	0	0	0	0	0	0	0	0	0.000164365
3.1.1.45	0	0	0	8.97009e-05	0	0	0	0	0.000218536	0	0	0	0	0	0	0	0	0	0.00057951	0	0	0	0	0	0	0	0	0	0	0.000660004	0	0	0.00163328	0.00101883	0.000161341	0	0	0	0	0	0	0	0.000387919	0	0	0	0	0	0
3.1.1.47	0	0	0	0	0	0	0	0	0	0	0	0	0	0	0	0	0	0	0	0	0	0	0	0	0	0	0	0	0	0	0	0	0	0	0	0	0	0	0	0	0	0	0	0	0	0	0	0	0
3.1.1.5	0	0.000133519	0	8.52503e-05	0	0	0	0	0.00167584	0.000185976	0	0	0	0	0	0	0	0	0	0	0	0	0	0	0	0	0	0	0	0	0	0	5.69212e-05	0	6.11399e-05	8.65584e-06	0	0	0	0	0	0	0	0	0	0	0	0.0021206	0
3.1.1.53	0	0	0	0	0	0	0	0	0	0	0	0	0	0	0	0	0	0	0	0	0	0	0	0	0	0	0	0	0	0	0	0	0	0	0	0	0	0	0	0	0	0	0	0	0	0	0	0	0
3.1.1.61	0	0.0031354	0	0.000724872	0	0.00285293	0	0	0.000414688	0	0.00223219	0.0014631	0.00231598	0	0.00229154	0.000204906	0.00296297	0.0016346	0.00174193	0	2.34978e-05	0	0	0	0	0	0	0	0	0.000576371	0	0	0.00187326	0.00170016	0	4.71641e-05	0	0	0	0	0	0	0.0013193	0.00153898	0	0.0018174	0	0	0
3.1.1.72	0	0	0	0	0	0	0	0	0	0	0	0	0	0	0	0	0	0	0	0	0	0	0	0	0	0	0	0	0	0	0	0	0	0	0	0	0	0	0	0	0	0	0	0	0	0	0	0	0
3.1.1.73	0	0	0	0	0	0	0	0	0	0	0	0	0	0	0	0	0	0	0	0	0	0	0	0	0	0	0	0	0	0	0	0	0	0	0	0	0	0	0	0	0	0	0	0	0	0	0	0	0
3.1.1.81	0	0	0	0.000143108	0	0	0	0	0	0	0	0	0	0	0	0	0	0	0	0	0	0	0	0	0	0	0	0	0	0	0	0	0	0	0	0	0	0	0	0	0	0	0	0	0	0	0	0	0
3.1.1.85	0	0	0	0	0	0	0	0	0	0	0	0	0	0	0	0	0	0	0	0	0	0	0	0	0	0	0	0	0	0	0	0	0	0	0	0	0	0	0	0	0	0	0	0	0	0	0	0	0
3.1.1.96	0.00548669	0.000653697	0.00155111	0.00234115	0.00203079	0.00152038	0.00070212	0.00220717	0.00165132	0.00134269	0.00146114	0.00137438	0.00283219	0.00412258	0.000796839	0.00309297	0.00198664	0.00230493	0.00141649	0.00455353	0.00166049	0	0	0.0015628	0.00327274	0	0	0	0	0.00178548	0.000693259	0.0022472	0.000772927	0.00144116	0.0020311	0.00264172	0	0.00115882	0.00121661	0	0.00347497	0.0021065	0.000941843	0.00209385	0	0	0	0.0022883	0.00434423
3.1.11.1	0	0.000127209	0	0.000726078	0	0	0	0	0.00148412	0	1.73686e-05	0.000687888	0	0	0.000549282	0.000737271	0	0	0.000156729	0.000204778	0	0	0	0	7.3809e-05	0	0	0	0	0.000442529	0	0	0.00182882	0.000997781	7.78658e-05	3.73433e-06	0	0	0	0	0	0	0.000631672	0.000507603	0	0	0	0	0
3.1.11.2	0.001353	0.000538531	0.00366265	0.00139387	0.00227197	0.00303564	0.00149781	0.00751453	0.0018708	0.00119044	6.30804e-05	0	0.0052246	0.00435836	0.000996006	0.00250351	0.000318488	0.00305773	0.000945904	0.00201569	0.00134652	0.00249736	0	0	0	0	0.00192788	0	0	0.000734668	0.00032302	0.00013724	0.00218754	0.00190185	0.000285062	0.0010862	0.00149538	0.00342906	0.0035462	0	0.00059345	0	0.00129115	0.000468842	0.00283365	0	0.000412927	0.000418183	0.0020676
3.1.11.3	0	0	0	0	0	0	0	0	0	0	0	0	0	0	0	0	0	0	0	0	0	0	0	0	0	0	0	0	0	0	0	0	0	0	0	0	0	0	0	0	0	0	0	0	0	0	0	0	0
3.1.11.5	0.000358774	0.000152941	0.000297526	0.00149314	0.000327567	0.00063879	0.00038342	0	0.00274762	0.000233638	7.32169e-05	0.00127406	0.000352554	0.000138703	0.000164925	0.000370332	0	0	0	0.00221599	0.000119775	0	0	0	3.66362e-05	0	0	0	0	0.000232323	0	0	0.00140527	0.000301552	0.000467246	1.98243e-05	0.000981841	0.000256906	0.000775584	0	6.64794e-05	0	8.29408e-05	0	0.00147593	0	0	0	0
3.1.11.6	0	0.00128251	0.00487215	0.00516497	0.00515105	0.00539246	0.00055177	0.00544575	0.00302459	0.00229568	0.00218985	0	0.0034241	0.00398373	0.00386231	0.00353267	0.00364064	0.00104119	0.0046134	0.00577881	0.00269263	0	0	0.00292195	0.00428192	0	0.00486981	0	0	0.00422308	0.00244596	0.00659153	0.00180991	0.00139741	0.00413353	0.00578806	0.00151595	0.00759829	0.00295753	0	0.000817412	0.00375578	0.00411489	0.00409692	0	0.0158132	0.000534935	0.00394875	0.00223196
3.1.13.1	0	0.00043302	0.000284702	0.00296129	0	7.70265e-05	0.000117395	0	0.00289597	0.00104864	0.00145612	0.00268606	0.0013898	0	0.00209496	0.00248269	0.000865494	0.00108584	0.00159147	0.00103375	0.000201725	0	0	1.128e-05	0.0019316	0	0	0	0	0.00326075	0	0.00217746	0.00284667	0.00238183	0.00465142	0.0030606	0	0	0.000471786	0	8.97877e-05	0.000145578	0.00207951	0.00236622	0	0	0	0.000776147	0.00303955
3.1.13.5	0	2.6954e-05	0	0.000494346	0	0	0	0	0.00194763	0	0	0	0	0	0	0	0	0	0	0.000130604	0	0	0	0	2.32452e-05	0	0	0	0	2.98457e-05	0	0	0.000625965	0.000146834	0.000295509	1.15781e-05	0	0	0	0	0	0	0.000141705	0	0	0	0	2.51757e-05	0
3.1.2.12	0	0.000250694	0	0.000809792	0	0	0	0	0.00108793	0	0	0.00255229	0.000803777	0	0.000605852	0.000646107	0	0	0.000104944	0.000186762	0	0	0	0	0	0	0	0	0	0.000569195	0	0	0.00227899	0.00135588	0.000141373	2.71128e-05	0	0.00355908	0	0	0	0	0.00111779	0.00040544	0	0	0	0	0
3.1.2.14	0	0	0	0	0	0	0	0	0	0	0	0	0	0	0	0	0	0	0	0	0	0	0	0	0	0	0	0	0	0	0	0	0	0	0	0	0	0	0	0	0	0	0	0	0	0	0	0	0
3.1.2.15	0	0	0	0	0	4.28118e-05	0	0	0	0	0	0	0	0	0	0	0	0	0	0	0	0	0	0	0	0	0	0	0	0	0	0	0	0	0	0	0	0	0	0	0	0	0	0	0	0	0	0	0
3.1.2.2	0	0	0	0.000295777	0	0	0	0	4.04479e-05	0	0	0	0	0	0.00112132	0	0	0	0.000792131	0	0	0	0	0	0	0	0	0	0	0.000492034	0	0	0.000985164	0.00124737	0	0	0	0	0	0	0	0	0.000382005	0.000432146	0	0	0	0	0
3.1.2.20	0	0	0	0	0	0	0	0	0	0	0	0	0	0	0	0.000455557	0	0	0	0	0	0	0	0	0	0	0	0	0	0	0	0	0	0	0	0	0	0	0	0	0	0	0	0	0	0	0	0	0
3.1.2.23	0	0	0	0.000187858	0	0	0	0	0.000246545	0	0	0	0.000567101	0	0.0011872	0.000692374	0	0	0.00097095	0	0	0	0	0	0	0	0	0	0	0.000547789	0	0	0.0019161	0.00155202	0	0	0	0	0	0	0	0	0.00236143	0.000734344	0	0	0	0	0
3.1.2.28	0	0	0	0	0	0	0	0	0	0	0	0	0	0	0	0	0	0	0	0	0	0	0	0	0	0	0	0	0	0	0	0	0	0	0	0	0	0	0	0	0	0	0	0	0	0	0	0	0
3.1.2.4	0	0	0	0	0	0	0	0	0	0	0	0	0	0	0	0	0	0	0	0	0	0	0	0	0	0	0	0	0	0	0	0	0	0	0	0	0	0	0	0	0	0	0	0	0	0	0	0	0
3.1.2.6	0	4.50123e-05	0	0.00203188	0	0.000125656	0	0	0.000839538	0.000785866	0.00131216	0	0.000710347	0	0.000808284	0.000205232	0.000770423	0	0.000672964	0.000223135	9.73071e-05	0	0	0	0.00149477	0	0	0	0	0.00157135	0	0.00141082	0.000943921	0.000512829	0.00290553	0.0018601	0	0	0	0	0.00134682	0.000274466	0.000946664	0.00150503	0	0	0	0.000615258	0.00137601
3.1.21.1	0	0	0	0	0	0	0	0	0	0	0	0	0	0	0	0	0	0	0	0	0	0	0	0	0	0	0	0	0	0	0	0	0	0	0	0	0	0	0	0	0.000371514	0	0	0	0	0	0	0	0
3.1.21.2	0	0	0	0.00108385	0	0	0.000660429	0	9.46831e-05	0	0.0011347	0	0	0	0.000892867	0	0.000844857	0	0.000951074	0.000511334	0.000952865	0	0	0.0021522	0.00305727	0	0	0	0	0.00166458	0	0.00189289	0.000210301	0.000206755	0.00226089	0.00170812	0	0	0	0	0.00100793	0.00114322	0.000400044	0.00174926	0	0	0	0.00194342	0.00184139
3.1.21.3	0	5.61845e-05	0	0.0003235	0	0	0	0	0.000995753	0.000353188	0	0	0	0.000175954	0	0.00336157	0	0	0	0.000494201	0.00106212	0.004434	0	0.00271512	5.52958e-05	0	0	0	0	0.000123109	0	0	0.00201136	4.35191e-05	7.25135e-05	0.000235687	0	0	0.000302851	0	0.00113015	0.00128955	0.000383073	1.66935e-05	0	0	0.00146214	0	0.0012408
3.1.21.4	0	7.6927e-05	0	0.000537516	0	0	0	0	0.00144565	0	0.00366393	0	0	0	0.000590222	0.000308664	0	0.00303814	0.000144163	0	2.02658e-05	0	0	0	0.000101591	0	0	0	0	0.00046221	0	0	0.00146234	0.00357902	7.74026e-05	0.00168939	0	0	0	0	0	0.00162556	0.000711134	0.00153673	0	0	0.0014359	0.000156992	0.000764502
3.1.21.5	0	0	0	6.90415e-05	0	0.000101515	0	0	0.000242037	0	0.000627934	0	0	0	0.000353417	7.84386e-05	0.000626889	0.000671414	0.000436646	0	0	0	0	0	0	0	0	0	0	0.000162373	0	0	0.00120166	0.00099823	0	0	0	0	0	0	0	0	0.000487582	0.00049034	0	0	0	0	0.000129037
3.1.21.7	0	0	0	0	0	0	0	0	0	0	0	0	0	0	0	0	0	0	0	0	0	0	0	0	0	0	0	0	0	0	0	0	0	0	0	9.47527e-06	0	0	0	0	0	0	0	0	0	0	0	0	0
3.1.22.4	0.00122711	0.000229418	0.00517497	0.00110594	0.00180204	0.00213581	0.00148312	0.00167263	0.00236372	0.00338074	0.00118251	0.00581987	0.00343842	0.00189824	0.000414396	0	0.00180055	0	0.0010608	0.0033594	0.0021164	0	0	0	0.00169451	0	0.00352324	0	0	0.00106971	0.00552759	0.00407469	0.00252648	0.00124846	0.000209615	0.00118377	0.00265406	0	0.00557578	0	0	0	0.00151883	0.00167328	0.0100861	0.0256123	0.00414731	0.00115604	0
3.1.26.11	0	0.000388738	0.00036806	0.00237771	0.000169994	0.000104641	0.000641371	0	0.000410397	0	0.00124328	0.00219697	0	0	0.000982628	0.00093402	0.000966478	0.00172499	0.00175493	0.000658867	0.00101315	0	0	0.0020357	0.00226749	0.00191816	0	0	0	0.00289491	0.000430932	0.00160422	0.000352886	0.00109314	0.00312333	0.00352486	0	0	0	0	0.000483191	0.000903459	0.00137178	0.00169799	0	0	0.00239655	0.0014823	0.00406921
3.1.26.12	0	2.07425e-05	0	0.000813941	0	0	0	0	0.00144299	0	0	0	0	0	4.15409e-05	0.000144283	0	0	0	7.52622e-05	0	0	0	0	7.57359e-05	0	0	0	0	0.000181106	0	0	0.000641006	0.00017118	0	4.55376e-06	0	0	0	0	0	0	0	0	0	0	0	0.000139827	0
3.1.26.3	0.00426259	0.000527977	0.0034387	0.00211312	0.00329982	0.00439381	0.00169885	0.00424201	0.00184135	0.00236631	0.0018519	0.00210547	0.00337161	0.00199532	0.00249731	0.00292552	0.00120045	0.00223824	0.00173227	0.00399774	0.00150376	0	0	0.00150422	0.00265305	0.0012457	0.00112528	0	0	0.0022899	0.000185775	0.00108398	0.00218223	0.00302624	0.00427073	0.00240805	0.00340719	0.00413516	0.00404591	0	0.00409821	0.00209675	0.00198959	0.00253533	0.0207215	0	0	0.00180346	0.0019995
3.1.26.4	0.00242603	0.000535271	0.00960251	0.00233046	0.00553556	0.00525178	0.00488863	0.00276297	0.00120177	0.00383511	0.00123455	0.000689281	0.00400082	0.00504073	0.00191443	0.00413056	0.00129007	0.00142011	0.00196819	0.00578125	0.00397359	0.0047402	0	0.00311049	0.00343722	0.00565213	0.0115233	0	0	0.00323011	0.00176045	0.00131015	0.0026001	0.00310813	0.00140035	0.00339802	0.00708085	0.00477625	0.00451533	0	0.00444236	0.0028125	0.00279589	0.00344659	0.00861915	0.0140218	0.0039866	0.00465571	0.0064745
3.1.26.5	0.0117032	0.000612282	0.0032776	0.00368012	0.00163714	0.00569718	0.00388833	0.00603997	0.000986272	0.00117215	0.00297457	0.00293966	0.000979413	0.00316717	0.00301629	0.00243258	0.00510102	0.00131467	0.00371401	0	0.0015717	0	0	0.00263665	0.0050918	0	0.00722139	0	0	0.00372298	0	0.00304257	0.00124109	0.0028438	0.00613462	0.00414257	0.0108378	0.00743577	0.0086942	0	0.00319182	0.00166572	0.00193144	0.00402828	0.00712521	0	0.00792957	0.0043592	0.00272129
3.1.26.8	0	0.000459918	0.00140251	0.00134531	0	0.000182449	0.00059346	0	0.000133334	0.000177505	0.00202558	0	0	0	0.00195192	0.00350664	0.000737264	0.000450802	0.00145639	0.000294318	0.00162713	0	0	0.00317395	0.00403501	0.00360404	0	0	0	0.00244427	0.000517262	0.00174485	0.000205522	0.00113758	0.00402767	0.00319156	0	0.000878022	0	0	0.00507756	0.00349874	0.00166617	0.00193614	0	0	0.00150116	0.00224951	0.00406138
3.1.27.3	0	0	0.000648995	0	0	0	0	0	0	0	0	0	0	0	0	0	0	0	0	0	0	0	0	0	0	0	0	0	0	0	0	0	0	0	0	0	0	0	0	0	0	0	0	0	0	0	0	0	0
3.1.27.6	0	0	0	0	0	0	0	0	0	0	0	0	0	0	0	0	0	0	0	0	0	0	0	0	0	0	0	0	0	0	0	0	0	0	0	0	0	0	0	0	0	0	0	0	0	0	0	0	0
3.1.3.1	0	2.66729e-05	0	0.000163451	0.000100768	0	0	0	0.00020571	0	0	0.00438697	0.000590192	0	0.000989552	0.000247649	0	0	0.000304962	0	1.72852e-05	0	0	0	0	0	0	0	0	0.000482741	0	0	0.00147718	0.000909194	0	0	0	0	0	0	0.00194878	5.96522e-05	0.000935929	0.000586797	0	0	0	5.32277e-05	0
3.1.3.10	0	0	0	0	0	0	0	0	0	0	0	0	0	0	0	0	0	0	0	0	0	0	0	0	0	0	0	0	0	0	0	0	0	0	0	0	0	0	0	0	0	0	0	0	0	0	0	0	0
3.1.3.11	0	0.000108336	0	0.001287	0	0	0	0	0.00308213	0.000424523	2.53699e-05	0.000515103	0	0	0.000227312	0.00126089	0	0	0	0.000901719	0.00184275	0.00533074	0	0.00304424	5.92228e-05	0	0	0	0	0.000249405	0.00265761	0	0.0019917	0.000400422	0.000113737	2.93983e-05	0	0	0	0	0.00434366	0.00093031	0.000834974	9.62639e-06	0	0	0.000351595	0	0
3.1.3.12	0	0	0.000182988	0	0.00100092	0.000580868	0.000349273	0	4.477e-05	0.00297799	0	0	0.000602699	0	0	0	0.000335067	0.000935528	0.000783783	0.000779613	5.24302e-05	0	0	0	0.00257307	0	0	0	0	8.07573e-05	0	0	0	0	0	0	0	0	0	0	0	0	0.000392764	0.000536523	0	0	0	0.000347573	0
3.1.3.15	0	0.000271282	0	0	0	0	0	0	0	0	0	0	0	0	0	0	0	0	0	0	1.84104e-05	0	0	0	0	0	0	0	0	0	0	0	0	0	0	5.1281e-05	0	0	0	0	0	0	0	0	0	0	0	0.000121765	0
3.1.3.16	0	0.00233715	0.000363812	0.00068575	0.000178368	0.000906342	8.36456e-05	0	0.000464152	0.00127982	1.79082e-05	0.00325179	0.000124752	0	0.000852433	0.00267044	0	0.00066702	0.00165653	0.000952574	0.000670029	0	0	0.00156552	0	0	0	0	0	0.0011471	0.000186014	0	0.00169444	0.00209047	0.000681442	0.00152574	0	0	0	0	0.00122764	0.0105963	0.00109046	0.00143307	0	0	0.000508369	0.00610319	0.00150671
3.1.3.18	0	0.000478088	0	0.000847521	0	0	0	0	0.000938249	0	1.9963e-05	0	0	0	6.52571e-05	0	0	0	0	0.00011823	0	0	0	0	0	0	0	0	0	0.000119995	0.000439637	0	0.000730898	0.000215474	0.000447536	7.94995e-05	0	0	0	0	0	0	0.000207153	0	0	0	0	0	0
3.1.3.2	0	0.000289186	0	0.00114423	0	0	0.000655135	0	0.00190598	0	0	0	0	0	6.17109e-05	0.000858648	0	0.000356522	3.06112e-05	0.000670901	0	0	0	0	8.0224e-05	0	0	0	0	0.000357079	0	0	0.00081858	0.000267588	0.000254338	8.45864e-05	0	0	0	0	0	0	0	1.11126e-05	0	0	0	0	0
3.1.3.23	0	0	0	0	0	0	0	0	0	0	0	0	0	0	0	0.000173583	0	0	0	0	0	0	0	0	0	0	0	0	0	0	0	0	0	0	0	1.96836e-05	0	0	0	0	0	0	0	0	0	0	0	0	0
3.1.3.25	0	0.000457191	0	0.000588196	0.00125179	0	0	0	0.00180088	0	0	0	0	0	0.001387	0.000488447	0	0	0	9.02875e-05	1.78358e-05	0	0	0	3.25628e-05	0	0	0	0	5.51376e-05	0	0	0.000528774	2.19919e-05	0.000600591	1.97181e-05	0	0	0	0	0	0	0	0	0	0	0	0.000162807	0.000225532
3.1.3.26	0	0	0	0	0	0	0	0	0	0	0	0	0	0	0	0	0	0	0	0	0	0	0	0	0	0	0	0	0	0	0	0	0	0	0	0	0	0	0	0	0	0	0	0	0	0	0	2.03199e-05	0
3.1.3.27	0	0.000193695	0	0.000922894	0	0	0	0	0.00193078	0	0	0	0	0	0	0.00031271	0	0	0	0.00226806	0.000134535	0	0	0	0	0	0	0	0	0.000177427	0	0	0.00081951	0.000953952	0	0.00023898	0	0	0	0	0	0	0	0	0	0	0	0	0
3.1.3.3	0	0.000468392	0.000540629	0.00115254	0.000309284	0	0.00022579	0	0.00235707	0.00113019	6.31493e-05	0.00411432	0.000922221	0.000627057	0.00171862	0.00161778	0	0	0.00096604	0.000321853	0.000176862	0	0	0	0	0	0	0	0	0.00157579	0.000920768	0	0.00556725	0.00405299	0.000466166	0.000282079	0	0	0	0	0	0.00018317	0.00207444	0.00108358	0	0	0	0.000603134	0.00207445
3.1.3.4	0	0.000298503	0	0.000341776	0	0	0	0	0.000717032	0	2.08355e-05	0	0	0	0	0.00031271	0	0	0	0.000693473	0	0	0	0	0	0	0	0	0	3.44427e-05	0	0	0.000540579	0.000197927	0	6.1087e-06	0	0	0	0	0	0	0	0	0	0	0	0	0.00013672
3.1.3.41	0	0	0	0	0	0	0	0	0	0	0	0	0	0	0	0.000387299	0	0	0	0	0	0	0	0	0	0	0	0	0	0	0	0	0	0	7.63734e-05	1.83088e-05	0	0	0	0	0	0	0	0	0	0	0	0.00100186	0
3.1.3.45	0	0	0	0.00120943	0	0	0	0	0.00119043	0	0	0.00330195	0	0	0.000486783	0.000301225	0	0	8.49322e-05	0.000306964	0	0	0	0	0	0	0	0	0	0.000395455	0	0	0.0011966	0.000763738	0.000231539	1.11438e-05	0	0	0	0	0	0	0.000637909	0.000466373	0	0	0	0	0
3.1.3.48	0	0	0.00162469	0.000381817	0.00335781	0.000206764	0	0	0.000624673	0	0.000137985	0	0.000533214	0	0.000514008	0.000944591	0	0.0018846	0.000439725	0.00151816	0.00388443	0	0	0.00487218	0	0	0	0	0	0.000770051	0	0	0.000974126	0.00206995	0.000545987	0.000819761	0	0.00130959	0.00295753	0	0.00332093	0.00416211	0.00240451	0.00056639	0	0	0.00416863	0.00230837	0
3.1.3.5	0	0.000310912	0	0.00132228	0	0	0	0	0.00312811	0	9.45116e-05	0.000271253	0	0	0.000729912	0.000767484	0	0	0.00055982	0.000443891	2.8681e-05	0	0	0	0.000112567	0	0	0	0	0.000823024	0.000726289	0	0.00321058	0.0014993	0.000761778	0.000105129	0	0	0	0	0	0	0.000810673	0.000466754	0	0	0	0.000146508	0
3.1.3.6	0	0.000134798	0	0.000964859	0	0	0	0	0.00202393	0	0	0	0	0	3.00393e-05	3.48471e-05	0	0	0	0.00105197	0	0	0	0	0.000129934	0	0	0	0	0.000119568	0	0	0.000722932	0.000404774	8.23947e-05	1.05366e-05	0	0	0	0	0	0	0	0	0	0	0	0	0
3.1.3.68	0	0	0	0	0	0	0	0	0	0	0	0	0	0	0	0	0	0	0	0	0	0	0	0	0	0	0	0	0	0	0	0	0	0	0	0	0	0	0	0	0	0	0	0	0	0	0	0	0
3.1.3.7	0	3.95877e-05	0	0.000667	0	0	0	0	0.00174157	0	0	0	0	0	0	0	0	0	0	0.000383042	0	0	0	0	0	0	0	0	0	0.000121117	0	0	0.000680102	0.000109061	7.24621e-05	0	0	0	0	0	0	0	0	0	0	0	0	0	0
3.1.3.70	0	0	0	0	0	0	0	0	0	0	0	0	0	0	0	0	0	0	0	0	0	0	0	0	0	0	0	0	0	0	0	0	0	0	0	0	0	0	0	0	0	0	0	0	0	0	0	0	0
3.1.3.73	0	5.21513e-05	0	0	0	0	0	0	0	0	0	0	0	0	0	0	0	0	0	0	0	0	0	0	0	0	0	0	0	0	0	0	0	0	0	0	0	0	0	0	0	0	0	0	0	0	0	0	0
3.1.3.74	0	0	0	0	0	0	0	0	0	0	0	0	0	0	0	0	0	0	0	0	0	0	0	0	0	0	0	0	0	0	0	0	0	0	0	0	0	0	0	0	0	0	0	0	0	0	0	0	0
3.1.3.77	0	0	0	0	0	0	0	0	0	0	0	0	0	0	0	0	0	0	0	0	0	0	0	0	0	0	0	0	0	0	0	0	0	0	0	0	0	0	0	0	0	0	0	0	0	0	0	0	0
3.1.3.81	0	8.97997e-05	0	0.000341776	0	0	0	0	0.000717032	0	0	0	0	0	0	0.00031271	0	0	0	0.000543017	0	0	0	0	0	0	0	0	0	3.44427e-05	0	0	0.000540579	0.000197927	0	0	0	0	0	0	0	0	0	0	0	0	0	0	0
3.1.3.82	0	3.08888e-05	0	0.000662621	0	0	0	0	0.00162402	0	0	0	0	0	0.000191756	0.000143434	0	0	0	0.000298533	0	0	0	0	0	0	0	0	0	0.000179264	0	0	0.000650625	0.00020423	0.000452425	5.42502e-06	0	0	0	0	0	0	0	0	0	0	0	0	0
3.1.3.89	0	0	0	0	0	0	0	0	0	0	0	0	0	0	0	0	0	0	0	0	4.8468e-05	0	0	0	0	0	0	0	0	0	0	0	0	0	0	1.49891e-05	0	0	0	0	0	0	0.000502888	0	0	0	0	0	0
3.1.3.90	0	0	0	0	0	0	0	0	0	0	0	0	0	0	0	0	0	0	0	0	0	0	0	0	0	0	0	0	0	0	0	0	0	0	0	0	0	0	0	0	0	0	0	0	0	0	0	0	0
3.1.3.97	0	4.19346e-05	0	0.000395988	0	0	0	0	0.0018873	0	0	0	0	0	0.000110138	0	0	0	0	0.000311655	0	0	0	0	0.000134569	0	0	0	0	8.4246e-05	0	0	0.000425313	0.000218571	0.00028393	0	0	0	0	0	0	0	0	0	0	0	0	0	0
3.1.31.1	0	0	0	0	0	0	0	0	0	0	0	0	0	0	0	0.00022233	0	0	0	0	0.000958275	0	0	0.00202425	0	0.00134177	0	0	0	0	0	0	0	0	0	2.10238e-05	0	0	0	0	0	0.000140786	0.000545079	1.52972e-05	0	0	0.00335228	0	0
3.1.4.1	0	0	0	0	0.000357854	0.000148235	0	0	0	0	0	0	0	0	0	0	0	0	0	0	0	0	0	0	0	0	0	0	0	0	0	0	0	0	0	0	0	0	0	0	0	0	0	0	0	0	0	0	0
3.1.4.11	0	0	0	0	0	4.28118e-05	0	0	0	2.66811e-05	0	0	0	0	0	0	0	0	0	0	0	0	0	0	0	0	0	0	0	0	0	0	0	0	0	0	0	0	0	0	0	0	0	0	0	0	0	0.000552907	0
3.1.4.12	0	0	0	0	0	0	0	0	0	0	0	0	0	0	0	0	0	0	0	0	0	0	0	0	0	0	0	0	0	0	0	0	0	0	0	0	0	0	0	0	0	0	0	0	0	0	0	0	0
3.1.4.14	0	0	0	0	0	0	0	0	0	0	0	0	0	0	0	0	0	0	0	0	0	0	0	0	0	0	0	0	0	0	0	0	0	0	0	0	0	0	0	0	0	0	0	0	0	0	0	0	0
3.1.4.16	0	0.000134798	0	0.00122462	0	0	0	0	0.00369421	0	0	0	0	0	3.00393e-05	6.3038e-05	0	0	0	0.00115375	0	0	0	0	0.000129934	0	0	0	0	0.000145382	0	0	0.00133358	0.000661305	8.23947e-05	1.05366e-05	0	0	0	0	0	0	0	0	0	0	0	0	0
3.1.4.17	0	0	0	0	0	0.000108983	0	0	0	0	0	0	0	0	0	0	0	0	0	0	0	0	0	0	0	0	0	0	0	0	0	0	0	0	0	0	0	0	0	0	0	0	0	0	0	0	0	0	0
3.1.4.3	0	0	0	0	0	0	0	0	0	0	0	0	0	0	0	0.000406941	0	0	0	0.000187578	0.000825775	0.00273596	0	0.00228614	0	0	0	0	0	0	0	0	0	0	0	0	0	0	0	0	0.00415699	0.00045301	0.000237691	4.31841e-05	0	0	0	0	0
3.1.4.4	0	0	0	0.000309833	0	0	0	0	0.000425377	0	0	0.00121507	0.000279649	0	0.000736235	0.000128034	0	0	0.000549703	0	0	0	0	0	0	0	0	0	0	0.000444905	0	0	0.00128628	0.000879396	0.000100973	0	0	0	0	0	0	0	0.00150936	0.000454591	0	0	0	0	0
3.1.4.46	0.00502393	0.000206047	0.000900754	0.0011555	0.00183212	0.00275124	0.00252393	0.0031774	0.00150517	0.00180482	0	0.00373438	0.00561115	0.00335738	0	0.000249476	0	0	0.000529802	0.00157446	0.00155434	0	0	0.00171241	9.80543e-05	0	0.00194674	0	0	0.000606424	0	0	0.00216896	0.00106929	0.000149504	8.9498e-05	0.00366243	0.00200159	0.000804922	0	0.00157362	0.000769778	0.000883849	0	0	0	0.00162678	0.00131368	0.000181088
3.1.4.52	0	0	0	0	0	0	0	0	0	0	0	0	0	0	0	0	0	0	0	0	0	0	0	0	0	0	0	0	0	0	0	0	0	0	0	0	0	0	0	0	0	0	0	0	0	0	0	0	0
3.1.4.53	0	7.75313e-05	0	0.000336752	0	0	0	0	0.00149132	0	3.10294e-05	0	0.000291301	0	0.000332308	0.000800178	0	0	0.000184471	0.000838966	0	0	0	0	0	0	0	0	0	0.000394286	0	0	0.0021894	0.0016689	0.000142248	2.03697e-05	0	0	0	0	0	0	0.0012141	0.000524566	0	0	0	0	0
3.1.4.55	0	0	0	0	0	0	0	0	0	0	0	0	0	0	0	0	0	0	0	0	0	0	0	0	0	0	0	0	0	0	0	0	0	0	0	0	0	0	0	0	0	0	0	0	0	0	0	0	0
3.1.5.1	0	0	0	0	0	0	0	0	0	0	0	0	0	0	0	0	0	0	0	0	0	0	0	0	0	0	0	0	0	0	0	0	0	0	0	0	0	0	0	0	0	0	0	0	0	0	0	2.57633e-05	0
3.1.6.1	0	0	0	0	0	0	0	0	0	0	0	0	0	0	0	0	0	0	0	0	0	0	0	0	0	0	0	0	0	0	0	0	0	0	0	0	0	0	0	0	0	0	0	0	0	0	0	0	0
3.1.6.12	0	0	0	0	0	0	0	0	0	0	0	0	0	0	0	0	0	0	0	0	0	0	0	0	0	0	0	0	0	0	0	0	0	0	0	0	0	0	0	0	0	0	0	0	0	0	0	0	0
3.1.7.2	0	6.87762e-05	0	0.00092143	0	0	0	0	0.00174428	0	0	0	0.000102303	0	0.000530538	0.000786344	0	0	0.000491721	0.00137994	0	0	0	0	4.83442e-05	0	0	0	0	0.000528293	0	0	0.00264116	0.00130451	7.51897e-05	4.8993e-06	0	0	0	0	0.000705938	0	0.00156944	0.000634197	0	0	0	0	0
3.11.1.1	0	0	0	0	0	0	0	0	0	0	0	0	0	0	0	0	0	0	0	0	0	0	0	0	0	0	0	0	0	0	0	0	0	0	0	0	0	0	0	0	0	0	0	0	0	0	0	0	0
3.13.1.1	0	0	0	0	0.000784096	0	0	0	0	0	0	0	0	0	0	0	0	0	0	0.00113954	0	0	0	0	0	0	0	0	0	0	0	0	0	0	0	0	0	0	0	0	0	0	0	0	0	0	0	0	0
3.2.1.1	0	9.18233e-05	0	0	0.000224217	0	0	0	0	0.000712235	0	0	0	0	0	0	0	0	0	4.33081e-05	0.000167178	0	0	1.37127e-05	0	0	0	0	0	0	0.000347345	0	0	0	7.44692e-05	3.57637e-05	0.000655694	0	0	0	0.000594261	0.000849507	0.000430631	0	0	0	0.000421454	0.000416791	0.000327676
3.2.1.10	0	0	0	0	0	0	0	0	0	0.000280666	0	0	0	0	0	0	0	0	0	0	2.76276e-05	0	0	0	0	0	0	0	0	0	0	0	0	0	0	0	0	0	0	0	0	0	0	0	0	0	0	0	0
3.2.1.131	0	0	0	0	0	0	0	0	0	0	0	0	0	0	0	0	0	0	0	0	0	0	0	0	0	0	0	0	0	0	0	0	0	0	0	0	0	0	0	0	0.000396444	0	0	0	0	0.000892008	0	0	0
3.2.1.135	0	3.38681e-05	0	0	0	0	0	0	0	0	0	0	0	0	0	0	0	0	0	0	0	0	0	0	0	0	0	0	0	0	0	0	0	0	0	0	0	0	0	0	0	0	0	0	0	0	0	0	0
3.2.1.139	0	0	0	0	0	0	0	0	0	0.000117729	0	0	0	0	0	0	0	0	0	0	0	0	0	0	0	0	0	0	0	0	0	0	0	0	0	0	0	0	0	0	0	0	0	0	0	0	0	0	0
3.2.1.14	0	0	0	0	0	0	0	0	0	0	0	0	0	0	0	0	0	0	0	0	0	0	0	0	0	0	0	0	0	0	0	0	0	0	0	0	0	0	0	0	0	0	0	0	0	0	0	0	0
3.2.1.141	0	0	0.000586556	0	0.000381859	0	0	0	0	0	0	0	0.0001317	0.00051855	0	0	0	0	0	0.000726107	0	0	0	0	0	0	0.000484623	0	0	0	0	0	0	0	0	0	0	0.000206778	0	0	0	0	0	0	0	0	0	4.1444e-05	0
3.2.1.152	0	0	0	0	0	0	0	0	0	0	0	0	0	0	0	0	0	0	0	0	0	0	0	0	0	0	0	0	0	0	0	0	0	0	0	0	0	0	0	0	0	0	0	0	0	0	0	0	0
3.2.1.156	0	0	0	0	0	0	0	0	0	0	0	0	0	0	0	0	0	0	0	0	0	0	0	0	0	0	0	0	0	0	0	0	0	0	0	0	0	0	0	0	0	0	0	0	0	0	0	0	0
3.2.1.17	0	0.000109587	0.000637613	0.000811328	0	0	0	0	0.00172941	8.55062e-05	3.71939e-05	0.000196937	0.000316636	0	0.000498022	0.00127146	0	0	0.000513909	0	9.31414e-05	0	0	0	0	0	0	0	0	0.000600378	0	0	0.00255124	0.00200252	0.000146828	8.73162e-05	0	0	0	0	0.000131945	0	0.0013854	0.00133499	0	0	0	0.000160147	0.000843898
3.2.1.177	0	0	0	0	0	0	0	0	0	0	0	0	0	0	0	0	0	0	0	0	0	0	0	0	0	0	0	0	0	0	0	0	0	0	0	0	0	0	0	0	0	0	0	0	0	0	0	0	0
3.2.1.18	0.00678769	0.000115531	0.00181553	4.45202e-05	0.00186003	0.00172541	0.00290734	0.00158833	0.00025618	0.00173681	0	0.000324204	0.00211875	0.00258329	0	0.000425409	0.000230025	0.00121621	0.000126118	0.00146221	0.00110686	0.00282145	0	0	0	0.00111735	0.00445436	0	0	0.000558488	0	0	5.70842e-05	0.000824835	0.000232311	0.000612193	0.00289621	0.00111182	0.00201444	0	0.000694182	0	0.000392938	5.78212e-05	0	0	0.000695318	3.07119e-05	0.000302215
3.2.1.180	0	6.44056e-05	0.00014171	0	0	0	0	0	0.000198738	0	0	0	0	0	0	5.98404e-05	0.000106317	0.00184556	9.06833e-05	0.000680079	0	0	0	0	0	0	0	0	0	0.000643613	0	0	0	0.00104999	0	0.000618832	0	0	0	0	0	0	0	6.57594e-05	0	0	0	0	0
3.2.1.185	0	0	0	0	0	0	0	0	0	0	0	0	0	0	0	0	0	0	0	0	0	0	0	0	0	0	0	0	0	0	0	0	0	0	0	0	0	0	0	0	0	0	0	0	0	0	0	0	0
3.2.1.187	0	0	0	0	0	0	0	0	0	0	0	0	0	0	0	0	0	0	0	0	0	0	0	0	0	0	0	0	0	0	0	0	0	0	0	0	0	0	0	0	0	0	0	0	0	0	0	0	0
3.2.1.20	0	0	0.000312034	0	0	0	0	0	0	0	0	0	0	0	0	0	0	0	0	0	7.92199e-05	0	0	0	0	0	0	0	0	0	0	0	0	0	0	4.8993e-06	0	0	0	0	0.000134175	0	0	0	0	0	0	0	0
3.2.1.21	0	1.09755e-05	0.00219594	0	0.00249709	0.00132152	0.0020828	0.00255483	0	0.00179896	1.79426e-05	0.00315982	0.00213254	0.0057729	0	0.000403221	0	0	9.65953e-06	0.000518813	1.78718e-05	0	0	0	7.27602e-05	0	0	0	0	0	0	0	3.66134e-05	0	0	1.69044e-05	0.00223422	0	0	0	0.00031679	0	1.94059e-05	0	0	0	0	0	0.000353137
3.2.1.22	0	2.62935e-05	0	0	0	0	0	0	5.42662e-05	0.000257706	0	0	0	0	0	0.00045621	0	0	0	0	0	0	0	0	0	0	0	0	0	0	0	0	0	0	0	7.91515e-05	0	0	0	0	0	0	0	0	0	0	0	0	0
3.2.1.23	0	0.000327832	0.000197897	0.00149111	0	0	0.000199585	0	0.000105202	0.000600919	0.00173326	0.00110406	0	0	0.00202451	0	0.000865262	0	0.00149837	0	0.000633077	0	0	7.09877e-05	0.00233479	0	0	0	0	0.0027118	0.000141299	0.00305206	0.000424354	0.000368101	0.00379119	0.0022009	0	0	0	0	0.00013762	5.60995e-05	0.000758643	0.00189246	0	0	0	0.00121759	0.000869509
3.2.1.24	0	0	0	0	0	0	0	0	0	0	0	0	0	0	0	0	0	0	0	0	0	0	0	0	0	0	0	0	0	0	0	0	0	0	0	1.24395e-06	0	0	0	0	0	0	0	0	0	0	0	0	0
3.2.1.26	0	0.000268598	0.000232042	0	0.0006402	0.000189744	0.000285348	0	0.00012517	0	0.000143575	0	0	0	0	0.00120079	0	0.000159463	7.28732e-05	0.000543085	0.0006108	0	0	0	0	0	0	0	0	3.80823e-05	0.000439994	7.3741e-05	0	1.14296e-05	0.000341827	0.000696856	0	0.0011408	0	0	0	0.000538357	1.83374e-05	1.65678e-05	0	0	0	0.000853407	0.00122882
3.2.1.28	0	0	0	0	0	0	0	0	0	7.1176e-05	0	0	0	0	0	0	0	0	0	0	0	0	0	0	0	0	0	0	0	0	0	0	0	0	0	0	0	0	0	0	0	0	0	0	0	0	0	0.00058266	0
3.2.1.3	0	0	0	0	0	0	0	0	0	0	0	0	0	0	0	0	0	0	0	0	0	0	0	0	0	0	0	0	0	0	0	0	0	0	0	0	0	0	0	0	0	0	0	0	0	0.00227545	0	0	0
3.2.1.31	0	0	0	0	0	0	0	0	0	0	0	0	0	0	0	0	0	0	0	0	0	0	0	0	0	0	0	0	0	0	0	0	0	0	0	0	0	0	0	0	0	0	0	0	0	0	0	0	0
3.2.1.35	0	0	0	0	0	0	0	0	0	0	0	0	0	0	0	0	0	0	0	0	0	0	0	0	0	0	0	0	0	0	0	0	0	0	0	0	0	0	0	0	0	0	0	0	0	0	0	0	0
3.2.1.37	0	0	0	0	0	0	0	0	0	0	0	0	0	0	0	0	0	0	0	0	0	0	0	0	0	0	0	0	0	0	0	0	0	0	0	0	0	0	0	0	0	0	0	0	0	0	0	0	0
3.2.1.4	0	0	0	0	0	0	0	0	0	0	0	0	0	0	0	0	0	0	0	0	0	0	0	0	0	0	0	0	0	0	0	0	0	0	0	0	0	0	0	0	0	0	0	0	0	0	0	0	0
3.2.1.41	0	8.16067e-05	0.000183309	0	0	0	0.00011991	0	1.56772e-05	0	0	0	0	0	0	0	0	0	0	0	0	0	0	0	9.30052e-05	0	0	0	0	0	5.4254e-05	0	0	0	0	4.91386e-05	0	0	0	0	0.000185656	0	0	0	0	0	0	4.41348e-05	0
3.2.1.45	0	0	0	0	0	0	0	0	0	0	0	0	0	0	0	0	0	0	0	0	0	0	0	0	0	0	0	0	0	0	0	0	0	0	0	0	0	0	0	0	0	0	0	0	0	0	0	0	0
3.2.1.49	0	0	0	0	0	0	0	0	0	0	0	0	0	0	0	0	0	0	0	0	0	0	0	0	0	0	0	0	0	0	0	0	0	0	0	0	0	0	0	0	0	0	0	0	0	0	0	0	0
3.2.1.50	0	0	0	0	0	0	0	0	0	0	0	0	0	0	0	0	0	0	0	0	0	0	0	0	0	0	0	0	0	0	0	0	0	0	0	0	0	0	0	0	0	0	0	0	0	0	0	0	0
3.2.1.51	0	0	0	0	0	0	0	0	0	0	0	0	0	0	0	0	0	0	0	0	7.88129e-05	0	0	0	0	0	0	0	0	0	0	0	0	0	0	0	0	0	0	0	0	0	0	0	0	0	0	0	0
3.2.1.52	0	0.000116669	0.000140748	0.00325694	0.000118703	0	0.000115542	0	0.00190006	0	0.00221448	0.000953567	0.00159975	0	0.00289422	0.000283867	0.00165795	0.00160939	0.00205344	0.0011615	2.26719e-05	0	0	5.19402e-05	0.00193523	0	0	0	0	0.00405674	0.000525251	0.00155705	0.00249847	0.00239022	0.00424469	0.00272671	0	0	0	0	0.00027666	0.000111621	0.00144446	0.00264802	0	0	6.33001e-05	0.000658527	0.00228914
3.2.1.54	0	0	0	0	0	0	0	0	0	0	0	0	0	0	0	0	0	0	0	0	0	0	0	0	0	0	0	0	0	0	0	0	0	0	0	0	0	0	0	0	0	0	0	0	0	0	0	0	0
3.2.1.55	0	0	0	0	0	0	0	0	0	0.000257231	0	0	0	0	0	0	0	0	0	0	0	0	0	0	0	0	0	0	0	0	0	0	0	0	0	0	0	0	0	0	0	0	0	0	0	0	0	0	0
3.2.1.65	0	0	0	0	0	0	0	0	0	0	0	0	0	0	0	0	0	0	0	0	0	0	0	0	0	0	0	0	0	0	0	0	0	0	0	0	0	0	0	0	0	0	0	0	0	0	0	0	0
3.2.1.68	0	0	0	0	0	0	0	0	0	0	0	0	0	0	0	0	0	0	0	0	0	0	0	0	0	0	0	0	0	0	0	0	0	0	0	0	0	0	0	0	0	0	0	0	0	0	0	0	0
3.2.1.70	0	0.00070277	0	0.000208661	0	0.000171768	0	0	0.000377648	0.000787053	0.000113637	0	0	0	0	0.00176794	0	0.00248485	8.18525e-05	0.000937208	9.4901e-05	0	0	0	9.5981e-05	0	0	0	0	0.000632013	7.90559e-05	0	0	0.00128513	0.000613097	0.00122905	0	0	0	0	0.000671077	0	0	0.000109496	0	0	0	0	0.00373814
3.2.1.73	0	0	0	0	0	0	0	0	0	0	0	0	0	0	0	0	0	0	0	0	0	0	0	0	0	0	0	0	0	0	0	0	0	0	0	0	0	0	0	0	0	0	0	0	0	0	0	0	0
3.2.1.78	0	0	0	0	0	0	0	0	0	0	0	0	0	0	0	0	0	0	0	0	0	0	0	0	0	0	0	0	0	0	0	0	0	0	0	0	0	0	0	0	0	0	0	0	0	0	0	0	0
3.2.1.8	0	0	0	0	0	0	0	0	0	0	0	0	0	0	0	0	0	0	0	0	0	0	0	0	0	0	0	0	0	0	0	0	0	0	0	0	0	0	0	0	0.000973882	0	0	0	0	0	0	0	0
3.2.1.80	0	0	0	0	0	0	0	0	0	0	0	0	0	0	0	0	0	0	0	0	2.88486e-06	0	0	0	0	0	0	0	0	0	0	0	0	0	0	0	0	0	0	0	0	0	0	0	0	0	0	0	0
3.2.1.85	0	0.000159503	0.00134656	0.000308914	0	0	0.00161269	0	0.000764885	6.01711e-05	0.000143001	0	0	0	0	0.00169615	0.000266083	0.00192291	0.000185547	0.001033	0.00150257	0	0	0.00201731	1.7879e-05	0.00659625	0	0	0	0.000673312	0.000892151	0	0	0.000629773	0.000312338	0.00156559	0.000387193	0.000295676	0.00324382	0	0.0013914	0.00100673	0.000654606	0.000208117	0	0	0.000999027	0.000824365	0.00136577
3.2.1.86	0	0.000106214	0	0	0.000361622	0.000259215	0	0	2.4089e-05	0	0	0	0	0	0	4.86815e-05	0	0	0	0	8.92989e-06	0	0	0	0	0	0	0	0	0	0	0	8.91011e-06	0	0	5.97295e-05	0	0	0	0	0	0	0	0	0	0	0	0	0
3.2.1.89	0	0	0	0	0	0	0	0	0	0.00014829	0	0	0	0	0	0	0	0	0	0	0	0	0	0	0	0	0	0	0	0	0	0	0	0	0	0	0	0	0	0	0.000364623	0	0	0	0	0	0	0	0
3.2.1.93	0	0	0	0	0	0	0	0	0	0	0	0	0	0	0	0.000127773	0	0	0	0	1.54777e-05	0	0	0	0	0	0	0	0	0	0	0	0	0	0	0	0	0	0	0	0	0	0	0	0	0	0	0	0
3.2.1.96	0.00276839	0.000278463	0.00229966	6.06859e-05	0.00301726	0.0010049	0.00634224	0.000541255	0.000113939	0.000863376	5.69618e-05	0.000673953	0.000761552	0.00161533	0	0.000849055	0.000136346	0.000950365	6.01711e-05	0.0012437	0.00104347	0	0	0	0	0	0	0	0	0.000191033	0	0	6.80648e-05	0.000382906	0.000166642	0.000817115	0.000245715	0.00113689	0	0	0	0	0.000316557	8.01047e-05	0	0	0	3.83512e-05	0.00183318
3.2.1.97	0	5.66623e-05	0	0.000368293	0	0	0	0	0.000336441	0	0	0	0	0	0	1.25945e-05	2.22605e-05	0.00116269	3.08833e-05	0.000104497	0	0	0	0	0	0	0	0	0	0.000581675	0	0	0	0.000759029	0	0.000399946	0	0	0	0	0	0	0	4.22906e-05	0	0	0	0	2.90012e-05
3.2.1.99	0	0	0	0	0	0	0	0	0	0	0	0	0	0	0	0	0	0	0	0	0	0	0	0	0	0	0	0	0	0	0	0	0	0	0	0	0	0	0	0	0	0	0	0	0	0	0	0	0
3.2.1.n1	0	0	0	0	0	0	0	0	0	0	0	0	0	0	0	0	0	0	0	0	0	0	0	0	0	0	0	0	0	0	0	0	0	0	0	0	0	0	0	0	0	0	0	0	0	0	0	0	0
3.2.1.n2	0	0	0	0	0	0	0	0	0	0	0	0	0	0	0	0	0	0	0	0	0	0	0	0	0	0	0	0	0	0	0	0	0	0	0	0	0	0	0	0	0	0	0	0	0	0	0	0	0
3.2.2.1	0	0	0	0	0	0	0	0	0	0.000360631	0	0	0.000468861	0	0	0	0	0	0	0	0.00106086	0	0	0	0	0	0	0	0	0	0	0	0	0	0	0	0	0	0	0	0	0	0	0	0.00384687	0	0	0	0
3.2.2.16	0	0	0	0	0	0	0	0	0	0	0	0	0	0	0	0	0	0	0	0	0	0	0	0	0	0	0	0	0	0	0	0	0	0	0	0	0	0	0	0	0	0	0	0	0	0	0	0	0
3.2.2.20	0	0.000121939	0	0.000464426	0.000348363	0	0.000423125	0	0.00164878	0.00267033	0.000173331	0.00100094	0.000667159	0	0	0.00183567	0	0	0	0.000293026	2.57961e-05	0	0	0	0.000212695	0	0	0	0	0.000176582	0.000256961	0	0.000601593	6.43495e-05	0	0.000209619	0.00107043	0	0	0	0.00085349	0	5.34469e-05	0	0	0	0	0.000904871	0.00129873
3.2.2.21	0	0	0	0	0	0	0	0	0	0	0	0	0	0	0	0	0	0	0	0	0	0	0	0	0	0	0	0	0	0	0	0	0	0	0	0	0	0	0	0	0	0	0	0	0	0	0	0	0
3.2.2.23	0.000368352	0.000667918	0.00084112	0.00233807	9.39296e-05	0.00033685	0.000533902	0	0.00187496	0.00237541	0.0016833	0.00287046	0.00152246	0.000373638	0.00158107	0.00157197	0.0012634	0.000198716	0.0016497	0.00176815	0.000343801	0	0	4.03998e-05	0.00189974	0	0	0	0	0.00299348	0	0.00231355	0.00339388	0.00143615	0.00377775	0.00255638	0.000457761	0.000478565	0	0	0.00304427	0.000438717	0.00280334	0.00213539	0.00151533	0	0	0.00253013	0.00392631
3.2.2.24	0	0	0	0	0	0	0	0	0	0	0	0	0	0	0	0	0	0	0	0	0	0	0	0	0	0	0	0	0	0	0	0	0	0	0	0	0	0	0	0	0	0	0	0	0	0	0	0	0
3.2.2.27	0	0.000345089	0.000715682	0.00223778	0.0013259	0	0	0	0.00155814	0	0.00194887	0.00305439	0.000181195	0.000903052	0.00284743	0.00314518	0.000778075	0.00194517	0.00174391	0.00252336	0.00135508	0.00356907	0	0.00314534	0.00256834	0	0	0	0	0.00351752	0.000849582	0.00258034	0.00252346	0.00212293	0.00224241	0.00355944	0.00120647	0	0	0	0.000731678	0.00266931	0.00245235	0.00249502	0	0	0.000588724	0.00320149	0.00386771
3.2.2.28	0	0	0	0	0	0	0	0	0	0	0	0	0	0	0	0	0	0	0	0	0	0	0	0	0	0	0	0	0	0	0	0	0	0	0	0	0	0	0	0	0	0	0	0	0	0	0	0	0
3.2.2.4	0	0	0	0	0	0	0	0	0	0	0	0	0	0	0	0	0	0	0	0	8.71442e-06	0	0	0	0	0	0	0	0	0	0	0	0	0	0	0	0	0	0	0	0	0	0	0	0	0	0	0	0
3.2.2.8	0	0	0	0	0	0	0	0	0	0	0	0	0	0	0	0	0	0	0	0	0	0	0	0	0	0	0	0	0	0	0	0	0	0	0	0	0	0	0	0	0	0	0	0	0	0	0	0	0
3.2.2.9	0	0.000589727	0.000546159	0.00144887	0.000941529	0.000534149	0	0	0.00120063	0	0.001186	0	0	0.00130689	0.000665236	0.00121639	0.00117389	0.000728745	0.000853044	0.000681779	0.00140338	0	0	0.00167685	0.00209819	0	0	0	0	0.00150751	0.000402195	0.000334732	0.00084705	0.000651052	0.0021716	0.00231443	0	0	0	0	0	0.000140786	0.00214255	0.00137614	0	0	0.00111743	0.001884	0.00290991
3.3.1.1	0	0.00417401	0	0.00154441	0	0.0008987	0	0	0.000535427	0.000278608	0.0021964	0.00141804	0	0	0.00560489	0.000249085	0.00162084	0.00265274	0.00225554	9.25311e-05	3.64737e-05	0	0	0	0	0	0	0	0	0.000427655	0.00160556	0	0.00130014	0.00132157	0	4.3489e-05	0	0.000268263	0	0	0.000153632	0.000977652	0.000868717	0.00109305	0	0	0.000444085	0.00110287	0
3.3.2.1	0	0.00762804	0	0.000426137	0.000394979	0.000163866	0	0	0.000165726	0	0.00310411	0	0.00045785	0	0.000601649	0.000558924	0.00325966	0.00392261	0.00383192	0	0	0	0	0	0	0	0	0	0	0.000405874	0	0	0.00150369	0.00162139	0.0016533	6.49077e-05	0	0	0	0	0	0	0.000476748	0.00236643	0	0	0	0	0
3.4.11.1	0.00438684	0.0001122	0.00245956	0.000718325	0.00234084	0.00303842	0.0030483	0.00730787	0.000900435	0.000996306	0	0.00260106	0.000823019	0.00294974	0.000122728	9.4818e-05	0	0	0	0.00216187	0.000703067	0	0	0	3.5441e-05	0.0021851	0.00275406	0	0	4.38738e-05	0	0	0.000463057	7.87836e-05	0.000299215	4.18526e-05	0.00297443	0.00329043	0.00265279	0	0	0	0.000521871	0	0.00471599	0.00259999	0	4.49389e-05	0
3.4.11.10	0.00438684	0.0001122	0.00234334	0.000718325	0.00234084	0.00303842	0.0030483	0.00730787	0.000900435	0.000996306	0	0.00260106	0.000823019	0.00294974	0.000122728	9.4818e-05	0	0	0	0.00216187	0.000703067	0	0	0	3.5441e-05	0.0021851	0.00275406	0	0	4.38738e-05	0	0	0.000463057	7.87836e-05	0.000299215	4.18526e-05	0.00297443	0.00329043	0.00265279	0	0	0	0.000521871	0	0.00471599	0.00259999	0	0	0
3.4.11.18	0.00123833	0.000690179	0.00158285	0.00259455	0.00360331	0.00553783	0.0014904	0.00479147	0.00285654	0.00207004	0.00228853	0.00471164	0.00424754	0.00698342	0.00628981	0.00406856	0.0038833	0.000742574	0.00244009	0.00399277	0.00375629	0	0	0.00273785	0.00414328	0	0.00895746	0	0	0.0035839	0.00434485	0.00292261	0.0030196	0.00412691	0.00333547	0.00401221	0.00236006	0.00183163	0.00154123	0	0.00538625	0.00250498	0.0028953	0.00379268	0.00732785	0	0.00399906	0.00354285	0.00617907
3.4.11.19	0	0	0	0	0	0	0	0	0	0	0	0	0	0	0	0	0	0	0	0	0	0	0	0	0	0	0	0	0	0	0	0	0	0	0	0	0	0	0	0	0	0	0	0	0	0	0	0	0
3.4.11.2	0	0.000128586	0	0.000428405	0.000322473	0.000229777	0.000347288	0	0.00119034	0	1.36837e-05	0.0011101	0	0	0.000175207	5.20096e-05	0	0	0	0.000297785	0.000100156	0	0	0	0.000147374	0	0	0	0	8.22709e-05	0	0	0.000576128	4.93578e-05	4.06055e-05	1.37501e-05	0	0	0	0	0	0	9.88929e-06	0	0	0	0	7.14445e-05	0
3.4.11.23	0	0.000185108	0	0.000428606	0.000436151	0	0	0	0.00100136	0	3.82041e-05	0	0	0	0	0	0	0	0	0.000677088	3.95022e-05	0	0	0	0.000161936	0	0	0	0	6.44092e-05	0	0	0.000488201	0.000179931	8.54311e-05	6.15806e-06	0	0	0	0	0	0	6.20193e-05	0	0	0	0	0	0
3.4.11.4	0	0.000468181	0.00141245	0.00161749	0.000492677	0	0	0	0.00125584	0.000986014	0.00115174	0.00123968	0.000190174	0	0.000785525	0.00295502	0.000718482	0.000512599	0.00118576	0.000537849	0.00152542	0	0	0.00301466	0.00206397	0	0	0	0	0.00234502	0.000212485	0.00195254	0.000896739	0.000921583	0.00155665	0.00220647	0.000298599	0.00137538	0	0	0.00360873	0.00407866	0.00233149	0.00183425	0	0	0.00463141	0.00141525	0.00239882
3.4.11.5	0.00328506	3.33762e-05	0.00578509	0.000321849	0.00302368	0.00295532	0.00159363	0.00410735	5.22213e-05	0.000340758	0	0.00256576	0.00189244	0.00369955	0.000611349	0.00107745	0	0	0.000192931	0.00193506	0.000617168	0.00208776	0	0	0	0.00256936	0.000862338	0	0	0.000338062	0	0	0.00119187	0.00128527	0	0.000106279	0.00261597	0.00257258	0.002084	0	0.000481367	0	0.00171028	0.000453675	0.00989018	0	0	5.17122e-05	0
3.4.11.7	0	0	0	0	0.000141522	0	0	0	0	0	0	0	0	0	0	0.000135277	0	0	0	0	4.85638e-05	0	0	1.29872e-05	0	0	0	0	0	0	0.000120313	0	0	0	0	3.30388e-05	0.000344852	0	0.000959661	0	0	0.000417731	0	0	0	0	0	0.000814066	0
3.4.11.9	0	0.000105961	0	0.00113191	0	0	0	0	0.00223314	0	0	0	0.000815322	0	0.000866017	0.00108313	0	0	0.000348658	0.000170921	8.65697e-05	0	0	0	8.17851e-05	0	0	0	0	0.00051269	0	0	0.00240166	0.00163129	0	1.93726e-05	0	0	0	0	0	0	0.00101683	0.000639917	0	0	0	6.23516e-05	0.000313138
3.4.13.18	0	0.00020675	0	0.000578519	0	0	0	0	0.00149253	0	0	0.000342783	0	0	6.92348e-05	0.000433435	0	0	0	0.000421727	0	0	0	0	9.0005e-05	0	0	0	0	0.000181162	0	0	0.000605265	0.000153231	0.00015182	0	0	0	0	0	0	0	0	0	0	0	0	0	0
3.4.13.19	0	0	0	0	0	0	0	0	0	0	0	0	0	0	0	0	0	0	0	0	0	0	0	0	0	0	0	0	0	0	0	0	0	0	0	0	0	0	0	0	0	0	0	0	0	0	0	0	0
3.4.13.20	0	0	0	0	0	0	0	0	0	0	0	0	0	0	0	0	0	0	0	0	0	0	0	0	0	0	0	0	0	0	0	0	0	0	0	0	0	0	0	0	0	0	0	0	0	0	0	0	0
3.4.13.21	0	0.000279222	0	0.000331138	0	0	0	0	0.00147524	0	0	0.00153555	0	0	0.000279022	0.00021737	0	0	0	0.00135193	0	0	0	0	4.03193e-05	0	0	0	0	2.8621e-05	0	0	0.000784847	0.000309419	0	2.04586e-05	0	0	0	0	0	0	0	0	0	0	0	0	0
3.4.13.22	0	0	0	0	0	0	0	0	0	0	0	0	0	0	0	0	0	0	0	0	0	0	0	0	0	0	0	0	0	0	0	0	0	0	0.00018378	6.98292e-05	0	0	0	0	0	0	0	0	0	0	0	0	0
3.4.13.3	0	0	0	0	0	0	0	0	0	0	0	0	0	0	0	0	0	0	0	0	0	0	0	0	0	0	0	0	0	0	0	0	0	0	0	0	0	0	0	0	0	0	0	0	0	0	0	0	0
3.4.13.9	0	0.000154318	0	0	0.000145081	0	0.000411743	0	0	0	7.006e-05	0	0	0.000560316	0	0	0	0	0	0	0.000223786	0	0	0	0	0	0	0	0	0	0	0	0	0	0	8.20318e-05	0	0	0.000983794	0	0	0.0018821	0	0	0	0	0.00102297	0.000900201	0
3.4.14.1	0	0	0	0	0	5.19299e-05	0	0	0	0	0	0	0	0	0	0	0	0	0	0	0	0	0	0	0	0	0	0	0	0	0	0	0	0	0	0	0	0	0	0	0	0	0	0	0	0	0	0	0
3.4.14.11	0	4.75137e-05	0	0	0	0	0	0	0	0	0	0	0	0	0	0.00016014	0	0	0	0	0	0	0	0	8.96148e-05	0	0	0	0	5.94672e-06	0	0	6.60949e-06	0	0	6.78572e-05	0	0	0	0	0	0	0	0	0	0	0	0	0.00245132
3.4.14.5	0	0	0	0	0	0	0	0	0	0	0	0	0	0	0	0	0	0	0	0	0	0	0	0	0	0	0	0	0	0	0	0	0	0	0	0	0	0	0	0	0	0	0	0	0	0	0	0	0
3.4.15.5	0	0	0	0	0	0	0	0	0	0	0	0	0	0	0	0	0	0	0	0	0	0	0	0	0	0	0	0	0	0	0	0	0	0	0	0	0	0	0	0	0	0	0	0	0	0	0	0.000200663	0
3.4.16.4	0.00235187	0.00112057	0.00340961	0.0015885	0.00152911	0.0021082	0.00309078	0.00234183	0.00390159	0.00173522	0.000126643	0.00406044	0.00263753	0.00109523	0.000388297	0.00168715	0	0	0.000158399	0.00225413	0.00101063	0	0	0	4.50757e-05	0	0.00739551	0	0	0.000640004	0.000350684	0	0.00315686	0.00156376	0.00105127	0.00028661	0.00612213	0.00061485	0.00147309	0	0	0	0.00117059	0.00030628	0	0	0.000771409	0.000237344	0.000368052
3.4.17.13	0.0040245	0	0	0	0	0	0	0	0	0	0	0	0	0	0	0	0	0	0	0	5.60692e-05	0	0	0	0	0	0	0	0	0	0	0	0	0	0	0	0	0	0	0	0	0	0	0	0	0	0	0	0
3.4.17.14	0	0	0	0	0	0	0	0	0	0	0	0	0	0	0	0	0	0	0	0	0	0	0	0	0	0	0	0	0	0	0	0	0	0	0	0	0	0	0	0	0	0	0	0	0	0	0	0	0
3.4.17.19	0	0	0	0	0	0	0	0	0	0	0	0	0	0	0	0	0	0	0	0	0	0	0	0	0	0	0	0	0	0	0	0	0	0	0	0	0	0	0	0	0	0	0	0	0	0	0	0	0
3.4.19.11	0	0	0	0	0	0	0	0	0	0	0	0	0	0	0	0	0	0	0	0	0	0	0	0	0	0	0	0	0	0	0	0	0	0	0	0	0	0	0	0	0	0	0	0	0	0	0	0	0
3.4.19.12	0	0	0	0	0	0	0	0	0	0	0	0	0	0	0	0	0	0	0	0	0	0	0	0	0	0	0	0	0	0	0	0	0	0	0	0	0	0	0	0	0	0	0	0	0	0	0	0.00236107	0
3.4.19.13	0	0	0	0	0	0	0	0	0	0	0	0	0	0	0	0	0	0	0	0	0	0	0	0	0	0	0	0	0	0	0	0	0	0	0	0	0	0	0	0	0	0	0	0	0	0	0	0	0
3.4.19.3	0	0.000566722	0.000568682	0.00172114	0	0	0.00072859	0	0.000366045	0.000293809	0.00174053	0	0.00076711	0	0.00218908	0.00165967	0.00148102	0.00118941	0.00148774	0.000249514	0.00163424	0	0	0.00440172	0.00230959	0.00292213	0	0	0	0.00423711	0	0.00236956	0.000593325	0.00240332	0.00505485	0.00432625	0	0	0	0	0.00187399	0.00256653	0.00214521	0.00233405	0	0	0	0.000794395	0.00619918
3.4.19.5	0	0	0	0	0	0	0	0	0	0	0	0	0	0	0	0	0	0	0	0	0	0	0	0	0	0	0	0	0	0	0	0	0	0	0	0	0	0	0	0	0	0	0	0	0	0	0	0	0
3.4.21.102	0	0.0001899	0	0.000695526	0	0	0	0	0.0016401	0	0	0.00726485	0.00121513	0	0.00136667	0.000871699	0	0	0.000783028	0.000205186	0	0	0	0	2.4416e-05	0	0	0	0	0.00108652	0	0	0.00346172	0.00225793	7.65792e-05	0	0	0	0	0	0	0	0.00252994	0.00100027	0	0.00885702	0	0	0
3.4.21.105	0	0	0	0.00128333	0	0	0	0	0.00221848	0	0	0	0	0	0	0	0	0	0	0.00156133	0	0	0	0	0.000203694	0	0	0	0	0.000251841	0	0	0.000866898	3.13462e-05	0	0	0	0	0	0	0	0	0	0	0	0	0	0	0
3.4.21.107	0	3.04532e-05	0	0.00116537	0	0	0	0	0.00102392	0	0	0	0	0	6.09792e-05	0.000283736	0	0	0	0.000663151	0	0	0	0	0	0	0	0	0	6.95926e-05	0	0	0.000394168	0.000100683	0.000111524	5.23744e-06	0	0	0	0	0	0	0	0	0	0	0	0	0
3.4.21.110	0	0	0	0	0	0	0	0	0	0	0	0	0	0	0	0	0	0	0	0	0	0	0	0	0	0	0	0	0	0	0	0	0	0	0	0	0	0	0	0	0	0	0	0	0	0	0	0	0
3.4.21.116	0	0	0	0	0	0	0	0	0	0	0	0	0	0	0	0	0	0	0	0	0	0	0	0	0	0	0	0	0	0	0	0	0	0	0	0	0	0	0	0	0	0	0	0	0	0	0	0	0
3.4.21.19	0	0	0	0	0	0	0.000353376	0	0	0	1.53253e-05	0	0	0	0	0	0	0	0	0	0.00128602	0	0	0.00239938	0	0.00168036	0	0	0	0	0	0	0	0	0	1.28024e-05	0.000919264	0	0.00252692	0	0.000669658	0.00284323	0.000374327	0.000133494	0	0	0	0.00111194	0
3.4.21.26	0	2.16419e-05	0	0.000371409	0	0	0	0	0.000335047	0	0	0.000897366	0.00119578	0	0.000739049	5.04435e-05	0	0	0.00015271	0	0	0	0	0	0	0	0	0	0	0.000631228	0	0	0.00167441	0.00156023	3.90101e-05	0	0	0	0	0	0	0	0.00172685	0.000938218	0	0	0	0	0
3.4.21.50	0	0	0	0	0	0	0	0	0	0	0	0	0	0	0	0	0	0	0	0	0	0	0	0	0	0	0	0	0	0	0	0	0	0	0	0	0	0	0	0	0	0	0	0	0	0	0	0	0
3.4.21.53	0	5.47089e-05	0	0.00120575	0	0	0	0	0.00203017	0	0	0	0	0	0.00226527	0.000112503	0	0	0	0.000323077	7.09005e-05	0	0	0	2.10987e-05	0	0	0	0	0.00012122	0	0	0.000635614	0.000518838	4.45168e-05	3.47369e-05	0	0	0.000423992	0	0	0	0	0	0	0	0	0	0
3.4.21.72	0	3.10575e-06	0	0.000100009	0	0	0	0	7.89284e-05	0	0	9.33595e-05	0	0	7.52389e-06	0	0	0	0	1.50252e-05	0	0	0	0	4.87832e-06	0	0	0	0	0	0	0	4.76276e-05	1.71134e-05	0.000189647	0	0	0	0	0	0	0	0	0	0	0	0	0	0
3.4.21.83	0	0	0	0	0.000316262	7.89369e-05	0	0	0	0.000591418	0.000903732	0	9.98441e-05	0	0	0	0.00122734	0.000365669	0.000952769	0	0	0	0	0	0.00149794	0	0	0	0	0.00057042	0.00316987	0.00242181	0.000236969	0.000432884	0	0.00095548	0	0	0	0	0.000186264	0	0.000458237	0.000720659	0	0	0	0.000505184	0
3.4.21.88	0.00380749	5.21513e-05	0.00109673	0.0019868	0.00345537	0.00311397	0.00442805	0	0.00303184	0.000260002	0.000967846	0	0.00132545	0.0040825	0.00184075	0.000373595	0.000214721	0	0.000938063	0.00191399	0.00130235	0	0	0.00142978	0.00171963	0.0030056	0.00410141	0	0	0.00218259	0	0.00222407	0.00111165	0.000546591	0.00485928	0.00211804	0.00320705	0.00365033	0.00246729	0	0.00179616	0.000946917	0.00186115	0.00182193	0	0	0	0.00144457	0.00139756
3.4.21.89	0.0044703	0.000107169	0.0063698	0.00214731	0.00663557	0.0024724	0.000874043	0.00204118	0.00199725	0.000872401	0.00115377	0	0.00216674	0.00310297	0.00115455	0.00239081	0.00395078	0.00494701	0.00286976	0.00305869	0.00242208	0	0	0.00118109	0.00541616	0	0.00487846	0	0	0.00218233	0.00226365	0.00346293	0.000957614	0.000923148	0.00267724	0.00312354	0.0029797	0.0116731	0.00128428	0	0.00565156	0.00487265	0.00274212	0.00282482	0.00621105	0	0.00347364	0.00367398	0.0054804
3.4.21.92	0.00691549	0.00448277	0.0086838	0.00385391	0.00642643	0.0101531	0.0125091	0.00147456	0.00183701	0.00828413	0.00402125	0.00245847	0.00345905	0.00221728	0.00369701	0.00263383	0.0020962	0.0011735	0.00249645	0.00641327	0.00675389	0.0122243	0	0.00259105	0.00355286	0.00248039	0.00712274	0	0	0.00275841	0.00159817	0.00200849	0.00104301	0.00199954	0.00342944	0.00326733	0.0100279	0.00339617	0.00168035	0	0.00287766	0.00185005	0.00218573	0.00282539	0.00976859	0	0.00808602	0.00220683	0.00258985
3.4.21.96	0	0	0	0	0	0	0	0	0	0	0	0	0	0	0	0	0	0	0	0	0	0	0	0	0	0	0	0	0	0	0	0	0	0	0	0	0	0	0	0	0	0	0	0	0	0	0	0	0
3.4.22.10	0	0	0	0	0	0	0	0	0	0	0	0	0	0	0	0	0	0	0	0	0	0	0	0	0	0	0	0	0	0	0	0	0	0	0	0	0	0	0	0	0	0	0	0	0	0	0	0	0
3.4.22.2	0	0	0	0	0	6.43479e-05	0	0	0	0	0	0	0	0	0	0	0	0	0	0	0	0	0	0	0	0	0	0	0	0	0	0	0	0	0	0	0	0	0	0	0	0	0	0	0	0	0	0	0
3.4.22.39	0	0	0	0	0	0	0	0	0	0	0	0	0	0	0	0	0	0	0	0	0	0	0	0	0	0	0	0	0	0	0	0	0	0	0	0	0	0	0	0	0	0	0	0	0	0	0	0	0
3.4.22.40	0	0.000295861	0.000387778	0.00018602	0.00150971	0.000127306	0	0	0.000564365	0	8.36748e-05	0	0	0.000113164	0	0.0024806	0.000187591	0.000874307	9.01268e-05	0.000110072	0.000212486	0	0	0	0	0	0	0	0	0.000672622	0.000386456	0	1.55244e-05	0.00112747	0.000416966	0.00122767	0	0	0	0	0.000492109	0	0.000462883	8.72526e-05	0	0	0	0	0.00207408
3.4.22.48	0	0	0	0	0	0	0	0	0	0	0	0	0	0	0	0	0	0	0	0	0.000727978	0	0	0.00133099	0	0.00147563	0	0	0	0	0	0	0	0	0	0	0	0	0	0	0.00113968	0.000535796	0	0	0	0	0.00245231	0	0
3.4.22.70	0	0	0	0	0	0	0	0	0	0	0	0	0	0	0	0	0	0	0	0	0	0	0	0	0	0	0	0	0	0	0	0	0	0	0	0	0	0	0	0	0	0	0	0	0	0	0	0	0
3.4.22.71	0	2.05738e-05	0	0	0	0	0	0	0	0	0	0	0	0	0	0.000646107	0	0	0	0	0	0	0	0	0	0	0	0	0	0	0	0	0	0	0	0.000126412	0	0	0	0	0	0	0	0	0	0	0	0	0
3.4.23.1	0	0	0	0	0	0.000428205	0	0	0	0	0	0	0	0	0	0	0	0	0	0	0	0	0	0	0	0	0	0	0	0	0	0	0	0	0	0	0	0	0	0	0	0	0	0	0	0	0	0	0
3.4.23.36	0.00444649	0.000326511	0.00256664	0.00226826	0.00379354	0.00145925	0.000621386	0.00358661	0.00361034	0.0048372	0.000788282	0.00333911	0.00100657	0.00402155	0.0019879	0.00395299	0.00123244	0.000795872	0.00131278	0.00216221	0.00112822	0	0	0.000620243	0.00224174	0	0.00277489	0	0	0.00200863	0.00032934	0.00189738	0.000953722	0.000835629	0.000698477	0.00227538	0.00241651	0.00281969	0.00341276	0	0.00111819	0.000642129	0.00141317	0.0018708	0	0	0.00389247	0.00222406	0.00186881
3.4.23.43	0	5.01838e-05	0	0.00036624	0	0	0	0	0.000770555	0	0	0.00295917	0.000473671	0	0.00108853	0.0010708	0	0	0.000255736	0	0.000101054	0	0	0	0	0	0	0	0	0.000660487	0	0	0.00181028	0.00160699	0.00015182	8.32511e-06	0	0	0	0	0.000313345	0	0.00186301	0.00113153	0	0.00572851	0	0	0
3.4.23.49	0	0	0	0	0	0	0	0	0	0	0	0	0	0	0	0	0	0	0	0	0	0	0	0	0	0	0	0	0	0	0	0	0	0	0	0	0	0	0	0	0	0	0	0	0	0	0	0	0
3.4.23.51	0	0	0	0	0	0	0	0	0	0	0	0	0	0	0	0	0	0	0	0	0	0	0	0	0	0	0	0	0	0	0	0	0	0	0	0	0	0	0	0	0	0	0	0	0	0	0	0	0
3.4.24.13	0	1.26619e-05	0	4.99758e-05	0	0	0	0	1.05806e-05	0	5.01659e-06	0	0	0	0	1.12894e-05	0	1.21722e-05	4.22991e-06	3.49456e-05	2.04693e-06	0	0	0	0	0	0	0	0	2.85477e-05	0	0	0	2.93793e-05	1.7395e-05	4.15811e-05	0	0	0	0	0	0	0	7.01326e-06	0	0	0	0	0
3.4.24.29	0	0	0	0	0	0	0	0	0	0.000110762	0	0	0	0	0	0.000135081	0	0	0	0	0.000903152	0	0	0.00260947	0	0	0	0	0	0	0	0	0	0	0	1.03564e-05	0.000355904	0	0	0	0.000708573	0.00126625	0.000329229	6.2814e-06	0	0	0.000229258	0	0
3.4.24.30	0	0	0	0	0	0	0	0	0	0	0	0	0	0	0	0	0	0	0	0	0	0	0	0	0	0	0	0	0	0	0	0	0	0	0	0	0	0	0	0	0	0	0	0	0	0	0	0	0
3.4.24.40	0	0	0	0	0	0	0	0	0	0	0	0	0	0	0	0	0	0	0	0	0	0	0	0	0	0	0	0	0	0	0	0	0	0	0	0	0	0	0	0	0	0	0	0	0	0	0	0	0
3.4.24.57	0	0	0	0	0	0.000147974	0	0	0	0	0	0	0	0	0	0	0	0	0	0	0.00012108	0	0	0	0	0	0	0	0	0	0	0	0	0	0	0	0	0	0	0	0	0	0	0	0	0	0	0	0
3.4.24.59	0	0	0	0	0	0	0	0	0	0	0	0	0	0	0	0	0	0	0	0	0	0	0	0	0	0	0	0	0	0	0	0	0	0	0	0	0	0	0	0	0	0	0	0	0	0	0	0.000709992	0
3.4.24.64	0	0	0	0.00014173	0	0	0	0	0.000153225	0	0	0.00212219	0.000325509	0	0.000683098	0.000298223	0	0	0.000310466	0	0	0	0	0	0	0	0	0	0	0.00038718	0	0	0.00119203	0.000884042	0.000234987	0	0	0	0	0	0	0	0.000925245	0.000444152	0	0	0	0	0
3.4.24.70	0	4.16536e-05	0	0.000756701	0	0	0	0	0.00149837	0	0	0.0013767	0.00195038	0	0.000835678	0.000229769	0	0	0.000286855	0.000524864	0	0	0	0	0	0	0	0	0	0.000602012	0	0	0.00231189	0.00150209	0.000520975	7.61428e-06	0	0	0	0	0	0	0.00161759	0.000751402	0	0	0	0	0
3.4.24.75	0	0	0	0	0	0	0	0	0	0	0	0	0	0	0	0	0	0	0	0	0.00146096	0.0116815	0	0.00364107	0	0.00274338	0	0	0	0	0	0	0	0	0	2.03031e-05	0	0	0	0	0.00284969	0.0013563	0.000320035	4.74764e-05	0	0	0.00115613	0	0
3.4.24.78	0	0	0	0	0	0	0	0	0	0	0	0	0	0	0	0	0	0	0	0	0	0	0	0	0	0	0	0	0	0	0	0	0	0	0	0	0	0	0	0	0	0	0	0	0	0	0	0	0
3.4.25.1	0.00950983	0	0.00799858	0	0.00493423	0.00502157	0.00890216	0.0187481	0	0.00742115	0	0.00634891	0.00212324	0.0149198	0	0.000437024	0	0	0	0.00452593	0.00141982	0	0	2.75791e-05	0	0	0.0124559	0	0	0	0	0	4.73353e-05	0	0	3.18245e-05	0.00912598	0.00347371	0.00190513	0	0.000550076	0.0117143	0.00176174	0.000145536	0.00305543	0	0	0.0111978	0
3.4.25.2	0	0.000262597	0	0.0012295	0	0	0	0	0.00122315	0.000177505	0.000801185	0.00434098	0.00154961	0.00199208	0.00105162	0.000756195	0.000270836	0	0.000982378	0.000317706	0.00171384	0.00445786	0	0.00330659	0.00148003	0	0	0	0	0.00213741	0.000812976	0.00186246	0.000756952	0.000576605	0.00276503	0.00191392	0	0	0	0	0.00181785	0.00244235	0.00102324	0.00188889	0	0	0.00148083	0.00120327	0.000527973
3.5.1.1	0	3.25612e-05	0	0.000256885	0.000631198	0.000192436	0	0	0.00227684	0	1.33049e-05	0	0	0	0.00019746	0.000144283	0	0	0	0.000312743	0.000123977	0	0	1.96451e-05	0.000154057	0	0	0	0	0	0	0	0	0	0.000594981	7.1478e-05	0	0	0	0	0	0.00152121	0	0	0	0	0	0.001181	0
3.5.1.10	0	0	0	0.000895559	0.000162458	0.000212496	0	0	0.00203264	0.000880635	4.67335e-05	0	0	0	2.54612e-05	0	0	0	0	0.00106448	0	0	0	0	0	0	0	0	0	0.000122626	0	0	0.000752241	0	0	1.62454e-05	0	0	0	0	0	0	6.7436e-05	0	0	0	0.00159464	0	0
3.5.1.103	0	0	0	0	0	0	0	0	0	0	0	0	0	0	0	0	0	0	0	0	0	0	0	0	0	0	0	0	0	0	0	0	0	0	0	0	0	0	0	0	0	0	0	0	0	0	0	7.37332e-05	0
3.5.1.104	0	0	0.000258572	4.63866e-05	0	0	0	0	0.000437847	0	0	0	0	0	0	0	0.000275938	0.00150733	8.96568e-05	0.0002196	0	0	0	0	0	0	0	0	0	0.00055339	0	0	0	0.00103645	0	0.000816241	0	0	0	0	0	0	0	4.344e-05	0	0	0	0	0
3.5.1.105	0	0	0	0	0	0	0	0	0	0	0	0	0	0	0	0	0	0	0	0	0	0	0	0	0	0	0	0	0	0	0	0	0	0	0	0	0	0	0	0	0	0	0	0	0	0	0	0	0
3.5.1.11	0	0	0	0	0	0	0	0	0	0	0	0	0	0	0	0	0	0	0	0	0	0	0	0	0	0	0	0	0	0	0	0	0	0	0	0	0	0	0	0	0	0	0	0	0	0	0	0	0
3.5.1.110	0	0	0	0	0	0	0	0	0	0	0	0	0	0	0	0	0	0	0	0	0	0	0	0	0	0	0	0	0	0	0	0	0	0	0	0	0	0	0	0	0	0	0	0	0	0	0	0	0
3.5.1.115	0	0	0	0	0.00217155	0	0	0	0	0.000200623	0.000728266	0	0	0	0	0	0.00134189	0	0.000849519	0.00022837	0	0	0	0	0.00260502	0	0	0	0	0.000665524	0.0054322	0.00266197	9.6952e-05	0.000302806	0	0.000995588	0	0	0	0	0	0	0.000451727	0.00113277	0	0	0	0.00156699	0
3.5.1.14	0	1.29711e-05	0	0	0	0	0	0	5.73025e-05	0	0	0	0	0	0	0	0	0	0	0	0.000199295	0	0	0	0	0	0	0	0	0	0	0	0	0	0	2.05795e-05	0	0	0	0	0	0	0	0	0	0	0	0	0
3.5.1.16	0	4.64176e-05	0	0	0	0	0	0	1.27959e-05	0	0	0	0	0	0	0	0	0	0	0	1.13479e-05	0	0	0	0	0	0	0	0	0	0	0	0	0	8.50194e-05	2.03796e-05	0	0	0	0	0	0.000145826	0	0	0	0	0	0	0
3.5.1.18	0.00525408	7.07717e-05	0.0012172	0.00069343	0.00203212	0.00159046	0.00279471	0.0018998	0.00128741	0.000559274	6.41595e-05	0.00236882	0.00285015	0.000863826	0	0.000232249	0	0	0	0.00194737	0.00163689	0.0101385	0	0.00183151	2.35135e-05	0.00440957	0.00238617	0	0	9.54883e-05	0.000223455	0	0.000690459	7.48498e-05	0.000199065	4.67223e-05	0.0042445	0.0045867	0.00138886	0	0.000721342	0.00258116	0.000548955	7.98757e-06	0.00109203	0.00883848	0	0.00116928	0
3.5.1.19	0	0.000150355	0	0	0.000529453	0	0	0	0	0	0	0	0	0	0	0	0	0	0	0	0	0	0	0	0	0	0	0	0	0	0	0	0	0	0	5.15352e-06	0	0	0	0	0	0	0	0	0	0	0	0	0
3.5.1.2	0.000958645	0.000408033	0.00430788	0.000836596	0.00545803	0.00416438	0.006644	0.0112474	0.00106364	0.00311369	0.000667172	0.000807722	0.00322879	0.0063589	7.18804e-05	0.00213801	0.00184635	0.00100834	0.000871485	0.00583734	0.00374472	0	0	0.00543584	0.00238123	0.0124137	0.00272379	0	0	0.000650289	0	0	0.000800003	0.000768399	0	0.000748961	0.00878215	0.0113916	0.00582232	0	0.00334667	0.00360607	0.00239221	0.00102604	0.00205459	0.00881066	0.0117709	0.00349107	0.00278751
3.5.1.23	0	0	0	0	0	0	0	0	0	0	0	0	0	0	0	0	0	0	0	0	0	0	0	0	0	0	0	0	0	0	0	0	0	0	0	0	0	0	0	0	0	0	0	0	0	0	0	0	0
3.5.1.24	0	0	0	0	0	0	0	0	0	0	0	0	0	0	0	0	0	0	0	0	0	0	0	0	0	0	0	0	0	0	0	0	0	0	0	0	0	0	0	0	0	0	0	0	0	0	0	0	0
3.5.1.25	0.00236172	0.000320398	0.00300636	0.0023757	0.00273854	0.000907731	0.00243512	0.00501565	0.00223638	0.00197504	0.00226203	0.00224341	0.00277062	0.00436132	0.00159253	0.00110799	0.00100914	6.84954e-05	0.00131307	0.0032583	0.000903595	0	0	0.000113095	0.00211763	0.000733092	0.00339118	0	0	0.00293476	0.000447745	0.0021213	0.00123959	0.000521161	0.00455538	0.00283779	0.00228286	0.00520821	0.000459009	0	0.00176414	0.00199942	0.00209337	0.00178648	0	0.0143463	0.000318141	0.00212673	0.0017287
3.5.1.28	0	0.00071064	0.000181225	0.00149734	0.000706147	0.00080309	0.000302289	0	0.00305953	0.000262457	9.87246e-05	0	0	0	0.000194814	0.00299	0.000135302	0.00415323	0.000332209	0.00377127	0.00213896	0	0	0.00316257	0.000101713	0.00261031	0	0	0	0.00147281	6.46279e-05	0	0.00135644	0.00143379	0.00120926	0.0014659	0.000388723	0.0017862	0.00216302	0	0.000447925	0.00345198	0.000336559	0.000117129	0	0	0.00500399	0.0014849	0.00106913
3.5.1.3	0	0	0	0	0	0	0	0	0	0	0	0	0	0	0	0	0	0	0	0	0	0	0	0	0	0	0	0	0	0	0	0	0	0	0	0	0	0	0	0	0	0	0	0	0	0	0	0	0
3.5.1.32	0	0	0	0	0	0	0	0	0	0	0	0	0	0	0	0	0	0	0	0	0	0	0	0	0	0	0	0	0	0	0	0	0	0	0	0	0	0	0	0	0	0	0	0	0	0	0	0	0
3.5.1.4	0	0	0	0	0	0	0	0	0	0	0	0	0.000552563	0	0	0	0	0	0	0	0	0	0	0	0	0	0	0	0	0	0	0	0	0	0	0	0	0	0	0	0	0	0	0	0	0	0	0	0
3.5.1.42	0	0	0	0	0	0	0	0	0	0	0	0	0	0	0	0	0	0	0	0	0	0	0	0	0	0	0	0	0	0	0	0	0	0	0	0	0	0	0	0	0	0	0	0	0	0	0	0	0
3.5.1.44	0	0	0	0	0	0	0	0	0	0	0	0	0	0	0	0	0	0	0	0	0	0	0	0	0	0	0	0	0	0	0	0	0	0	0	0	0	0	0	0	0	0	0	0	0	0	0	0	0
3.5.1.47	0	0.000106242	0	0.000250539	0	0	0	0	0.000300486	0	8.84159e-05	0	0	0	0	0.000569757	0	0.00132705	0.000131127	0	5.80563e-05	0	0	0	4.71734e-05	0	0	0	0	0.000413412	0.00046265	0.000480366	0	0.0004353	0.000299163	0.00067173	0	0	0	0	0.000393201	0	0	5.66134e-05	0	0	0	0	0.00131357
3.5.1.49	0	0	0	0	0	0	0	0	6.73564e-05	0	0.00126773	0	0	0	0	0	0.00199197	0	0.000709809	0	0	0	0	0	0.00194572	0	0	0	0	0.00034149	0.00206857	0.00313989	0.000135032	0.000452336	0	0.000807331	0	0	0	0	0	0	0.000484426	0.000897611	0	0	0	0.000468534	0
3.5.1.5	0	0.000461716	0.000734277	0.000605998	0.00658986	4.12487e-05	0	0	0.00458553	0.00175755	0.000290744	0	0	0	0.000450833	0.00257294	0.00235602	0.00104933	0.00107734	0.00438921	0.00447824	0.00492114	0	0.00899439	0.00713903	0.0113964	0	0	0	0.00155154	0.0166972	0.00709498	0.0026347	0.000813049	0.00104169	0.00192996	0.000420862	0.00212104	0	0	0.00238272	0.00749321	0.00356613	0.00313086	0	0	0.00519619	0.00327052	0
3.5.1.53	0	0	0	0	0	0	0	0	0	0	0	0	0	0	0	0	0	0	0	0	0	0	0	0	0	0	0	0	0	0	0	0	0	0	0	0	0	0	0	0	0	0	0	0	0	0	0	0	0
3.5.1.87	0	0	0	0	0	0	0	0	0	0	0	0	0	0	0	0	0	0	0	0	0	0	0	0	0	0	0	0	0	0	0	0	0	0	0	0	0	0	0	0	0	0	0	0	0	0	0	0	0
3.5.1.88	0.0136482	0.000828869	0.00565508	0.00363758	0.00427505	0.00421006	0.00567585	0.00413905	0.00334972	0.0073514	0.00258973	0.00889145	0.00488049	0.0177774	0.00253403	0.0064922	0.00349687	0.00261442	0.00218558	0.00141346	0.00443662	0	0	0.00194188	0.00433073	0	0.00390528	0	0	0.00453009	0.00639649	0.00594839	0.00307169	0.00245428	0.00674371	0.00520388	0.00377959	0.00647002	0.00281652	0	0.00670084	0.00109671	0.00534223	0.00342528	0.00268729	0	0	0.00259999	0.00783726
3.5.1.89	0	0	0	0	0	0	0	0	0	0	0	0	0	0	0	0	0	0	0	0	0	0	0	0	0	0	0	0	0	0	0	0	0	0	0	0	0	0	0	0	0	0	0	0	0	0	0	0	0
3.5.1.94	0	0	0	0	0	0	0	0	0	0	0	0	0	0	0	0	0	0	0	0	0	0	0	0	0	0	0	0	0	0	0	0	0	0	0	0	0	0	0	0	0	0	0	0	0	0	0	0	0
3.5.1.96	0	0	0	0	0	0	0	0	0	0	0	0	0	0	0	0	0	0	0	0	0	0	0	0	0	0	0	0	0	0	0	0	0	0	0	0	0	0	0	0	0	0	0	0	0	0	0	0	0
3.5.1.97	0	0	0	0	0	0	0	0	0	0	0	0	0	0	0	0	0	0	0	0	0	0	0	0	0	0	0	0	0	0	0	0	0	0	0	0	0	0	0	0	0	0	0	0	0	0	0	0	0
3.5.1.98	0	0	0	0	0	0.000277799	0	0	0	0	0	0	0	0	0	0	0	0	0	0	0	0	0	0	0	0	0	0	0	0	0	0	0	0	0	0	0	0	0	0	0	0	0	0	0	0	0	0.00167381	0
3.5.1.n3	0	0	0	0	0	0	0	0	0	0	0	0	0	0	0	0	0	0	0	0	0	0	0	0	0	0	0	0	0	0	0	0	0	0	0	0	0	0	0	0	0	0	0	0	0	0	0	0	0
3.5.2.10	0	0	0	0	0	0	0	0	0	0	0	0	0	0	0	0	0	0	0	0	0	0	0	0	0	0	0	0	0	0	0	0	0	0	0	0	0	0	0	0	0	0	0	0	0	0	0	0	0
3.5.2.12	0	0	0	0	0	0	0	0	0	0	0	0	0	0	0	0	0	0	0	0	0	0	0	0	0	0	0	0	0	0	0	0	0	0	0	0	0	0	0	0	0	0	0	0	0	0	0	0	0
3.5.2.17	0	0	0	0	0	0	0	0	0	0	0	0	0	0	0	0	0	0	0	0	0	0	0	0	0	0	0	0	0	0	0	0	0	0	0	2.46002e-05	0	0	0	0	0	0	0	0	0	0	0	0	0
3.5.2.2	0	0	0	0	0	0	0	0	0	0.000360472	0	0	0	0	0	0	0	0	0	0	0	0	0	0	0	0	0	0	0	0	0	0	0	0	4.08628e-05	2.5659e-05	0	0	0	0	0	0	0	0	0	0	0	0	0
3.5.2.3	0	0.00617777	0.00045222	0.00205116	0.00122332	0.00146732	0.000963512	0	0.000568672	0.00322026	0.00299032	0.00417702	0.00174599	0.00053393	0.003386	0.00242579	0.00302523	0.00389574	0.00435591	0.000232653	0.00137902	0	0	0.00244949	0.00169068	0	0	0	0	0.00344175	0.00209218	0.00148426	0.002228	0.00391867	0.00544042	0.00269877	0.0007147	0.000632865	0.000431563	0	0.00137499	0.00182014	0.00318512	0.00284083	0	0.00300983	0.000835365	0.00146229	0.00403464
3.5.2.5	0	0	0	0	0	0	0	0	0	0	0	0	0	0	0	0	0	0	0	0	0	0	0	0	0	0	0	0	0	0	0	0	0	0	0	0	0	0	0	0	0	0	0	0	0	0	0	0	0
3.5.2.6	0	0.0102777	0	0.00248864	0	0.00454144	0	0	0.000614511	0.000864959	0.00433461	0.00122064	0.000514079	0.000563984	0.00162978	0.000331047	0.00663051	0.00484207	0.00627758	0.000178671	0.000249331	0	0	0	0	0	0.000982216	0	0	0.00200475	0	0	0.0114598	0.00510273	0.00136093	0.000163953	0.00022786	0	0	0	0.000642296	0.00354501	0.00334268	0.0027786	0	0	0.000439493	0.000583587	0
3.5.2.7	0.00125393	6.0794e-05	0.00227	0	0.00202835	0.00150423	0.00181228	0.000683749	7.00364e-05	0.00210733	0.000816395	0.00168558	0.000773204	0.00721003	0	0.000407202	0.00146247	0	0.000837362	0.000682867	0.00224973	0	0	0.00365399	0.0024565	0.00144335	0.00250526	0	0	0.000508706	0.00344936	0.00401029	0.000264571	0.000488003	0.000178325	0.00110952	0.00262465	0.00320466	0.00778754	0	0.0019729	0.00268212	0.000505845	0.00105231	0.00309596	0.00162453	0.00373405	0.000561752	0
3.5.3.1	0	0	0	0.00118799	0.000815568	0.000229343	0	0	0.000518898	0	0	0.00446082	0.000769997	0	0.00739496	0.000161315	0	0	0.000650615	0	0.000723106	0	0	0.00160166	0	0.00681358	0	0	0	0.000485876	0	0	0.00186455	0.00248421	0.000247133	2.44077e-05	0	0	0	0	0.00100205	0.001865	0.00167673	0.00074842	0	0	0.000810767	0.00071927	0
3.5.3.10	0	0	0	0	0	0	0	0	0	0	0	0	0	0	0	0	0	0	0	0	0	0	0	0	0	0	0	0	0	0	0	0	0	0	0	0	0	0	0	0	0	0	0	0	0	0	0	0	0
3.5.3.11	0	0	0	0	0	0	0	0	0	0	0	0	0	0	0	0	0	0	0	0	0	0	0	0	0	0	0	0	0	0	0	0	0	0	0	0	0	0	0	0	0	0	0	0	0	0	0	0	0
3.5.3.12	0	0.000384621	0	2.82828e-05	0	0	0.000670885	0	0.000219698	0.000639555	8.14822e-05	0	0	0	0	0.00125743	0	0.000657225	2.50826e-05	0.00027535	0.000145165	0	0	0	0	0	0	0	0	0.000392717	0	0.000101319	0	0.000266845	0	0.000827049	0	0	0	0	0.000205519	0	0.000100756	4.05844e-05	0	0	0	0	0.00174919
3.5.3.13	0	0	0	0	0	0	0	0	0	0	0	0	0	0	0	0	0	0	0	0	0	0	0	0	0	0	0	0	0	0	0	0	0	0	0	0	0	0	0	0	0	0	0	0	0	0	0	0	0
3.5.3.17	0	0	0	0	0	0	0	0	0	0	0	0	0	0	0	0	0	0	0	0	0	0	0	0	0	0	0	0	0	0	0	0	0	0	0	0	0	0	0	0	0	0	0	0	0	0	0	0	0
3.5.3.23	0	0	0	0	0	0	0	0	0	0	0	0	0	0	0	0	0	0	0	0	0	0	0	0	0	0	0	0	0	0	0	0	0	0	0	0	0	0	0	0	0	0	0	0	0	0	0	0	0
3.5.3.26	0	0	0	0	0	0	0	0	0	0	0	0	0	0	0	0	0	0	0	0	0	0	0	0	0	0	0	0	0	0	0	0	0	0	0	0	0	0	0	0	0	0	0	0	0	0	0	0	0
3.5.3.3	0	0	0	0	0	0	0	0	0	0	0	0	0	0	0	0	0	0	0	0	0	0	0	0	0	0	0	0	0	0	0	0	0	0	0	0	0	0	0	0	0	0	0	0	0	0	0	0	0
3.5.3.4	0	0	0	0	0	0	0	0	0	0	0	0	0	0	0	0	0	0	0	0	0	0	0	0	0	0	0	0	0	0	0	0	0	0	0	0	0	0	0	0	0	0	0	0	0	0	0	0	0
3.5.3.6	0.00104129	0.000285883	0.00417699	0.00165361	0.00467826	0.00308288	0.00341226	0.00646335	0.000425052	0.00041811	0.00189259	0	0.00246157	0.00331575	0.00274206	0.000929908	0.000917783	0.00279736	0.00170558	0.00157187	0.0022781	0.00174974	0	0.00287788	0.00242067	0.00364971	0.00415408	0	0	0.00325076	0	0.00358388	0.000334879	0.00116425	0.00314814	0.00290827	0.00288295	0.00106483	0.00220182	0	0.00107056	0.00159995	0.00266536	0.00218312	0.00108527	0	0	0.00286499	0.00179544
3.5.3.7	0	0	0	0	0	0	0	0	0	0	0	0	0	0	0	0	0	0	0	0	0	0	0	0	0	0	0	0	0	0	0	0	0	0	0	0	0	0	0	0	0	0	0	0	0	0	0.000715324	0	0
3.5.3.8	0	0	0	8.95286e-05	0.000652692	0.000417002	0	0	0.000241526	0.00112504	0.00085383	0.00193129	0.00100015	0	0.00095394	0.000285824	0.00417953	0	0.00175356	0.000356663	0.00158612	0	0	0.0034957	0.00198306	0.00658444	0	0	0	0.00100676	0.00533395	0.00265328	0.00162693	0.00174834	5.21336e-05	0.00104327	0	0	0	0	0.000727422	0.0030578	0.0025048	0.0032546	0	0	0.00147689	0.00166076	0
3.5.4.1	0	0	0	0	0	0	0	0	0	0	0	0	0	0.00111753	0	0	0	0	0	0	0	0	0	0	0	0	0	0	0	0	0	0	0	0	0	0	0	0	0	0	0	0	0	0	0	0	0	0	0
3.5.4.10	0	0	0	0	0	0	0	0	0	0	0	0	0	0.0021226	0	0	0	0	0	0	0	0	0	0	0	0	0	0	0	0	0	0	0	0	0	0	0	0	0	0	0	0	0	0	0	0	0	0	0
3.5.4.12	0	0	0	0	0	0	0	0	0	0	0	0	0	0	0	0.000345273	0	0	0	0	6.50589e-05	0	0	0	0	0	0	0	0	0	0	0	0	0	0	1.11709e-05	0	0	0	0	0	0	0	0	0	0	0	0	0
3.5.4.13	0.00202238	0.00470906	0.00259221	0.00248097	0.00254915	0.00256714	0.00142621	0	0.00187276	0.000831627	0.00381693	0.0038073	0	0.0017958	0.00323064	0.000274209	0.00500746	0.00447763	0.00308086	0.0006966	7.68976e-05	0	0	0	0.00161543	0	0	0	0	0.000837794	0.00460146	0.00338804	0.00223709	0.00283514	0.000574807	0.0011397	0	0	0	0	0	0	0.00161479	0.00218	0	0	0	0.000865809	0
3.5.4.16	0.00947343	0.000431544	0.00101032	0.00313198	0.00186331	0.00412721	0.00117329	0.00541591	0.00133147	0.00318234	0.00245652	0	0.0059296	0.00494675	0.00205779	0.00512781	0.00175406	0.00253167	0.00241704	0.00140177	0.00240443	0.00255303	0	0.00237618	0.00253507	0.00402925	0	0	0	0.00561283	0.00122054	0.00463729	0.00109176	0.00168512	0.00643044	0.00442037	0.00235547	0.000822803	0.00198604	0	0.00679083	0.00455621	0.00269545	0.00280101	0.00235968	0.011062	0.00418175	0.00247671	0.0044176
3.5.4.19	0	0.00016556	0.00106483	0	0.00252814	0.00306847	0.00328309	0.00268352	0	0	0.00107707	0.00332982	0.00230582	0	0	0	0.00124102	0	0.000821196	0.00161946	0.00077137	0	0	0	0.00194457	0	0.00684996	0	0	0	0.000371431	0	1.71157e-05	0	0	0.000103534	0.0012063	0.00254321	0.00340424	0	0	0	0.000815867	0.000913124	0.00404951	0	0	0.0011531	0
3.5.4.2	0	0	0	0	0	0	0	0	3.43133e-05	0.000596169	0	0	0	0	0	0	0	0	0	0	0.000151198	0	0	0	0	0	0	0	0	0	0	0	0	0	0	5.38306e-06	0	0	0	0	0	0	0	0	0	0	0	0	0
3.5.4.25	0	7.57044e-05	0	0.000995654	0	0	0	0	0.00160658	0	0	0.00168604	0.00188977	0	0.000730981	0.000364133	0	0	0.000772886	0.000246795	6.55018e-05	0	0	0	0	0	0	0	0	0.000452658	0	0	0.00260868	0.00126034	0.000194536	1.62454e-05	0	0	0	0	0	0	0.000963808	0.000607087	0	0	0.000540183	0	6.90756e-05
3.5.4.26	0	9.82456e-05	0	0	0.000538944	0	0.00069537	0	0	0	0	0	0	0.00031494	0	0	0	0	0	0	0	0	0	0	0	0	0	0	0	0	0	0	0	0	0	0	0	0	0	0	0	0	0	0	0	0	0	0	0
3.5.4.27	0	0	0	0	0	0	0	0	0	0	0	0	0	0	0	0	0	0	0	0	0	0	0	0	0	0	0	0	0	0	0.00131176	0	0	0	0	0	0	0	0	0	0	0	0	0	0	0	0	0	0
3.5.4.28	0	2.36234e-05	0.000276366	0	0	0	0	0	0	0	2.89401e-05	0	0	0	0	0.000112503	0	0	0	0	4.02324e-05	0	0	0	0	0	0	0	0	0	0	0	0	0	0	6.07439e-05	0	0	0	0	0.000873555	0	0	0	0	0	0	0	0.000129865
3.5.4.3	0	0	0	0	0	0	0	0	0	0	0	0	0	0	0	0	0	0	0	0	0	0	0	0	0	0	0	0	0	0	0	0	0	0	0	7.82407e-06	0	0	0	0	0	0	0	0	0	0	0	0	0
3.5.4.31	0	2.36234e-05	0	0	0	0	0	0	0	0	2.89401e-05	0	0	0	0	0	0	0	0	0	4.02324e-05	0	0	0	0	0	0	0	0	0	0	0	0	0	0	2.98327e-05	0	0	0	0	0	0	0	0	0	0	0	0	0
3.5.4.33	0.0104154	0.000887091	0.000674083	0.00245558	0.00215933	0.00293734	0.00171434	0.00401111	0.00199214	0.00117856	0.0022446	0	0.0041787	0.00649718	0.00138635	0.00369471	0.000596049	0.00193717	0.00133577	0.00215983	0.00320187	0	0	0.00254686	0.00409877	0	0.00224585	0	0	0.00267463	0.00106791	0.00165498	0.00114594	0.00176033	0.00371883	0.00253741	0.00137686	0	0	0	0.00263465	0.00301153	0.00167171	0.00256814	0	0	0	0.00243242	0.00224063
3.5.4.4	0.00643713	0.000185038	0.00242117	0	0.00352571	0.00239755	0.00114113	0.00402715	0	0.00145036	3.7435e-05	0.00100327	0.00448176	0.0018284	0	0	0	0	0	0.00146479	0.000604958	0	0	0	0	0.000850418	0.00337507	0	0	0	0	0	6.72788e-05	0	0.000111832	5.06615e-05	0.00218559	0	0.000511062	0	0.00173961	0	0.000187101	0	0.00480155	0	0	0	0.000163763
3.5.4.5	0.00174297	0.000708757	0.00700669	0.000475538	0.002428	0.0024467	0.00246582	0.00237578	0.00146548	0.00434791	0.000257097	0.00295824	0.000340475	0.00601715	0	0.00355114	0	0.000732851	4.26454e-05	0.000820338	0.00106464	0	0	1.39944e-05	0	0	0.00750242	0	0	0.000474561	0	0	0.000621839	0.000373459	0.000694617	0.00104723	0.00374643	0.00494935	0.00602816	0	0	0.000812658	8.04064e-05	1.5378e-05	0.00358568	0	0.0020889	0.000996358	0.00133737
3.5.4.9	0	6.25506e-05	0	0	0	0	0	0	0	0	0	0	0	0	0	0	0	0	0	0	0	0	0	0	0	0	0	0	0	0	0.000175878	0	0	0	0	5.25521e-05	0	0	0	0	0	0	0	0	0	0	0	0	0
3.5.99.10	0	0	0	0	0	0	0	0	0	0	0	0	0	0	0	0	0	0	0	0	0	0	0	0	0	0	0	0	0	0	0	0	0	0	0	0	0	0	0	0	0	0	0	0	0	0	0	0	0
3.5.99.2	0	0.000345778	0.000563472	0.00017653	0.000118284	0.000152577	0.00217981	0	0.000598957	0.00245846	8.07016e-05	0	0.000362389	0	0	0.00240778	0	0.00139238	0.000129668	0.00054832	0.000734023	0	0	0.00258288	0	0	0	0	0	0.000748028	0	0	7.92276e-06	0.00130279	0	0.000969738	0.000576453	0.00531003	0.00160417	0	0.0020941	0.00266857	0.000252674	7.87532e-06	0	0	0	0.000626207	0.0018386
3.5.99.6	0.00355736	0.00117539	0.00394831	0.00118196	0.00151864	0.00308401	0.00501595	0.00644396	0.0020003	0.000928693	0	0.000677205	0.00171349	0.00427384	2.63243e-05	0.00139741	0.00176299	0.00177555	0.000980622	0.00307039	0.00170791	0.00905093	0	0.00224886	0.000999812	0	0.00398114	0	0	0.00071889	0.000978719	0	0.00072285	0.000578077	0.000642071	0.000978434	0.003951	0.000570988	0.00344683	0	0.000615137	0.00127517	0.000277745	0.000752996	0	0	0.000478195	0.00186291	0.00172373
3.5.99.7	0	0	0	0	0	0	0	0	0	0	0	0	0	0	0	0	0	0	0	0	0	0	0	0	0	0	0	0	0	0	0	0	0	0	0	0	0	0	0	0	0	0	0	0	0	0	0	0	0
3.6.1.1	0.00377602	0.0082459	0.00377069	0.00329045	0.0046775	0.00551812	0.00175034	0.00218889	0.00230477	0.00277341	0.00622408	0.00831457	0.0019801	0.00123873	0.00247596	0.00186001	0.00807617	0.00786862	0.00686626	0.00214582	0.00140739	0.00166822	0	0.00211602	0.00390422	0	0.00379169	0	0	0.00328612	0.00545307	0.00458423	0.00243579	0.0028531	0.00337618	0.00384999	0.00341893	0.00129119	0.0023807	0	0.00392289	0.000497708	0.00189087	0.00382907	0.00236081	0.00573036	0.00213285	0.00225527	0.00251987
3.6.1.11	0	0	0.00010532	0.000689626	0.000650529	0	0.000354964	0	0.000762825	0	0	0	0	0	0.0009145	0.000222525	0	0	0	0.00109134	5.78767e-05	0	0	0	0.000166985	0	0	0	0	0.000123165	0	0	0.000778674	0.000266411	0.00011806	1.75289e-05	0	0	0	0	0	0	0	0	0	0	0	6.40836e-05	0
3.6.1.12	0	0	0	0	0	0	0	0	0	0	0	0	0	0	0	0	0	0	0	0	0	0	0	0	0	0	0	0	0	0	0	0	0	0	0	0	0	0	0	0	0	0	0	0	0	0	0	0	0
3.6.1.13	0	0.000165799	0	0.000754102	0	0	0	0	0.00133374	0	0	0	0	0	0	0	0	0	0	0.00101342	6.23057e-05	0	0	0	0.0001373	0	0	0	0	0.000137512	0	0	0.000583318	0.000492479	0.000115383	3.41223e-05	0	0	0	0	0	0	0	0	0	0	0	0	0.000168885
3.6.1.15	0	0	0	0	0	0	0	0	0	0	0	0	0	0	0	0	0	0	0	0	2.41442e-05	0	0	0	0	0	0	0	0	0	0	0	0	0	0	2.95686e-06	0	0	0	0	0	0	0	0	0	0	0	0	0
3.6.1.17	0	4.51809e-05	0	0	0	0	0	0	0	0	0	0	0	0	0	0.000419666	0	0	0	0	0	0	0	0	0	0	0	0	0	0	0	0	0	0	0	0	0	0	0	0	0	0	0	0	0	0	0	0	0
3.6.1.19	0.000531456	0.000662916	0	0.00379595	0.00281628	0.000674481	0.00205051	0.0028331	0.00187606	0.000761006	0.00186811	0.00180356	0.00537971	0.00293972	0.00300254	0.00354429	0.00146502	0.00131928	0.00195027	0.00178807	0.00132378	0.00814822	0	0.00194452	0.00427178	0	0.00152619	0	0	0.00376033	0.00464486	0.00494485	0.00223107	0.00283644	0.00219033	0.00322295	0.00164961	0.00545885	0.00275642	0	0.00214193	0.00117313	0.00385474	0.00285105	0	0	0	0.000938367	0.00126069
3.6.1.22	0	0.00023518	0	0.000569101	0	0	0	0	0.00152224	0	0	0.0012355	0.000994913	0	0.000724939	0.000260309	0	0	0.00024484	0.000194512	0	0	0	0	7.0199e-05	0	0	0	0	0.000474526	0	0	0.00149452	0.00134048	0.000148115	6.9849e-06	0	0	0	0	0	0	0.000820091	0.000649031	0	0	0	0	0
3.6.1.23	0.0037596	0.00015925	0.00508512	0.000633003	0.00289835	0.000745342	0.00403563	0	0.00100223	0.00134664	0.00229787	0	0.00357162	0.0033825	0	0.000363545	0	0	0.00207723	0.00216588	0.000815409	0.0110313	0	1.97347e-05	0.000197816	0	0.00109502	0	0	4.58963e-05	0	0	0.000369921	4.35036e-05	0.00130107	5.95099e-05	0.00378929	0.00545454	0.00679381	0	0.00413652	0	0.000199625	0	0.00313649	0	0.00342313	0.000244179	0.00090755
3.6.1.25	0	0	0	0.000225429	0	0	0	0	0.000567076	0	0	0.000490486	0	0	0.000137475	0	0	0	0	0.000354419	0	0	0	0	0	0	0	0	0	4.94497e-05	0	0	0.000320587	0	0	0	0	0	0	0	0	0	0	0	0	0	0	0	0
3.6.1.26	0	0	0	0	0	0	0	0	0	0	0	0	0	0	0	0	0	0	0	0	0	0	0	0	0	0	0	0	0	0	0	0	0	0	0	0	0	0	0	0	0	0	0	0	0	0	0	0	0
3.6.1.27	0.00175528	0.00052303	0.00315192	0.00248402	0.00252102	0.00205575	0.00140239	0.0039033	0.00132056	0.00247691	0.00184944	0.00248773	0.00198363	0.00822328	0.00243645	0.00223707	0.0019107	0.000675591	0.00176494	0.00413235	0.00184168	0	0	0.00164469	0.00340795	0.00508991	0	0	0	0.00304184	0	0.00238424	0.0020682	0.00238293	0.00416019	0.00314402	0.00134115	0.00206268	0.00313404	0	0.00165692	0.00286769	0.00222864	0.00206994	0.00148493	0	0.00392231	0.00291871	0.002448
3.6.1.3	0	0	0	0	0	0	0	0	0	0	0	0	0	0	0	0	0	0	0	0	2.41442e-05	0	0	0	0	0	0	0	0	0	0	0	0	0	0	0	0	0	0	0	0	0	0	0	0	0	0	0	0
3.6.1.31	0.0016387	0	0.00167511	0	0.00299493	0.00376978	0.00231177	0.00223366	0	0.00466262	0.000438085	0.00530849	0	0.00590949	0	0	0	0	0.000174218	0.000814219	0.000914548	0	0	0	0.000497613	0.00471509	0.012847	0	0	0	0.00105062	0.000297362	5.74005e-05	0	0	5.43637e-05	0	0.00233095	0.00796405	0	0.00144775	0	0.00109774	0.000167429	0	0	0	0.000394089	0
3.6.1.34	0	0	0	0	0	0	0	0	0	0	0	0	0	0	0	0	0	0	0	0	0	0	0	0	0	0	0	0	0	0	0	0	0	0	0	0	0	0	0	0	0	0	0.000106024	0	0	0	0	0	0
3.6.1.40	0	0	0	0.000154823	0	0	0	0	0.00017767	0	0	0.00467401	0.000229299	0	0.00102336	0.000375291	0	0	0.000798328	0	0	0	0	0	0	0	0	0	0	0.000606924	0	0	0.00185647	0.00124454	0	0	0	0	0	0	0	0	0.0022119	0.000650688	0	0	0	0	0
3.6.1.41	0	3.79857e-05	0	0.000607046	0	0	0	0	0.002036	0	6.28853e-05	0.00126059	0	0	0.000379647	8.67915e-05	0	0	0.000377489	0.000560353	0	0	0	0	0	0	0	0	0	0.000278461	0	0	0.00184352	0.00109894	0.000275953	2.01353e-05	0	0	0	0	0	0	0.000198159	0.000270711	0	0	0	0	0
3.6.1.45	0	0	0	0	0	0	0	0	0	0	0	0	0	0	0	0	0	0	0	0	0	0	0	0	0	0	0	0	0	0	0	0	0	0	0	0	0	0	0	0	0	0	0	0	0	0	0	0	0
3.6.1.54	0	9.15563e-05	0	0.00135964	0	0	0	0	0.00141585	0	0	0	0	0	0	0.000425148	0	0	0	0.000110752	0.000299307	0	0	0	7.94435e-05	0	0	0	0	9.82482e-05	0	0	0.000482085	0.000100326	0	0	0	0	0	0	0	0	0	0	0	0	0	0	0
3.6.1.55	0	0.000420976	0	0.000692454	0	0	0.000361582	0	0.000635873	0	0	0	0	0	6.03225e-05	0.000714626	0.000618309	0.00157864	6.77651e-05	0.00021858	0.000163802	0	0	0	0	0	0	0	0	0.00061143	0	0	0.000590526	0.000758038	0	0.000933113	0	0	0	0	0.00111049	0	0	1.23024e-05	0	0	0	0	0.00495303
3.6.1.63	0	0	0	0	0	0	0	0	0	0	0	0	0	0	0	0	0	0	0	0	0	0	0	0	0	0	0	0	0	0	0	0	0	0	0	0	0	0	0	0	0	0	0	0	0	0	0	0	0
3.6.1.65	0	0	0	0	0	0	0	0	0	0	0	0	0	0	0	0	0	0	0	0	0	0	0	0	0	0	0	0	0	0	0	0	0	0	0	0	0	0	0	0	0	0	0	0	0	0	0	0	0
3.6.1.67	0	0	0	7.61625e-05	0	0	0	0	0	0	0	0	0	0	0	0	0	0	0	0	0	0	0	0	0	0	0	0	0	0	0	0	0.000202359	0	0	0	0	0	0	0	0	0	0	0	0	0	0	0	0
3.6.1.7	0	0.000219749	0	8.02111e-05	0	0	0	0	0.000518309	0.00841089	0.000320304	0	0	0	0	0.00586756	0	0.0010821	0.00020729	0	0.000835316	0	0	0.00229719	0	0.00640176	0	0	0	0.000529875	0	0	0	0.000597265	0	0.00101308	0	0	0	0	0.00201728	0.00194118	0	0.000151827	0	0	0	0.000172797	0.0021018
3.6.1.8	0	0.000202365	0	0.00125696	0	0	0	0	0.0015114	0	0	0	0	0	0	0	0	0	0	0	0	0	0	0	0.00015235	0	0	0	0	8.67773e-05	0	0	0.00052839	2.17751e-05	0	0	0	0	0	0	0	0	0	0	0	0	0	0	0
3.6.3.1	0	0	0	0	0	0.000229516	0	0	0	4.52075e-05	0	0	0	0	0	0	0	0	0	0	0	0	0	0	0	0	0	0	0	0	0	0	0	0	0	0	0	0	0	0	0	0	0	0	0	0	0	0.00238733	0
3.6.3.12	0.00329957	0	0.0021218	0	0.00209129	0.00250757	0.00271027	0.00117912	0	0.0019843	0	0.000482125	0.000337909	0.00339322	0	0.000135342	0	0	0	0.00246142	0.00171199	0.00412581	0	0.00276705	0	0.00248905	0.000982609	0	0	0	0	0	6.28788e-05	0	0	5.38405e-05	0.00302561	0.00164208	0.00149486	0	0.0010511	0.000641964	0.000401734	9.31658e-06	0.00355529	0.00778328	0.0030571	0.000101136	0
3.6.3.14	0.00458524	0.030776	0.0103215	0.0136428	0.00876748	0.0161924	0.00482616	0.00224522	0.00540693	0.00954361	0.020325	0.0141498	0.00789495	0.0104173	0.0167993	0.0110475	0.0262628	0.0242549	0.0213899	0.0057032	0.00835347	0.00302824	0	0.0067497	0.0114061	0.00116145	0.00555724	0	0	0.0125777	0.0132807	0.0175449	0.00663153	0.0108744	0.0163149	0.0126213	0.00597675	0.0134609	0.0029987	0	0.00911841	0.00543604	0.0108407	0.0153453	0.00324119	0.00273537	0.00290918	0.00873191	0.00866278
3.6.3.15	0	0	0	0	0	0	0	0	0	0	0	0	0	0	0	0	0	0	0	0	0.000207327	0	0	0	0	0	0	0	0	0	0	0	0	0	0	0	0	0	0	0	0	0	0	0	0	0	0	0	0
3.6.3.16	0	0	0	0	8.40202e-05	0	0	0	0	0	0	0	0	0	0	0	0	0	0	0	1.43046e-05	0	0	0	0	0	0	0	0	0	0	0	0	0	0	5.95321e-06	0.000205074	0	0	0	0	0	0	0	0	0	0	0	0
3.6.3.17	0	0.000315437	0.000277087	0.00326916	0	0	0	0	0.00495023	0.000466247	8.04146e-05	0.000672095	0	0	8.00422e-05	0.00174927	0.000161505	0.000700944	0.000185102	0.000811295	0.000193884	0	0	0	5.10272e-05	0	0	0	0	0.00052743	0.000598464	0.000104217	0.00137338	0.000782121	0.000476613	0.00113561	0	0	0	0	0	0	0.000289175	6.33079e-05	0	0.00348087	0	4.16914e-05	0.00139462
3.6.3.19	0	0	0	0	0	0	0	0	0	0	0	0	0	0	0	0	0	0	0	0	0	0	0	0	0	0	0	0	0	0	0	0	0	0	0	0	0	0	0	0	0	0	0	0	0	0	0	0	0
3.6.3.2	0	5.48073e-06	0	0	0	0	0	0	0	0	0	0	0	0	0	0	0	0	0	0	1.40173e-05	0	0	0	0	0	0	0	0	6.73157e-06	0	0.000155676	0	0	0	4.21143e-05	0	0	0	0	0.000158294	0	0	1.75107e-06	0	0	0	0	5.88311e-05
3.6.3.20	0	0	0	0	0.000462949	0	0.000243922	0	0	0	0	0	0	0	0	0	0	0	0	0	0	0	0	0	0	0	0	0	0	0	0	0	0	0	0	0	0	0	0	0	0	0	0	0	0	0	0	0	0
3.6.3.21	0	4.22297e-05	0	0	0	0	0	0	0	0	0	0	0	0	0	0.000269771	0	0	0	0	3.73475e-05	0	0	0	0	0	0	0	0	0	0	0	0	0	0	1.40216e-05	0	0	0	0	0	0	0	0	0	0	0	0	0
3.6.3.24	0	0	0	0.000643785	0	0	0	0	0.000555535	0	0	0.00308504	0.000225772	0	0.00116219	0.000539869	0	0	0.00087339	0	0	0	0	0	0	0	0	0	0	0.000751633	0	0	0.00274105	0.0025047	0.000178788	0	0	0	0	0	0	0	0.00163049	0.000762285	0	0	0	0	0
3.6.3.25	0	0.000193976	0	0.000115744	0	0	0	0	9.99502e-05	0	0	0.0014984	0	0	0.000423533	0.000631359	0	0	0.000257196	0	0	0	0	0	0	0	0	0	0	0.000229024	0.000735351	0	0.00106234	0.000373428	0	3.15431e-05	0	0	0	0	0	0	0.000633089	0.000396312	0	0	0	0	0.000688949
3.6.3.27	0.0031589	0.00128717	0.00281335	0.00258182	0.0039121	0.00164613	0.00625476	0.00165286	0.00247364	0.0061768	0.000321659	0.00137206	0.00204018	0.0109083	0.00293967	0.00797711	0.000544803	0.00372655	0.00118983	0.00179657	0.00394976	0	0	0.00136665	7.30285e-05	0	0.00174158	0	0	0.00275596	0.00187719	0.000445044	0.00203456	0.00489455	0.00141661	0.003404	0.0087677	0.00808743	0.00349178	0	0.00059872	0.00179056	0.00145912	0.00047115	0.00999263	0	0.00385639	0.00163067	0.0062092
3.6.3.28	0	0	0	0.00191059	0.00020705	0.000257652	0	0	0.000392117	0.000581997	0.00179277	0.00198935	0.00111913	0	0.00322897	0.00129424	0.000726945	0	0.00219255	0.000302613	0.00255078	0.0029507	0	0.00362023	0.00152572	0.00233629	0	0	0	0.00322571	0	0.00359313	0.00221191	0.00152222	0.00467735	0.00241746	0.00201095	0	0.000702237	0	0.000902133	0.00306457	0.00246119	0.00270695	0	0	0.00243296	0.00127041	0.00081791
3.6.3.29	0.00160832	0.000146462	0	0.00107937	0.000429452	0	0	0	0.00131097	0	7.20345e-05	0	0	0	0	0	0	0	0	0.000355575	8.7228e-05	0	0	0	0	0	0	0	0	0.000175862	0	0	0.000581041	0.000129551	5.38319e-05	0	0	0	0	0	0	0	0	0	0	0	0	0	0
3.6.3.3	0	0.000450629	0	0	0	0	0.000114351	0	0.000117672	0	1.69669e-05	0	0	0	0	0.000556509	0	0	0	0.000110004	0.00010826	0	0	0	0	0	0	0	0	1.29845e-05	0	0	6.90809e-05	0	0	0.000165115	0	0	0	0	0.000973274	0	0	1.5809e-05	0	0	0	0	0.000832674
3.6.3.30	0	0.00660616	0	0.00301068	0	0	0	0	0.00268784	0	0.00319856	0.00275666	0.00111924	0	0.00239359	0.00101533	0.00313085	0.00477732	0.00374888	0.00014223	2.51258e-05	0	0	0	0	0	0	0	0	0.00149625	0	0	0.00421206	0.0034532	0.000955696	7.76977e-06	0	0	0	0	0	0	0.00238891	0.00247395	0	0	0	0	0
3.6.3.31	0	0.000516903	0.00113744	0.00232717	0	0	0.00211007	0	0.00196277	0.00240075	0.00191079	0	0	0	0.00327779	0.00380212	0.00102051	0.00192687	0.00146174	0.000584489	0.000863638	0.00399458	0	0.00172607	0.00234438	0	0	0	0	0.00332264	0.00127586	0.00171253	0.00107786	0.00257147	0.00343104	0.00364443	0.00170878	0	0.000499705	0	0.000383067	0.00132854	0.00112604	0.0017084	0	0	0.00032962	0.00210996	0.00266299
3.6.3.32	0	2.23445e-05	0	0	0	0	0	0	0	0	0	0	0	0	0	0	0	0	0	0	0.00010972	0	0	0	0	0	0	0	0	0	0	0	0	0	0	0	0	0	0	0	0	0	0	0	0	0	0	0	0
3.6.3.33	0	0	0	0	0	0	0	0	0	0	0	0	0	0	0	0	0	0	0	0	0	0	0	0	0	0	0	0	0	0	0	0	0	0	0	0	0	0	0	0	0	0	0	0	0	0	0	0	0
3.6.3.34	0	0.000149989	0	0	0	0	0	0	0	0	0.00121335	0	0	0	0	0	0	0	0	0	0	0	0	0	0	0	0	0	0	0	0	0	0	0	0	0	0	0	0	0	0	0	0	0	0	0	0	0.00069329	0
3.6.3.36	0	0	0	0.000111983	0	0	0	0	7.24995e-05	0	0	0	0	0	0.000848418	0.000709667	0	0	7.71773e-05	0	0	0	0	0	0	0	0	0	0	0.000461779	0	0	0.00180405	0.00132236	0	0	0	0	0	0	0	0	0.000503931	0.000473547	0	0	0	0	0
3.6.3.38	0	0	0	0	0	0	0	0	0	0	0	0	0	0	0	0	0	0	0	0	0	0	0	0	0	0	0	0	0	0	0	0	0	0	0	3.46727e-05	0	0	0	0	0	0	0	0	0	0	0	0	0
3.6.3.4	0	0.000835516	0	0.000127057	0	0.000623593	0	0	0.000180071	0	0	0	0	0.000282627	0.00146699	0.00601171	0	0	0.000109458	0	0.000204573	0	0	0	0.000781483	0	0	0	0	0.000271665	0.000167532	0.000647832	0.00123828	0.00129828	0.000272968	0.000330131	0.000610632	0	0.00078978	0	0	0	0.000827545	0.00025421	0	0	0	0.000217148	0.00104487
3.6.3.40	0	0	0	0	0	0	0.000190452	0	0	0	6.60651e-05	0	0	0	0	0.000375291	0	0	0	0.000391268	0.000962716	0.00559121	0	0.00194944	0	0	0	0	0	0	0	0	0	0	0	0	0.000244695	0	0	0	0.00116643	0.00165126	0.000464772	2.58395e-05	0	0	0.000943927	0.00111203	0
3.6.3.41	0	4.55744e-05	0	0.000666942	0	0	0	0	0.000942044	0	0	0.00222576	0.000346675	0	0.00156124	0.000760959	0	0	0.000737489	0.000504536	4.46614e-05	0	0	0	9.05173e-05	0	0	0	0	0.0011839	0	0	0.0038255	0.00247486	0.000385675	0	0	0	0	0	0	0	0.00258965	0.00127557	0	0	0	0	0
3.6.3.42	0	0	0	0	0	0	0	0	0	0	0	0	0	0	0	0	0	0	0	0	0	0	0	0	0	0	0	0	0	0	0	0	0	0	0	0	0	0	0	0	0	0	0	0	0	0	0	0	0
3.6.3.44	0	0.0137517	0	0.00236543	0.000294559	0.00233025	0	0	0.000899675	0.0011936	0.00519314	0.00595829	0.000819277	0	0.00333967	0.00128334	0.00727444	0.00536742	0.00766065	0	0.00326106	0	0	0	0.000812582	0	0	0	0	0.00205957	0.000646637	0	0.00516291	0.00429713	0.00150843	0.000164074	0	0	0	0	0	0	0.00448427	0.00486255	0	0	0	0.000819942	0.000316829
3.6.3.5	0	0.000211261	0	0	0	0	0	0	5.45295e-05	0	0	0	0	0	0	0.000556509	0	0	0	0	0.000102359	0	0	0	0	0	0	0	0	1.29845e-05	0	0	6.90809e-05	0	0	8.43741e-05	0	0	0	0	0	0	0	1.5809e-05	0	0	0	0	0.000832674
3.6.3.50	0	0	0	0	0	0	0	0	0	0	0	0	0	0	0	0	0	0	0	0	0	0	0	0	0	0	0	0	0	0	0.00112753	0	0	0	0	0	0	0	0	0	0	0	0	0	0	0	0	0	0
3.6.3.54	0	0	0	0	0	0	0	0	0	0.000137127	0	0	0	0	0	0.000113025	0	0	0	0	0.00171505	0.00775055	0	0.0037318	0	0.00272842	0	0	0	0	0	0	0	0	0	2.45582e-05	0	0	0	0	0.00113826	0.00203842	0.000505348	2.91396e-05	0	0	0.00113317	0	0
3.6.3.6	0	0	0	0	0	0	0	0	0	0.000103241	0	0	0	0	0	0	0	0	0	0	0	0	0	0	0	0	0	0	0	0	0	0	0	0	0	0	0	0	0	0	0	0.00118627	0	0	0	0	0	0.000735786	0
3.6.3.8	0	0	8.3038e-05	0	0	0	0	0	0	4.40199e-05	0	0	0	0	0	0	0	0	0	0	0	0	0	0	0	0	0	0	0	0	0	0	0	0	0	0	0	0	0	0	0	0	0	0	0	0	0	0.00209673	0
3.6.4.12	0.0126745	0.00881137	0.0108261	0.0171369	0.0137582	0.0140895	0.0172905	0.0116756	0.0143616	0.00988278	0.0145379	0.0129171	0.0122933	0.0130339	0.0171404	0.0159125	0.0166271	0.0159098	0.0173788	0.0191499	0.0116351	0.0132583	0	0.0178558	0.0264884	0.0274378	0.0190489	0	0	0.0200328	0.0170297	0.0203218	0.0110765	0.0121552	0.0238593	0.0209118	0.0155272	0.011334	0.00405774	0	0.0120492	0.0163933	0.0160133	0.0208449	0.00451109	0.00362181	0.0207172	0.0168427	0.0228051
3.6.4.13	0	0.00136675	0.000448694	0.00281118	0.000175926	0.000507142	0.00149993	0	0.00592549	0.000442099	0.000349829	0.00113007	0.000991492	0	0.000412144	0.00510843	0.000312691	0.00275653	0.000361633	0.00310608	0.00201346	0.00559718	0	0.00235559	0.000140544	0	0	0	0	0.00176839	0.000567938	0.000308703	0.00371983	0.00201967	0.000838563	0.0020212	0	0.000734687	0.000330771	0	0.00381405	0.00144719	0.00136773	0.00053822	0	0	0.00115416	0.00120686	0.00292227
3.6.4.3	0	0	0	0.000155067	0	0	0	0	3.71947e-05	0	0	0	0.00217401	0	0	0	0	0	0.000266435	0	0	0	0	0	0	0	0	0	0	0.000418931	0	0	0.00171129	0.000983099	6.04708e-05	0	0	0	0	0	0	0	0.000238635	0	0	0	0	0	0
3.6.5.2	0	0	0	0	0	0.000116886	0	0	0	0	0	0	0	0	0	0	0	0	0	0	0	0	0	0	0	0	0	0	0	0	0	0	0	0	0	0	0	0	0	0	0	0	0	0	0	0	0	0	0
3.6.5.3	0	0	0	0	0	0	0	0	0	0	0	0	0	0	0	0	0	0	0	0	9.8157e-05	0	0	0	0	0	0	0	0	0	0	0.000413769	0	0	0	4.41998e-05	0	0	0	0	0	0	0	0	0	0	0	0	0
3.6.5.n1	0.00280916	0.00654526	0.00315737	0.00368411	0.00395049	0.00655793	0.00273052	0.00568747	0.00198977	0.00474093	0.00616374	0.00618495	0.00407896	0.00273851	0.0046104	0.00237835	0.0100591	0.00522596	0.0053425	0.00336287	0.00348499	0	0	5.68781e-05	0.00441366	0.000900813	0.00448148	0	0	0.00394658	0.00464748	0.00452678	0.00238613	0.00325723	0.00292082	0.00379196	0.0045669	0.00941347	0.00270674	0	0.000943075	0.000862644	0.00258846	0.00453265	0.00321642	0	0.00393904	0.00260247	0.00278947
3.7.1.14	0	0	0	0	0	0	0	0	0	0	0	0	0	0	0	0	0	0	0	0	0	0	0	0	0	0	0	0	0	0	0	0	0	0	0	0	0	0	0	0	0	0	0	0	0	0	0	0	0
3.7.1.2	0	0	0	0	0.000386744	0	0	0	0	0.00117294	3.2338e-05	0	0	0	0	0	0	0	0	0	0.00301207	0	0	0	0	0	0.000610397	0	0	0	0	0	0	0	0	0	0.00026527	0	0	0	0	0	0	0	0	0	0.0010233	0.000603196	0
3.7.1.3	0	0	0	0	0	0	0	0	0	0	0	0	0	0	0	0	0	0	0	0	0	0	0	0	0	0	0	0	0	0	0	0	0	0	0	0	0	0	0	0	0	0	0	0	0	0	0	0	0
3.8.1.2	0	0	0	0	0	0	0	0	0	0	0	0	0	0	0	0	0	0	0	0	0	0	0	0	4.09291e-05	0	0	0	0	0	0	0	0	0	0	4.16132e-06	0	0	0	0	0	0	0	0	0	0	0	0	0
3.8.1.5	0	0	0	0	0	0	0	0	0	0	0	0	0	0	0	0	0	0	0	0	0	0	0	0	0	0	0	0	0	0	0	0	0	0	0	0	0	0	0	0	0	0	0	0	0	0	0	0	0
4.1.1.1	0	0	0	0	0.000224217	0.000167426	0	0	0	0	0	0	0	0	0	0	0	0	0	0	0	0	0	0	0	0	0	0	0	0	0	0	0	0	0	0	0	0	0	0	0	0	0	0	0	0	0	0	0
4.1.1.11	0	0.000172081	0	0.000749723	0	0	0	0	0.00046251	0	0.000104705	0	0	0	0.00308241	0	0.00123627	4.04778e-05	0.0011846	0	0.00146891	0	0	0.00369677	0.00133312	0	0	0	0	0.000971865	0.00334896	0.0051324	0.00104467	0.00274751	0	0.001127	0	0.00234505	0	0	0	0.00290106	0.00189541	0.000640056	0	0	0.00731691	0.00157596	0
4.1.1.15	0	0	0	0	0	0	0	0	0	0	0	0	0	0	0	0	0	0	0	0	0	0	0	0	0	0	0	0	0	0	0	0	0	0	0	0	0	0	0	0	0	0	0	0	0	0	0	0.000911459	0
4.1.1.17	0	9.53647e-05	0	0.00132451	0	0	0	0	0.00179387	0	0	0.000431497	0.000295577	0	0.002506	0.000485119	0	0	0.000527873	0	1.73211e-05	0	0	0	0	0	0	0	0	0.000635929	0	0	0.0013476	0.00152554	0.000190419	2.39165e-06	0	0	0	0	0	0	0.00157195	0.000588507	0	0	0	0	0
4.1.1.18	0	0	0	0	0	0	0	0	0	0	0	0	0	0	0	0	0	0	0	0	1.73211e-05	0	0	0	0	0	0	0	0	0	0	0	0	0	0	0	0	0	0	0	0	0	0	0	0	0	0	0	0
4.1.1.19	0	0	0	0	0	0	0	0	0	0	0	0	0	0	0	0	0	0	0	0	1.73211e-05	0	0	0	0	0	0	0	0	0	0	0	0	0	0	0	0	0	0	0	0	0	0	0	0	0	0	0	0
4.1.1.20	0.00328889	9.31865e-05	0.00125976	0.00133618	0.00136037	0.00247527	0.00319838	0.00278163	0.00160789	0.000959966	0.000717361	0.00638096	0.00245869	0.00366639	0.00060542	0.00058594	0.000735873	5.73316e-05	0.00113978	0.00250874	0.00210158	0.001706	0	0.00201413	0.0036201	0.00236621	0.00528133	0	0	0.00117981	0.00400323	0.00305736	0.00229679	0.00212003	0.000310228	0.00113581	0.00423225	0.00377957	0.00213274	0	0.00412395	0.00317851	0.00283962	0.00166508	0	0	0.00297019	0.00214915	0
4.1.1.21	0	0	0	0	0	0	0	0	0	0	0	0	0	0	0	0	0	0	0	0	0	0	0	0	0	0	0	0	0	0	0	0	0	0	0	0	0	0	0	0	0	0	0	0	0	0	0	5.68463e-05	0
4.1.1.22	0	0	0	0	0	0	0	0	0	0	0	0	0	0	0	0	0	0	0	0	0	0	0	0	0	0	0	0	0	0	0	0	0	0	0	0	0	0	0	0	0	0	0	0	0	0	0	0	0
4.1.1.23	0.0065964	0.00040393	0.00272006	0.00310871	0.00210979	0.00622247	0.00236113	0.00607466	0.00202745	0.00253756	0.0017547	0.00994673	0.00139514	0.00204146	0.00200914	0.0017385	0.0016314	0.00164547	0.00304913	0.0034537	0.00152893	0	0	0.00185468	0.00449145	0	0.00192984	0	0	0.00385622	0.00110177	0.00333199	0.00239543	0.00291789	0.00521639	0.00363582	0.00365087	0.00198593	0.00601965	0	0.00169989	0.00139323	0.00248731	0.00355674	0.00368475	0	0.000831757	0.00486955	0.00425572
4.1.1.25	0	0	0	0.000399002	0	0	0	0	0.000231208	0	0	0	0.000591795	0	0.000210031	0.000121769	0	0	0.000161479	0	0	0	0	0	0	0	0	0	0	0.000433011	0	0	0.000953214	0.000718623	9.60328e-05	0	0	0	0	0	0	0	0.00088052	0.00041719	0	0	0	0	0
4.1.1.3	0	0.00321479	0	0.000310866	0.00216687	0	0	0	0.000125232	0.0021713	0.00335463	0.00767731	0.000533214	0	0.000116179	0.000202035	0.00111013	0.00183497	0.00223584	0	8.22843e-05	0	0	0	0.00271715	0	0	0	0	0.0013417	0.00416146	0.00246948	0.00100697	0.000796478	0	0.00156587	0	0	0	0	0.000505486	0	0.00110661	0.00227256	0	0	0	0.00138166	0
4.1.1.31	0	1.50931e-05	0	9.79991e-05	0	0	0	0	0.000369747	0.000456192	0	0	0	0	0	0.000222721	0	0	0	0	0	0	0	0	0	0	0	0	0	0	0.000762776	0	0.000110636	0	0	4.68975e-05	0	0	0	0	0	0	0	0	0	0	0	0	0
4.1.1.32	0	0.00105091	0.000134576	0	0.000471044	4.91511e-05	0.000149953	0	1.7877e-05	0.00164124	0.00250726	0	0.000308298	0	0	0	0.00220333	0.000249349	0.00185961	7.78457e-05	0	0	0	0	0.00270269	0	0	0	0	0.000705935	0.00465678	0.00290962	0.000372523	0.000428299	0	0.00116334	0	0	0	0	0	0	0.000658458	0.00125505	0	0	0	0.000767178	0
4.1.1.33	0	0.000230472	0.000933456	0.000117682	0.000542851	0.000335547	0.000257554	0	0.000108656	0.000180751	2.68738e-05	0	0	0.00032143	0	0.00229619	0	0.00227684	0.000217234	0.000397319	0.00108718	0.00434651	0	0.00241532	0	0.00178115	0	0	0	0.000711434	0.000280094	0	0	0.000561273	0	0.00105217	0.000577133	0	0	0	0.00139181	0.000373859	0.00061818	0.000147126	0	0	0	6.28155e-05	0.00262939
4.1.1.36	0.00550585	0.000409101	0.0032465	6.35286e-05	0.00295083	0.00241083	0.00291383	0.00197552	0.000509634	0.00076916	0.000304003	0.0024594	0.000849209	0.00150231	0.000163237	0.00275423	0	0.00334554	6.6652e-05	0.00105265	0.00207938	0	0	0	0	0.0034749	0.00376261	0	0	0.000584142	0.000114947	0	8.09387e-05	0.000852046	0.000113376	0.00118302	0.00240342	0.00309971	0.002914	0	0.000896863	0	0.00016459	3.97133e-05	0.000982826	0	0.000286327	0.000136858	0.00133285
4.1.1.37	0.00367941	5.88687e-05	0.00274378	0	0.0044523	0.00135973	0.00570868	0.00425208	5.03469e-05	0.00395482	0.00115952	0	0.00155838	0.00321473	0	0.000556575	0.00128937	7.28169e-05	0.000885028	0.000772339	0.00416935	0	0	0.00288549	0.00201199	0.00499384	0.00406761	0	0	0.000682994	0.00818616	0.00277038	0.000228102	0.000639158	0	0.00137145	0.00301541	0.00284828	0.00393423	0	0.000432116	0.00141232	0.000905864	0.000929499	0.00345171	0.00764605	0.00314336	0.00139558	0
4.1.1.39	0	0	0	0	0	0	0	0	0	0	0	0	0	0	0	0.000914377	0	0	0	0	0	0	0	0	0	0	0	0	0	0	0.00146939	0	0	0	0	1.88419e-05	0	0	0	0	0	0	0.000234933	0	0	0	0	0	0
4.1.1.4	0	0	0	0	0	0	0	0	0	0	0	0	0	0	0	0	0	0	0	0	0	0	0	0	0	0	0	0	0	0	0	0	0	0	0	0	0	0	0	0	0	0	0	0	0	0	0	0	0
4.1.1.41	0	0	0	0	0	0	0	0	0	0	0	0	0	0	0	0	0	0	0	0	0	0	0	0	0	0	0	0	0	0	0	0	0	0	0	0	0	0	0	0	0	0	0	0	0	0	0	0	0
4.1.1.44	0	0	0	0.000706509	0	0	0	0	0.000102599	0	0	0	0	0	0	0	0	0	0.000409139	0	0	0	0	0	0	0	0	0	0	0.000328424	0	0	0.00104256	0.000563766	0	0	0	0	0	0	0	0	0.000246835	0.00162829	0	0	0	0	0
4.1.1.46	0	0	0	0	0	0	0	0	0	0	0	0	0	0	0	0	0	0	0	0	3.98134e-05	0	0	0	0	0	0	0	0	0	0	0	0	0	0	0	0	0	0	0	0	0.000541579	0	0	0	0	0	0	0
4.1.1.47	0	0	0	0	0	0	0	0	0	0	0	0	0	0	0	0	0	0	0	0	1.42328e-05	0	0	0	0	0	0	0	0	0	0	0	0	0	0	0	0	0	0	0	0	0	0	0	0	0	0	0	0
4.1.1.48	0.000780764	0.00048177	0.00135089	0.000150444	0.00351231	0.00536771	0.00437405	0.00792	0.000185524	0.00220567	0.000152162	0	0.00241454	0.00378873	0	0.00331491	0	0.00171786	1.85151e-05	0.001074	0.00133361	0	0	0.000230581	0	0	0.00724497	0	0	0.000334987	0.000640913	0.000373951	0.000129798	0.00085694	0.000305699	0.000972957	0.00265525	0.00217391	0.00337254	0	0.00176535	0.000119883	3.63767e-05	8.73783e-05	0.00160652	0.0107115	0.00232571	0.000446946	0.00122619
4.1.1.49	0	0.000101661	0.000483159	0.00105914	0	0	0	0	0.00174423	0.000318194	3.02602e-05	0	0	0	0	0.000346905	0	0	0	0.00139232	0.00142597	0.00133219	0	0.0022625	1.60741e-05	0	0	0	0	0.000167405	0	0	0.000876915	0.000122504	6.73671e-05	0.000112198	0	0.000262388	0	0	0.000814575	0.00121742	0.000598501	0	0	0	0.00109841	0.000890521	0
4.1.1.5	0	0.000853715	0.000733075	6.81514e-05	0.00120224	0.000140072	0	0	0.000343211	0.000250581	3.66773e-05	0	0	0	0	0.0029977	0.000183417	0.00136919	0.000234772	0.000439539	0.000477809	0	0	1.41096e-05	0	0	0	0	0	0.000545482	0	0	0	0.0007824	0	0.00112695	0	0	0	0	0	0.000136572	0.000405262	4.97079e-05	0	0	0	0.0011399	0.00227362
4.1.1.50	0	0	0	0	0	0	0	0	0.00015874	0	1.68061e-05	0	0	0	0	0	0	0	0	0	3.42951e-05	0	0	0	0	0	0	0	0	0	0	0	0	0	0.000150688	6.89086e-05	0	0	0	0	0	0	0	0	0	0	0	0	0
4.1.1.64	0	0	0	0	0	0	0	0	0	0	0	0	0	0	0	0	0	0	0	0	0	0	0	0	0	0	0	0	0	0	0	0	0	0	0	0	0	0	0	0	0	0	0	0	0	0	0	0	0
4.1.1.65	0	0.000290043	0	0.0011287	0	0	0	0	0.00134025	0	0.000124818	0	0.000582602	0	0.000637373	0.000726046	0	0	0.000168504	0.000176564	6.2186e-05	0	0	0	6.19059e-05	0	0	0	0	0.000517318	0	0	0.00242547	0.000709749	0	8.0351e-05	0	0	0	0	0	0	0.001213	0.000719689	0	0	0	0	0
4.1.1.68	0	0.000105469	0	0	0	0	0	0	0.000142908	0	0	0	0.000200543	0	0.000806201	0.000244843	0	0	0.000417648	0	0	0	0	0	0	0	0	0	0	0.000547323	0	0	0.00122813	0.00144782	0	0	0	0	0	0	0	0	0.000883576	0.000436559	0	0	0	0	0
4.1.1.70	0	0	0	0	0	0	0	0	0	0	0	0	0	0	0	0	0	0	0	0	0	0	0	0	0	0	0	0	0	0	0	0	0	0	0	0	0	0	0	0	0	0	0	0	0	0	0	0	0
4.1.1.71	0	0	0	0	0	0	0	0	0	0	0.000800989	0	0	0	0	0	0	0	0	0	0	0	0	0	0.0022932	0	0	0	0	0	0	0	0	0	0	0	0	0	0	0	0	0	0	0	0	0	0	0	0
4.1.1.74	0	0	5.16984e-05	0	0.000360156	0	0.000170732	0	0	0	0	0	0	0	0	0	0	0	0	0.0007	0.00019307	0	0	0	0	0	0	0	0	0	0	0	0	0	0	0	0	0	0	0	0	0.00101177	0	0	0	0	0.000423094	0.000956738	0
4.1.1.8	0	0	0	0	0	0	0	0	0	0	0	0	0	0	0	0	0	0	0	0	0	0	0	0	0	0	0	0	0	0	0	0	0	0	0	0	0	0	0	0	0	0	0	0	0	0	0	0	0
4.1.1.81	0	0	0	0	0	0	0	0	0	0	0	0	0	0	0	6.23854e-05	0	0	0	0	0	0	0	0	0	0	0	0	0	0	0	0	0	0	0	0	0	0	0	0	0	0	0	0	0	0	0	0	0
4.1.1.82	0	0	0	0	0	0	0	0	0	0	0	0	0	0	0	0	0	0	0	0	0	0	0	0	0	0	0	0	0	0	0	0	0	0	0	0	0	0	0	0	0	0	0	0	0	0	0	0	0
4.1.1.85	0	0	0	0.000948894	0	0	0	0	0.000907808	0	0	0	0	0	0	0	0	0	0	0	0	0	0	0	4.21975e-05	0	0	0	0	0	0	0	0.000596307	0.000102835	0	0	0	0	0	0	0	0	0	0	0	0	0	0	0
4.1.1.86	0	0.000195704	0	0.00103911	0	0	0	0	0.00175632	0	0.000800197	0.000320023	0	0	7.83911e-05	0	0	0	0	0.000236325	0	0	0	0	8.49316e-05	0	0	0	0	5.69661e-05	0	0	0.000596565	0.000172295	7.16901e-05	1.6554e-05	0	0	0	0	0	0	0	0	0	0	0	0	0
4.1.1.96	0	0	0	0	0	0	0	0	0	0	0	0	0	0	0	0	0	0	0	0	0	0	0	0	0	0	0	0	0	0	0	0	0	0	0	0	0	0	0	0	0	0	0	0	0	0	0	0	0
4.1.1.98	0	0	0	0	0	0	0	0	0	0	0	0	0	0	0	0	0	0	0	0	0	0	0	0	0	0	0	0	0	0	0.000505338	0	0	0	0	0	0	0	0	0	0	0	0	0	0	0	0	0	0
4.1.2.13	0	0.0067125	0.00152923	0.00193316	0.000764486	0.00229699	0.00219834	0	0.00244921	0.00019991	0.0033149	0	0.00945451	0.00058134	0.000873353	0.00312195	0.00513894	0.00585884	0.00318497	0.00105707	0.00286634	0	0	0.00591214	4.97833e-05	0.00695217	0	0	0	0.0012432	0.000799263	0.000124301	0.00198872	0.00180984	0.000244045	0.000983375	0.00129268	0	0	0	0.00394458	0.00445772	0.00254118	0.00149809	0	0	0.00500826	0.00175249	0.00116344
4.1.2.14	0.00249691	0	0.000876788	0	0.00038158	0.000633319	0.000936248	0.00543941	0	0.000428719	0	0	0.00114618	0.00411933	0	0	0	0	0	0.000242376	8.7252e-05	0	0	0	0	0.0028741	0.00143304	0	0	0	0	0	2.57094e-05	0	0	4.95187e-05	0.00278211	0	0.00258607	0	0.000375973	0	0.000317302	0	0	0.00355876	0.000598564	0	0
4.1.2.17	0	0.000229446	0	0.00130488	0	0	0	0	0.00272868	0	0	0	0	0	0	0	0.000215069	0.00630799	0.000160625	0.0015236	0	0	0	0	0	0	0	0	0	0.000487399	0	0	0.000726224	0.000933989	0.0010051	0.000931376	0	0	0	0	0	0	0	0	0	0	0	0	0
4.1.2.19	0	0	0	0	0	0	0	0	0	0.000292701	0	0	0	0	0	0	0	0	0	0	0	0	0	0	0	0	0	0	0	0	0	0	0	0	0	0	0	0	0	0	0	0	0	0	0	0	0	0	0
4.1.2.20	0	0	0	0	0	0	0	0	0	0	0	0	0	0	0	0	0	0	0	0	0	0	0	0	0	0	0	0	0	0	0	0	0	0	0	0	0	0	0	0	0	0	0	0	0	0	0	0	0
4.1.2.21	0	0	0	0	0	0	0	0	0	0	0	0	0	0	0	0	0	0	0	0	0	0	0	0	0	0	0	0	0	0	0	0	0	0	0	0	0	0	0	0	0	0	0	0	0	0	0	0	0
4.1.2.22	0	0	0	0	0	0	0	0	0	0	0	0	0	0	0	0	0	0	0	0	0	0	0	0	0	0	0	0	0	0	0	0	0	0	0	0	0	0	0	0	0	0	0	0	0	0	0	0	0
4.1.2.25	0.00208122	0.000167921	0.00535852	0.00294217	0.00158968	0.00175077	0.0048263	0	0.00162111	0.00201929	0.0036367	0.00504002	0.00081297	0	0.00346486	0.000272316	0.00178281	0	0.00311323	0.00197225	0.00260881	0	0	0.00288304	0.00429522	0.00888057	0.00448345	0	0	0.00437604	0	0.00398157	0.00245084	0.00359118	0.00878793	0.0039051	0.00517005	0.00427654	0.00359873	0	0.000770593	0.00434197	0.00404547	0.00431515	0	0.00705076	0	0.00447298	0.0047049
4.1.2.4	0.00715221	0.00057795	0.00309653	0.00242576	0.00534561	0.00509217	0.00760553	0.00398611	0.00177154	0.00236322	0.0013237	0.00482357	0.0024511	0.0054526	0.000687883	0.00207797	0.000202664	0.0019178	0.000774408	0.00452301	0.00411053	0	0	0.00613428	0.00149296	0.00692146	0.00823544	0	0	0.00259343	0.000847198	0.00130516	0.000959699	0.00134406	0.00525031	0.00326188	0.00355904	0.00910017	0.00424986	0	0.00179433	0.00335978	0.00207208	0.00167161	0	0	0.0074845	0.0015411	0.00158068
4.1.2.40	0.00180892	0.000535734	0.000269793	0.00209989	0.000315355	0.000197125	0.000602989	0	0.000517628	0.000354138	0.00100985	0	0	0.000948064	0.00195152	0.00250605	0.000263184	0.00220669	0.000988538	0.000308663	0.00186845	0.0067703	0	0.00256894	0.00154026	0.00178745	0	0	0	0.0023922	0.000270674	0.00243071	0.000286561	0.000818206	0.0051764	0.00317073	0	0	0	0	0.00548637	0.00121519	0.000753624	0.00164213	0	0	0.000373569	0.00124734	0.00525608
4.1.2.43	0	0	0	0	0	0	0.00422079	0	0	0	2.15357e-05	0	0	0	0	0	0	0	0	0.000127545	0.000981342	0	0	0.00225017	0	0	0	0	0	0	0	0	0	0	0	0	0	0.00220445	0.000887733	0	0	0.00170513	0.000279708	0	0	0	0.000615291	0.00121459	0
4.1.2.5	0	0	0	0	0	0	0	0	0	0	0	0	0	0	0	0	0	0	0	0	0	0	0	0	0	0	0	0	0	0	0	0	0	0	0	0	0	0	0	0	0	0	0	0	0	0	0	0	0
4.1.2.50	0	0.000118862	0	0.000522312	0	0	0	0	0.00108796	0	0	0	0	0	0	0	0	0	0	0.000208518	0	0	0	0	0	0	0	0	0	2.64562e-05	0	0	0.000760173	4.74994e-05	0.000315735	0	0	0	0	0	0	0	0	0	0	0	0	0	0
4.1.2.52	0	0	0	0	0	0	0	0	0	0	0	0	0	0	0	0	0	0	0	0	0	0	0	0	0	0	0	0	0	0	0	0	0	0	0	0	0	0	0	0	0	0	0	0	0	0	0	0	0
4.1.2.53	0	0	0	0	0	0	0	0	0	0	0	0	0	0	0	0	0	0	0	0	0	0	0	0	0	0	0	0	0	0	0	0	0	0	0	0	0	0	0	0	0	0	0	0	0	0	0	0	0
4.1.2.57	0	0	0	0	0	0	0	0	0	0	0	0	0	0	0	0	0	0	0	0	0	0	0	0	0	0	0	0	0	0	0	0	0	0	0	0	0	0	0	0	0	0	0	0	0	0	0	0	0
4.1.3.1	0	0	0	0	0.00052059	0.000887585	0	0	0	0	0.00122305	0	0	0	0	0	0.00124137	0.00158029	0	0	5.60093e-05	0	0	0	0.000639743	0	0	0	0	0	0	0	0	0	0	2.0503e-05	0	0	0	0	0	0	0	0	0	0	0	0.000179354	0
4.1.3.16	0.00249691	0	0.000876788	0	0.00038158	0.000633319	0.000936248	0.00543941	0	0	0	0	0.00114618	0.00411933	0	0	0	0	0	0.000242376	0.000230693	0	0	0	0	0.0028741	0.00143304	0	0	0	0	0	2.57094e-05	0	0	4.95187e-05	0.00278211	0	0.00258607	0	0	0	0.000317302	0	0	0.00355876	0.000598564	0	0
4.1.3.17	0	0	0	0	0.000463297	0	0	0	7.72708e-05	0.0021713	0.00100362	0	0.000533214	0	0	0	0.00111013	0.000538384	0.00039849	0	6.1384e-05	0	0	0	0.00271715	0	0	0	0	0.000876148	0.00416146	0.00246948	0.000225772	0.000269044	0	0.00149619	0	0	0	0	0.000505486	0	0.00049526	0.0010701	0	0	0	0.00133827	0
4.1.3.27	0	0.000379449	0.000113015	0.00140023	0.00015185	0.000371933	0.000542373	0	0.00449108	0.00231944	0.00138185	0.000874607	0	0	0.00182575	0.000757631	0.00151372	0.000225437	0.00266844	0.00161606	0.000962405	0	0	0.00145774	0.0043181	0	0	0	0	0.00128609	0.00634307	0.00511366	0.00401772	0.0018679	0	0.00107851	0.000390254	0.00481502	0	0	0.000620204	0.00116925	0.00219619	0.0026837	0	0	0	0.00363928	0
4.1.3.3	0	5.29804e-05	0.00040998	0.000642335	0	0	0	0	0.00172168	0.000202523	0	0	0.00176694	0	4.79953e-05	0.000250977	0	0	0	0.000347756	0.0012482	0	0	0.00323257	0.000123202	0.00499778	0	0	0	9.37375e-05	0	0	0.000513259	0.000118834	0.000261749	4.09517e-05	0.000869781	0	0	0	0.00853206	0.000947413	0.000190282	2.26382e-05	0	0	0.00290787	0	0
4.1.3.30	0	9.99039e-05	0	0	0	0	0	0	0	0	0	0	0	0	0	0	0	0	0	0	3.03808e-05	0	0	0	0	0	0	0	0	0	0	0	0	0	0	5.87916e-06	0	0	0	0	0	0	0	0	0	0	0.000390952	0	0
4.1.3.34	0	0.000252465	0	0.000793755	0	0	0	0	0.00149527	0	0	0	0	0	7.25371e-05	0.000252283	0	0	0	0	0	0	0	0	6.28572e-05	0	0	0	0	0	0	0	0.000572011	0.000238472	0.000397821	0	0	0	0	0	0	0	0	0	0	0	0	0	0
4.1.3.36	0	0.000317278	0.00470968	0.00128269	0.000396863	0	0.00302633	0	0.00195821	0.00167133	0.00112337	0	0.000235499	0	2.47482e-05	0	0.000755814	0	0.000548911	0.000452933	0.00105428	0	0	0.00253784	0.00213083	0.00218116	0	0	0	0.000693257	0.00458309	0.00230511	0.000659056	0.000385307	0.000206476	0.000941957	0.00200653	0	0	0	0.000841734	0.00149048	0.00121695	0.00103666	0	0	0.00633985	0.00142518	0
4.1.3.38	0	0	0	0	0	0	0	0	0	0	0	0	0	0	0	0	0	0	0	0	0	0	0	0	0	0	0	0	0	0	0	0	0	0	0	0	0	0	0	0	0	0	0	0	0	0	0	0	0
4.1.3.39	0	0	0	0	0	0	0	0	0	0	0	0	0	0	0	0	0	0	0	0	0	0	0	0	0	0	0	0	0	0	0.000247899	0	0	0	0	0	0	0	0	0	0	0	0	0	0	0	0	0	0
4.1.3.4	0	0	0	0	0	0	0	0	0	0	0	0	0	0	0	0	0	0	0	0	0	0	0	0	0	0	0	0	0	0	0	0	0	0	0	0	0	0	0	0	0	0	0	0	0	0	0	0	0
4.1.3.40	0	0	0	0	0	0	0	0	0	0	0	0	0	0	0	0	0	0	0	0	0	0	0	0	0	0	0	0	0	0	0	0	0	0	0	0	0	0	0	0	0	0	0	0	0	0	0	0	0
4.1.3.6	0	0.000371678	0	0.00172478	0	0	0	0	0.00304888	0	1.58533e-05	0	0	0	0.000166145	0.000577914	0	0	0	0	0	0	0	0	6.28572e-05	0	0	0	0	0	0.000801529	0	0.00116222	0.000437158	0.000651078	3.17801e-05	0	0	0	0	0	0	0	0	0	0	0	0	0
4.1.99.1	0	0	0	0.00110475	0	0	0	0	0.00199183	0	0	0	0	0	0.000142166	0.000197924	0	0	0	0.000257741	0	0	0	0	0.000184913	0	0	0	0	0.000137167	0	0	0.000746686	0.000152054	0.000390153	0	0	0	0	0	0	0	0	0	0	0	0	0	0
4.1.99.12	0.00269723	2.55908e-05	0.00229861	0.00156675	0.000630431	0.00163848	0.00271319	0.00150514	0.00136872	0.00188217	2.09503e-05	0.00469631	0.00261957	0.00149667	0.00350856	0.0012124	0	0	0.000372875	0.00184777	0.000915721	0.00487939	0	0	0	0.000647262	0.00320645	0	0	0.000641129	0.000240983	0	0.00305161	0.00194935	0.000290157	3.86267e-05	0.00209326	0.000964962	0.00504011	0	0.000335234	0	0.00157615	0.00120077	0.00736388	0.00461767	0	0	0
4.1.99.17	0	0.00409186	0	0.000965175	0.000153386	0.00161903	0.000803765	0	6.83943e-05	0	0.00459367	0	0.000120476	0	0.00247786	0	0.00583133	0.00491791	0.00307416	0	0.00139063	0	0	0	0.00197474	0	0.00128722	0	0	3.20623e-05	0.00168772	0	0	0.000588066	0	6.50311e-05	0.000278534	0	0	0	0	0	0.000185387	0.00164143	0.000602305	0	0.00147624	0.000583928	0
4.1.99.18	0.00219013	5.81098e-05	0.005531	0.000478697	0.00142841	0.00194216	0.00300806	0.00304199	0.00194559	0.00120469	0.000280849	0.00290576	0.00623812	0.0025586	0.000437118	0.000141411	0.00305097	0	0.00143085	0.00362686	0.00197218	0	0	0.00235338	0.00126395	0.000803172	0.00237949	0	0	0.000627131	0	0.000101968	0.00176601	0.00081641	0.000208792	7.78878e-05	0.00225072	0.00119837	0.00193068	0	0.00212876	0.000716075	0.0030998	0.0015924	0	0	0.000710405	0.00105472	0
4.1.99.19	0	0	0	0	0	0	0	0	0	0	0	0	0	0	0	0	0	0	0	0	0	0	0	0	0	0	0	0	0	0	0	0	0	0	0	0	0	0	0	0	0	0	0	0	0	0	0	0	0
4.1.99.2	0	0	0	0	0	0	0	0	0	0	4.49427e-05	0	0	0	0	0	0	0	0	0	0	0	0	0	0	0	0	0	0	0	0	0	0	0	0	1.93257e-06	0	0	0	0	0	0	1.87598e-05	0	0	0	0	0	0
4.1.99.3	0	0	0	0	0	0	0	0	0	0	0	0	0	0	0	0	0	0	0	0	0	0	0	0	0	0	0	0	0	0	0	0	0	0	0	0	0	0	0	0	0	0	0	0	0	0	0	0.000112146	0
4.2.1.1	0	0.00742151	0.000345457	0.00169032	0.000659391	0.00028518	0	0	0.00245587	0.00140151	0.00552528	0.0107043	0.00237049	0	0.00413531	0.00544939	0.0043175	0.0109136	0.00569884	0.00272392	0.000451869	0	0	0	0.00189428	0	0	0	0	0.00377686	0.000416266	0.00249416	0.0079594	0.00770928	0.00149736	0.00261324	0	0	0	0	0	0.00155385	0.00562644	0.00565578	0	0	0	0.00105633	0.00726695
4.2.1.10	0.000824276	0.000513109	0.00240249	0.000520518	0.00327023	0.0032609	0.00655916	0.00674125	0.00211782	0.000715402	9.93101e-05	0.00828763	0.0052153	0.00523248	0.000673661	0.00102368	0	0.00274075	0.000405861	0.0033817	0.00200502	0.00644023	0	0.00216119	0.00016879	0.00127641	0.00118385	0	0	0.000809229	0	0	0.00206893	0.00116947	0.000147034	0.00104709	0.00509761	0.00342554	0.00525873	0	0.000701276	0.0022724	0.00219905	0.000654383	0	0	0.00106298	0.00125263	0.00130038
4.2.1.104	0	0	0	0	0	0	0	0	0	0	0.00132624	0	0	0	0	0	0	0	0.00116937	0	6.83987e-05	0	0	0	0.00290036	0	0	0	0	0.00103793	0.00793301	0.00319225	0.000159989	0.000900412	0	0.0013767	0	0	0	0	0	0	0.000484501	0.00133206	0	0	0	0.00111089	0
4.2.1.108	0	0	0	0	0	0	0	0	0	0	0	0	0	0	0	0	0	0	0	0	0	0	0	0	0	0	0	0	0	0	0	0	0	0	0	0	0	0	0	0	0	0	0	0	0	0	0	0	0
4.2.1.109	0	0	0	0	0	0	0	0	0	0	0	0	0	0	0	0	0	0	0	0	0	0	0	0	0	0	0	0	0	0	0	0	0	0	0	0	0	0	0	0	0	0	0	0	0	0	0	0	0
4.2.1.11	0.00733256	0.00456719	0.00430026	0.00319666	0.0033375	0.00420407	0.00111174	0.00440166	0.00190544	0.00487892	0.00359589	0.00348124	0.00197133	0.0024872	0.00387779	0.00275566	0.0031276	0.00416216	0.00322633	0.00318134	0.00298955	0	0	0.00286332	0.00305527	0.00261425	0.00631071	0	0	0.00291943	0.00168712	0.00281685	0.00109882	0.00157002	0.00397713	0.00307937	0.00345243	0.00774594	0.00160227	0	0.000840923	0.00297344	0.0014546	0.00266882	0.00190598	0	0.0022037	0.00249657	0.00339518
4.2.1.113	0	0.000215983	0.000161107	0.000703408	0.000144663	0.00043411	0.00227365	0	0.00128123	0.00366972	0.000926588	0	0.000587412	0	0.000102783	0.000132667	0.000379009	0	0.00086164	0.00144929	0.00138821	0	0	0.00221204	0.00118414	0	0	0	0	0.000731378	0.0042999	0.00331625	0.000688379	0.000383743	0.000109362	0.00115488	0	0	0	0	0.000660943	0.000915934	0.000515982	0.000674619	0	0	0.000727132	0.00118032	0
4.2.1.12	0	0	0	0	0	0	0	0	0	0	0	0	0	0	0	0	0	0	0	0	0	0	0	0	0	0	0	0	0	0	0	0	0	0	0	0	0	0	0	0	0	0	0	0	0	0	0	0	0
4.2.1.126	0.0036931	0.000155189	0.0019647	0	0.00420576	0.00286083	0.00246926	0.00594784	0.000438637	0.0023321	4.25664e-05	0.000569911	0.000916876	0.00615092	0	0.00032524	0.000708743	0	0.000451388	0.00142502	0.00343743	0.00992182	0	0.00401267	0.00125395	0	0.000964529	0	0	1.06213e-05	0	0.000122602	0.000870124	0.000133515	0	4.85808e-05	0.00360972	0.00294893	0.00293577	0	0.00127122	0.00477647	0.0024186	0.000161862	0	0.00910182	0.00491609	0.00194298	0.000279391
4.2.1.130	0	0	0	0	0	0	0	0	0	0	0	0	0	0	0	0	0	0	0	0.000174524	0.00133595	0.00255303	0	0.00271189	0	0	0	0	0	0	0	0	0	0	0	9.49996e-06	0	0	0	0	0.00130081	0.000636346	0.000127418	8.55869e-05	0	0	0.00252512	0	0
4.2.1.136	0	0.000274093	0	0.00178698	0	0	0	0	0.000260332	0	0.00140825	0.00119231	0	0.000366442	0.00204387	0.00116183	0.000297619	0	0.00150681	0.000181527	0.00182264	0	0	0.00333715	0.00140359	0.00110476	0	0	0	0.00207124	0.000154892	0.00243445	0.000159054	0.00063874	0.00236629	0.0020296	0.00301847	0.00160057	0	0	0.00279457	0.00326774	0.00133928	0.00173472	0	0	0.00228569	0.00266825	0.00128487
4.2.1.149	0	0	0	0	0	0	0	0	0	0	0	0	0	0	0	0	0	0	0	0	0	0	0	0	0	0	0	0	0	0	0	0	0	0	0	0	0	0	0	0	0	0	0	0	0	0	0	0	0
4.2.1.156	0	0	0	0	0	0	0	0	0	0	0	0	0	0	0	0	0	0	0	0	0	0	0	0	0	0	0	0	0	0	0	0	0	0	0	0	0	0	0	0	0	0	0	0	0	0	0	0	0
4.2.1.17	0	0	0.00123315	0	0.00185787	0	0.000346758	0	0	0	0	0	0	0	0	0	0	0	0	0	0	0	0	0	0	0	0	0	0	0	0	0	0	0	0	0	0	0	0	0	0	0	0	0	0	0	0	0.000244984	0
4.2.1.19	0.00157576	2.86263e-05	0.00214769	0.0008057	0.00216659	0.00412148	0.00174915	0	0.00022086	0.00244516	0.000827576	0.00805353	0.00201751	0.00514161	0.00528183	0.000804093	0.000916508	0	0.000635773	0.00216588	0.00318098	0.0152665	0	0.00501882	0.00243179	0	0.00138626	0	0	0.00113501	0.00634581	0.00236396	0.00269556	0.0019327	0	0.000910954	0.000937119	0.000751527	0.00272282	0	0.00549286	0.00410849	0.00220221	0.00187127	0	0	0.00526998	0.00330535	0
4.2.1.2	0	0.00430312	0	0.00495774	0.000267553	0.000133906	0.000823353	0	0.00221807	0.000716352	0.00511218	0.00234792	0.00135666	0	0.00788604	0.00114845	0.00364389	0	0.00433455	0.0016695	0.00125589	0.00618374	0	0.00245754	0.00402362	0	0	0	0	0.00409531	0	0.00490428	0.00390998	0.00361418	0.00392952	0.00273141	0	0	0	0	0.00158497	0.00264263	0.00419274	0.00408971	0	0	0.00306038	0.00274888	0.00238315
4.2.1.20	0.00255766	0.00723064	0.00398118	0.00263376	0.00362396	0.00194972	0.00282463	0.00540322	0.00286429	0.00652729	0.00505326	0.00201722	0.00421857	0.00430446	0.00271599	0.00745689	0.00520977	0.0053103	0.00519952	0.00281006	0.00564917	0.0101783	0	0.00385328	0.00540023	0	0.00402359	0	0	0.00327721	0.0127597	0.00857015	0.00290329	0.00324472	0.00210521	0.00603429	0.00534503	0.00134875	0.00391956	0	0.00145748	0.00410369	0.00280804	0.00429195	0.00284716	0	0.00416403	0.00324903	0.00702304
4.2.1.22	0	0	0	0	0	0	0	0	0	0	0	0	0	0	0	0	0	0	0	0	0	0	0	0	0	0	0	0	0	0	0	0	0	0	0	0	0	0	0	0	0	0	0	0	0	0	0	0	0
4.2.1.24	0	0	0.000347621	0	7.34828e-05	0.000473274	0.00115846	0	0.000105666	0	0.000115496	0	0.000898276	0	0	0.000298289	0	0	0	0.00139748	0.00306134	0	0	0.00198824	0	0.00270008	0	0	0	0	0.000690159	0	3.65463e-05	0	0.000294068	0.000179524	0.001166	0.00176466	0	0	0.00114961	0.00393688	0.000816885	3.59149e-05	0.00270305	0	0.00629131	0.00173926	0
4.2.1.28	0	0	0	0	0	0	0	0	0	0	0	0	0	0	0	0	0	0	0	0	0	0	0	0	0	0	0	0	0	0	0	0	0	0	0	0	0	0.0014682	0	0	0	0	0	0	0	0	0	0	0
4.2.1.3	0	0	0	0.000355401	0	0	0	0	0	0.000494828	0.00153776	0	0	0.0013567	0.0016085	0	0.000784336	0.000767566	0	0	4.66844e-06	0	0	0	0.00205438	0	0	0	0	0	0	0	0	0.000404046	0	0	0	0	0	0	0	0	0	0	0	0	0	0.000102589	0
4.2.1.30	0	0	0	0	0	0	0	0	0.000106348	0	0	0	0	0	0	0.000458755	0	0	0	0	0.000136749	0	0	0	0	0	0	0	0	0	0	0	0	0	0	1.12968e-05	0	0	0	0	0	0	0	0	0	0	0	0	0
4.2.1.32	0	0	0	0	0	0	0	0	3.74581e-05	0	0	0	0	0	0	0	0	0	0	0	0	0	0	0	0	0	0	0	0	0	0	0	0	0	0.000192271	8.0272e-05	0	0	0	0	0	0	0	0	0	0	0	0	0
4.2.1.33	0	0.000838004	0.00324714	0.000923425	0.000541595	0.00149876	0.00143878	0	0.00189086	0.0128038	0.00414618	0	0.000322729	0	0.00305067	0.00521029	0.00537603	0.00290202	0.00159888	0.000525544	0.00678703	0	0	0.00539194	0.00349312	0.00495605	0.000292817	0	0	0.00148431	0.00791644	0.00596338	0.00102962	0.00209977	0.00157754	0.00336894	0.000341451	0.00118349	0	0	0.00410287	0.00344421	0.00194029	0.00211038	0.00169546	0	0.00761471	0.00364076	0.00444969
4.2.1.35	0	0	0	0	0	0	0	0	0	0	0	0	0	0	0	0	0	0	0	0	0	0	0	0	0	0	0	0	0	0	0	0	0	0	0	4.57079e-05	0	0	0	0	0	0	0	0	0	0	0	0	0
4.2.1.36	0	0	0	0	0	0	0	0	0	0	0	0	0	0	0	0	0	0	0	0	0	0	0	0	0	0	0	0	0	0	0	0	0	0	0	0	0	0	0	0	0	0	0	0	0	0	0	0.00030115	0
4.2.1.40	0	0	0	0	0	0	0	0	0	0	0	0	0	0	0	0	0	0	0	0	0	0	0	0	0	0	0	0	0	0	0	0	0	0	0	0	0	0	0	0	0	0	0	0	0	0	0	0	0
4.2.1.41	0	0	0	0	0	0	0	0	0	0	0	0	0	0	0	0	0	0	0	0	0	0	0	0	0	0	0	0	0	0	0	0	0	0	0	0	0	0	0	0	0	0	0	0	0	0	0	0	0
4.2.1.42	0	0	0	0	0	0	0	0	0	0	0	0	0	0	0	0	0	0	0	0	2.46949e-05	0	0	0	0	0	0	0	0	0	0	0	0	0	0	0	0	0	0	0	0	0	0	0	0	0	0	0	0
4.2.1.44	0	0	0	0	0	0	0	0	0	0	0	0	0	0	0	0	0	0	0	0	0	0	0	0	0	0	0	0	0	0	0	0	0	0	0	0	0	0	0	0	0	0	0	0	0	0	0	0	0
4.2.1.45	0	0	0	0	0	0	0	0	0	0	0	0	0	0	0	0	0	0	0	0	0	0	0	0	0	0	0	0	0	0	0	0	0	0	0	0	0	0	0	0	0	0	0	0	0	0	0	0	0
4.2.1.46	0	0.00024416	0	0.000659391	0.000950531	9.82153e-05	0	0	0.000884912	0.000789112	0.000670214	0	0	0	8.13369e-05	0.000206211	0.000129389	0	0.00122455	0.000450689	0.000168172	0	0	0	0.00212934	0	0	0	0	0.000431429	0.000492579	0	0.000479895	3.2771e-05	0.000336166	0.00013938	0.000384472	0	0	0	0	0	0.000162999	0.00110925	0	0	0.0014641	0.00100047	0.000237885
4.2.1.47	0	0	0	0	0	0	0	0	0	0	0	0	0	0	0	0	0	0	0	0	0	0	0	0	0	0	0	0	0	0	0.000234664	0	0	0	0	7.46372e-06	0	0	0	0	0	0	0	0	0	0	0	0	0
4.2.1.49	0	1.73697e-05	0.000479953	0.000611884	0.00120859	0.00494602	0.000540255	0	0.00027762	0.00262148	0.00466287	0.000571304	0.000881386	0	0.000696551	0.00101429	0.0061606	0.00296093	0.00360761	0.000680419	0.00302024	0	0	0.00331475	0.00248536	0.0010079	0.000511743	0	0	0.00122028	0.00496514	0.0033154	0.00146057	0.00178001	0.000954615	0.00111892	0.00270865	0.00049658	0	0	0.00285253	0.00131962	0.00190901	0.00336281	0	0	0.00289967	0.00101594	0
4.2.1.51	0	0.00170583	0.000107004	0.000517417	0.000143756	0.000498718	0	0	0.000620459	0.00021139	0.00176444	0	0	0	0.000639719	0.00111543	0.00223904	0.000576485	0.00170157	0.000528535	0.000266317	0	0	0	0.00153513	0	0	0	0	0.000691722	0	0	0.000198639	0.000281604	6.84478e-05	0.00123457	0	0.000920317	0	0	0.000491907	0.000938903	0.00065329	0.00100418	0	0.00937257	0.00232866	0.00144927	0.00109881
4.2.1.53	0	0	0	0	0	0	0	0	0	0	0	0	0	0	0	0	0	0	0	0	0	0	0	0	0	0	0	0	0	0	0	0	0	0	0	0	0	0	0	0	0	0	0	0	0	0	0	0	0
4.2.1.55	0	0	0	0	0	0	0	0	0	0	0	0	0	0	0	0	0	0	0	0	0	0	0	0	0	0	0	0	0	0	0	0	0	0	0	0	0	0	0	0	0	0	0	0	0	0	0	0	0
4.2.1.59	0	0.000479339	0	0.00366278	0.000619405	0	0	0	0.0022897	0	0.00214192	0.00108501	0	0	0.00439968	0.00101181	0.00206745	0	0.00180073	0.000571367	0.000990978	0	0	0.00191782	0.00181727	0	0	0	0	0.00319513	0.00175115	0.000885742	0.00291253	0.00137327	0.0053764	0.00289486	0	0.00115882	0	0	0.000594463	0.00242765	0.0014002	0.00312704	0	0	0.000961965	0.00264753	0.00366221
4.2.1.6	0	0	0	0	0	0	0	0	0	0	0	0	0	0	0	0	0	0	0	0	0	0	0	0	0	0	0	0	0	0	0	0	0	0	0	0	0	0	0	0	0	0	0	0	0	0	0	0	0
4.2.1.7	0	0	0	0	0	0	0	0	0	0	0	0	0	0	0	0	0	0	0	0	0	0	0	0	0	0	0	0	0	0	0	0	0	0	0	0	0	0	0	0	0	0	0	0	0	0	0	0	0
4.2.1.70	0	1.75524e-05	0	0.00190551	0	0	0	0	0.000558184	0	0.00144516	0.000870426	0.00283048	0	0.00447036	0.000119942	0.000566948	0	0.00230846	0	0.00149357	0	0	0.00341274	0.001755	0.00191029	0	0	0	0.00418891	0	0.00188724	0.00479282	0.00374331	0.00477519	0.0022634	0	0	0	0	0.00270518	0.00170455	0.00624521	0.00303941	0	0	0.00238769	0.00109381	0.00101173
4.2.1.75	0.00749976	0	0.0032812	0	0.00790558	0.00463922	0.0062079	0.00417262	2.37173e-05	0.0026792	0	0.00057502	0.00802836	0.00394281	0	8.07878e-05	0	0	0	0.00378697	0.00166467	0.00317538	0	0	0	0.00641199	0.00587325	0	0	0	0	0	7.45209e-05	0	0	1.70056e-05	0.00648484	0.00776278	0.00280516	0	0	0.000711035	0.000729323	0	0.00676495	0.00229585	0.000564454	0.000692146	0
4.2.1.79	0	0	0	0	0	0	0	0	0	0	0	0	0	0	0	0	0	0	0	0	0	0	0	0	0	0	0	0	0	0	0	0	0	0	0	3.4579e-06	0	0	0	0	0	0	0	0	0	0	0.00137916	8.15272e-05	0
4.2.1.8	0.00252866	5.1814e-05	0.00300227	0.000515421	0.00320491	0.00284685	0.00108382	0.00382944	0.00169732	0.00218912	0	0.000953567	0.00130578	0.00113432	8.64591e-05	0	0	0	0	0.00206451	0.00100637	0	0	0	2.24891e-05	0.00161658	0.00281773	0	0	7.14728e-05	0	0.00010032	0.00101628	0.000156901	9.48491e-05	3.79677e-05	0.00155778	0.00321524	0.00291447	0	0	0	0.000228696	0	0.00577875	0.00166533	0	0	0
4.2.1.80	0	0	0	0	0	0	0	0	0	0	0	0	0	0	0	0	0	0	0	0	0	0	0	0	0	0	0	0	0	0	0	0	0	0	0	0	0	0	0	0	0	0	0	0	0	0	0	0	0
4.2.1.81	0	0	0	0	0	0	0	0	0	0	0	0	0	0	0	0	0	0	0	0	0	0	0	0	0	0	0	0	0	0	0	0	0	0	0	0	0	0	0	0	0	0	0	0	0	0	0	0	0
4.2.1.9	0	0.00303173	0.000418957	0.000267925	0.000199164	9.89968e-05	0.00107786	0	0.000472052	0.00352951	0.00287675	0	0.00024512	0	0	0.00231348	0.00298465	0.00213279	0.00188924	0.00152578	0.00356121	0.00250332	0	0.00252483	0.00228437	0	0	0	0	0.00104495	0.00357039	0.00294539	0.000257085	0.0012519	0.000479392	0.00226169	0	0.00145488	0	0	0.000992731	0.00171248	0.000782645	0.00174666	0.00256683	0	0.0038354	0.00163992	0.00272355
4.2.1.90	0	0	0	0	0	0	0	0	0	0.000541935	0	0	0	0	0	0	0	0	0	0	0	0	0	0	0	0	0	0	0	0	0	0	0	0	0	0	0	0	0	0	0	0	0	0	0	0	0	0	0
4.2.1.91	0	0	0	0.000329903	0	0	0	0	0.000645199	0	0	0	0.00278003	0	0.00271815	0.000747777	0	0	0.00115035	0	0	0	0	0	0	0	0	0	0	0.00162136	0	0	0.00482462	0.0031622	0.000297825	0	0	0	0	0	0	0	0.00359319	0.00213209	0	0	0	0	0
4.2.1.96	0	0	0	0.000155211	0.000454574	0	0	0	0.000334505	0	0	0	0.000848781	0	0.00040569	0	0	0	0.00046623	0	0	0	0	0	0	0	0	0	0	0.000417513	0	0	0.0009937	0.00184173	0.000278166	0	0	0	0	0	0	0	0.00237082	0.000945128	0	0	0	0.000124332	0
4.2.1.99	0	0	0	0.000355401	0	0	0	0	0	0	0.000708866	0	0	0	0.0016085	0	0.000784336	0.000767566	0	0	0	0	0	0	0	0	0	0	0	0	0	0	0	0.000404046	0	0	0	0	0	0	0	0	0	0	0	0	0	0.000102589	0
4.2.2.1	0.00298622	3.58777e-05	0.00187573	0.000134034	0.00175361	0.00244097	0.000831956	0.00344187	0.000227785	0.00132938	0	0.00233585	0.00174663	0.00289739	0	0.000109631	0	0.00119006	3.84773e-05	0.00100744	0.000325031	0	0	0.000970539	0	0.000661436	0.00494842	0	0	0.000360831	0	0	4.41623e-05	0.000545089	0	0.000323529	0.0015032	0.000328964	0.00198273	0	0.000170252	0.000568514	0.000469319	4.33816e-05	0.00566842	0	0.000835037	9.95894e-06	0
4.2.2.17	0	0	0	0	0	0	0	0	0	0	0	0	0	0	0	0	0	0	0	0	0	0	0	0	0	0	0	0	0	0	0	0	0	0	0	0	0	0	0	0	0	0	0	0	0	0	0	0	0
4.2.2.n1	0	0.000442562	0	0.00176515	0	0	0	0	0.00453463	0	4.68597e-05	0.000953567	0	0	7.70027e-05	0.000405114	0	0	0	0.00133188	0	0	0	0	1.79766e-05	0	0	0	0	0.000225557	0	0	0.00201388	0.000430266	0.000320778	1.23556e-05	0	0	0	0	0	0	0	0	0	0	0	0	0
4.2.2.n2	0	0	0	0	0	0	0	0	0	0	0	0	0	0	0	0	0	0	0	0	0	0	0	0	0	0	0	0	0	0	0	0	0	0	0	0	0	0	0	0	0	0	0	0	0	0	0	0	0
4.2.3.1	0.00168057	0.000231329	0.0109713	0.00176628	0.00216896	0.00141921	0.000947762	0.00450536	0.00253807	0.00217384	0.000979004	0.00496477	0.00175401	0.00199109	0.00352116	0.00657723	0.000508746	0.00740608	0.00165453	0.00273024	0.00115461	0	0	5.98486e-05	0.00159238	0	0.00923063	0	0	0.00276109	0	0	0.00263411	0.0207283	0.000935728	0.00239006	0.00347606	0.000801655	0.00193825	0	0.00088754	0.00017086	0.00288725	0.00136931	0.00115282	0	0.0019423	0.0032262	0.00487386
4.2.3.12	0	0	0	8.65998e-05	0	0	0	0	0.000560322	0	0	0.00280357	0	0	0.000566281	0.000656483	0	0	0.000371638	0	0	0	0	0	0	0	0	0	0	0.000640379	0	0	0.00146076	0.00186801	0	0	0	0	0	0	0	0	0.000649538	0.000686441	0	0	0	0	0
4.2.3.3	0	0.000195508	0	0.00266816	0	0	0	0	0.00152886	0.00294434	0.00205709	0	0	0	0.00306637	0	0.00255208	0	0.00189005	0.000378759	0	0	0	2.71822e-05	0.00262998	0	0	0	0	0.00353401	0	0.00302253	0.00147179	0.00101863	0.00426085	0.00297333	0	0	0	0	0	0	0.000553925	0.00232861	0	0	0	0.000688558	0
4.2.3.4	0.00688183	0.000735697	0.00259422	0.00110805	0.00186156	0.00357474	0.00427439	0.000378244	0.00177396	0.0037831	0.000129054	0.00282633	0.00118252	0.0025562	0.000607578	0.00462044	0	0.00304844	0.000307262	0.00123826	0.00163981	0.00599882	0	0.00207164	7.55896e-05	0.0015969	0	0	0	0.000984901	0.000976453	0	0.00228849	0.00197575	0.000312081	0.00101681	0.00202422	0.00305271	0.00287236	0	0.00541118	0.00179791	0.00174218	0.000512704	0.00113931	0	0.00101969	0.00053803	0.00107764
4.2.3.5	0.00198215	0.00337146	0.00233075	0.00131223	0.0031241	0.00172645	0.00285215	0.000677781	0.00179858	0.00798335	0.0015546	0	0.00146377	0.00426847	0.00181752	0.00149699	0	0.00342643	0.00192494	0.00250731	0.00203817	0	0	0.00181883	0.00018723	0	0.0021358	0	0	0.000974875	0.00146319	0	0.00182029	0.00219803	0.000359274	0.0013544	0.00280302	0.00496423	0.00430948	0	0.00283368	0.00162598	0.00223406	0.00115719	0.00205234	0	0.00330669	0.0019711	0.00147861
4.2.99.18	0	0.0010076	0.00257803	0.00263044	0.00058221	0.000572618	0.00231428	0	0.00259872	0.00136588	0.00148319	0.00343619	0.00055267	0.00258908	0.00231466	0.00240726	0.000424689	0.00141975	0.00125657	0.00314966	0.00123489	0	0	0.000138408	0.00239765	0	0	0	0	0.00282527	0.000791632	0.00254511	0.00222334	0.00132915	0.00332713	0.00353794	0.00285523	0.000478565	0	0	0.00132391	0.000676169	0.000315886	0.00198587	0	0.00661681	0.00180947	0.0056572	0.00618314
4.2.99.20	0	0.000218217	0	0.000287867	0	0	0	0	0.00129114	0.000433786	0	0	0	0	8.73973e-05	0.000100691	0	0	0	0.000627389	6.29162e-05	0	0	0	0	0	0	0	0	7.35859e-05	0	0	0.00074901	2.40517e-05	0	7.07128e-06	0	0	0	0	0	0	0	0	0	0	0	0	0
4.3.1.1	0.000399276	0.000202394	0.000215931	0.000956058	0.000846971	0.00281351	0.000235452	0	0.00146336	0.00240225	0.000704721	0.00105389	0.000736216	0	0	9.86029e-05	0.00186397	0	0.000973634	0.000563685	0.00184323	0	0	0	0.00259351	0	0.000517245	0	0	0.00070694	0.00319455	0.00272702	0.00125792	0.000546111	0.000194845	0.00100357	0.000232962	0.00429142	0	0	0.000285172	0	0.000438806	0.00105994	0.00296199	0	0	0.00075323	0
4.3.1.12	0	0	0	0	0	0	0	0	0	0.000170379	0.000722366	0	0	0	0	0	0.00062399	0	0.00126259	0	0	0	0	0	0.00156897	0	0	0	0	0.000384791	0.00627928	0.00289908	0.00012884	0.000316668	0	0.000741858	0	0	0	0	0	0	0.000374402	0.000742494	0	0	0	0.0011188	0
4.3.1.14	0	0	0	0	0	0	0	0	0	0	0	0	0	0	0	0	0	0	0	0	0	0	0	0	0	0	0	0	0	2.64606e-05	0	0	0	0	0	0	0	0	0	0	0	0	0	0	0	0	0	0	0
4.3.1.15	0	0	0	0	0	0	0	0	0	0	0	0	0	0	0	0	0	0	0	0	0	0	0	0	0	0	0	0	0	0	0	0	0	0	0	0	0	0	0	0	0	0	0	0	0	0	0	0	0
4.3.1.17	0	0.000123893	0.00123747	0.00106978	0.000358133	0.000216925	0.000330876	0	0.00189609	0.000848808	0.000189115	0.000693926	0	0.000190911	0.000514458	0.00176728	0	0	0.000252038	0.00149824	0.00201314	0	0	0	0.00011947	0	0.00120546	0	0	0.000419453	0.000308473	0	0.00197657	0.00111389	9.15554e-05	0.000123033	0.000585295	0	0	0	0	0.000658571	0.000369358	0.000511653	0.00171009	0	0.00153888	0.00242423	0.000537088
4.3.1.18	0	0.000158646	0	0.00411737	0	0	0	0	0.000112049	0	0.00240483	0	0.000516859	0	0.00468831	0	0.00120242	0	0.00277916	0	0	0	0	6.88154e-05	0.00449986	0	0	0	0	0.00434687	0	0.00499625	0.000606285	0.00116184	0.00588692	0.0044724	0	0	0	0	0.000326722	0.00113356	0.00168053	0.00356773	0	0	0	0.0022702	0.00206594
4.3.1.19	0	0.000861669	0.000409579	0.00119942	0.000431057	0.000210499	0.00123007	0	0.0021329	0.000716352	0.000596239	0.000644227	0	0	5.20481e-05	0.00422466	0.00121598	0.000518361	0.000538287	0.00105863	0.00166229	0	0	0.00394178	0.00147223	0	0	0	0	0.00129025	0.00316665	0.00318051	0.000696604	0.00148001	0.000464725	0.00225842	0.000581554	0	0	0	0.00577094	0.00187037	0.00109731	0.00126035	0	0	0.00569898	0.00153596	0.00242126
4.3.1.2	0	0	0	0	0	0	0	0	0	0	0	0	0	0	0	0	0	0	0	0	0	0	0	0	0	0	0	0	0	0	0	0	0	0	0	0	0	0	0	0	0	0	0	0	0	0	0	0	0
4.3.1.3	0.00414081	0	0.00193384	0.000157982	0.00232333	0.00528921	0.00265508	0.00181065	0.000203123	0.00235388	2.36824e-05	0.000963321	0.00205557	0.0056596	0.000812468	0.000722523	0	0	0.000246658	0.000597407	0.00264556	0.00561905	0	0.00405698	0.00033797	0.00111263	0.0024294	0	0	0.000376045	0	6.77458e-05	0.00141825	0.000786302	7.07123e-05	8.2523e-05	0.00387839	0.00162407	0.00391152	0	0.00386472	0.00122485	0.00188043	0.000580214	0.00234167	0	0.0027675	0.000298057	0
4.3.1.4	0	0	0	0	0	0	0	0	0	0	0	0	0	0	0	0.000286999	0	0	0	0	3.76827e-05	0	0	0	0	0	0	0	0	0	0	0	0	0	0	0	0	0	0	0	0	0	0	0	0	0	0	0	0
4.3.1.7	0	0	0	0	0.000695121	0.000246016	0.000407904	0	4.87513e-05	0	2.7861e-05	0	0	0	0	7.94827e-05	0	0	0	0	0	0	0	0	0	0	0	0	0	0	0	0	0	0	0	0	0	0	0	0	0	0	0	0	0	0	0	0	0
4.3.2.1	0.00340137	0.00550663	0.00290521	0.00263307	0.00583438	0.00390768	0.00282568	0.00377386	0.00191693	0.00591363	0.00332276	0.00284259	0.00435808	0.00421274	0.00344557	0.00130957	0.00551968	0.0056615	0.00350618	0.00307073	0.00545949	0	0	0.00241141	0.0020617	0.00481273	0.00609414	0	0	0.00161441	0.00442701	0.00217021	0.00291035	0.00229507	0.00103902	0.00158059	0.00510288	0.00411166	0.00105998	0	0.00235596	0.0022477	0.00242447	0.00226019	0	0	0.00274749	0.00222078	0.000872523
4.3.2.2	0	0.00422692	0.000933937	0.00393833	0.0013303	0.00191498	0.000738649	0	0.00286193	0	0.00467894	0.00478595	0.000412739	0	0.00566722	0.00350161	0.00294674	0.00414228	0.0039809	0.00100928	0.00179231	0.00332451	0	0.0023463	0.002173	0	0	0	0	0.00425567	0.00152329	0.0037552	0.00235538	0.00336936	0.00390271	0.00365142	0.000142158	0	0.0007912	0	0.00439291	0.00185963	0.00262822	0.00310248	0	0	0.00164548	0.00233324	0.00715358
4.3.2.3	0	0	0	0	0	0	0	0	0.000233532	0	0.00023144	0	0	0	0	0	0	0	0	0	2.96266e-05	0	0	0	0	0	0	0	0	0	0	0	0	0	0	0	0	0	0	0	0	0	0	0	0	0	0	0	0
4.3.3.6	0.0057724	0.000704836	0.00218824	0.00162838	0.00697738	0.00794267	0.0072004	0.00838628	0.00219993	0.00518295	0.00253612	0.00271439	0.00422851	0.0066078	7.18804e-05	0.00422883	0.00171592	0.00171772	0.000967512	0.00725556	0.00578789	0	0	0.00667074	0.00297965	0.00140083	0.00772842	0	0	0.00203123	0.00771373	0.00403163	0.00149616	0.00221969	0.00061006	0.00295984	0.00870206	0.00660396	0.00811547	0	0.00550948	0.00564912	0.00173015	0.00147869	0.010506	0	0.0157509	0.00463075	0.00755267
4.3.3.7	0.00655042	0.000403803	0.00293062	0.00118842	0.00388866	0.00309096	0.00476343	0.00381602	0.00265237	0.00119432	0.000882713	0.00583985	0.00338219	0.00593954	0.000978181	0.00457887	0.000454486	0.00180911	0.000954537	0.00342011	0.00190472	0	0	0.0023366	0.00268532	0.00400956	0.00449603	0	0	0.00176988	0.00387887	0.00298571	0.00270266	0.00254914	0.000826572	0.0019802	0.00259829	0.00200316	0.00359778	0	0.00740414	0.00230149	0.0021466	0.00159622	0.0143968	0.00476047	0.000396528	0.00182453	0.00134965
4.3.99.3	0	0.000287078	0.00103533	0.00139759	0	0.000281012	0	0.00255781	0.00199719	0	3.72054e-05	0.00451656	0.000693029	0	0.000736329	0.00116274	0.000187939	0	0.00043761	0.000567424	7.76039e-05	0	0	0	0	0	0	0	0	0.000589282	0.00122304	0	0.00224062	0.00157195	0.000500441	0.000550561	0	0	0	0	0.00134722	0	0.000724552	0.000837617	0	0	0	0	0.00231482
4.4.1.1	0	2.95819e-05	0	3.00343e-05	0	0	0	0	0.000244484	0	0	0.000489092	0.000787421	0	0.00043284	0	0	0	0.00044231	0	0	0	0	0	0	0	0	0	0	0.000598053	0	0	0.00108779	0.00116749	0	0	0	0	0	0	0	0	0.00146376	0.000571086	0	0	0	0	0
4.4.1.11	0	0	0	0	0	0	0	0	0	0	0	0	0	0	0	0	0	0	0	0	0	0	0	0	0	0	0	0	0	0	0	0	0	0	0	0	0	0	0	0	0	0	0.000320681	0	0	0	0	0	0
4.4.1.15	0	0	0	0	0	0	0	0	0	0	0	0	0	0	0	0	0	0	0	0	0	0	0	0	0	0	0	0	0	0	0	0	0	0	0	0	0	0	0	0	0	0	0	0	0	0	0	0	0
4.4.1.16	0	0	0	0	0	0	0	0	0	0	0	0	0	0	0	0	0	0	0	0	0	0	0	0	0	0	0	0	0	0	0	0	0	0	0	0	0	0	0	0	0	0	0	0	0	0	0	0	0
4.4.1.17	0	0	0	0	0	0	0	0	0	0	0	0	0	0	0	0	0	0	0	0	1.82428e-05	0	0	0	0	0	0	0	0	0	0	0	0	0	0	0	0	0	0	0	0	0	0	0	0	0	0	0	0
4.4.1.21	0.00214361	0.000577824	0.00123788	0.00543519	0.00248306	0.00181512	0.00236259	0	0.00222137	0.0027111	0.00375274	0	0.00561949	0.000736834	0.00332618	0.00205232	0.00125007	0.00111991	0.00299209	0.00483391	0.00404732	0	0	0.00170864	0.00511453	0.0102798	0.00513118	0	0	0.00552786	0	0.00348232	0.00131417	0.0017983	0.0094916	0.00577853	0.00713152	0.00209441	0.00736355	0	0.00260567	0.00152559	0.00348607	0.00427109	0.00259385	0	0	0.00298861	0.00482603
4.4.1.5	0	0.000291294	0	0.00107934	0	0.000210759	0	0	0.00184029	0	0	0.00270046	0.00111934	0	0.00108275	0.000975719	0	0	0.000631753	0.000662199	0.000122289	0	0	0	0.000319262	0	0	0	0	0.00107916	0.00034663	0	0.00376913	0.00254816	0	1.75659e-05	0	0	0	0	0.00129088	0	0.00213276	0.000685831	0	0	0	0	0.000536108
4.4.1.8	0	0.000256105	0.000282938	0.000670144	0	0.000291693	0	0	0.00170044	0.00043149	0	0.00255461	9.71716e-05	0	0	0	0	0	0	0.000997037	0.0018253	0	0	0	0	0	0	0	0	8.26332e-05	0.000216778	0	0.000438791	0	0.000141527	0	0	0	0	0	0.00343524	0	0	0	0.00409342	0	0	0.00022788	0
4.6.1.1	0	0.000121349	0	0.000738755	4.87792e-05	0	9.2513e-05	0	0.0018819	0	2.38661e-05	0.000572698	0	0	1.5423e-05	5.3641e-05	0	0	0	0.00108284	0	0	0	0	6.01741e-05	0	0	0	0	0.00015593	0	0	0.000653463	0.000109216	0.000105811	6.15806e-06	0	0	0	0	0	0	6.19944e-05	0	0	0	0	6.47022e-05	0
4.6.1.12	0.00403107	0.011815	0.00390543	0.00176727	0.00116826	0.0066545	0.00380548	0.000923229	0.00215714	0.0017357	0.00660439	0	0	0.00318185	0.000815677	0.00105631	0.00644315	0.00530094	0.00558048	0.00200087	0.000759196	0	0	0	0.000938662	0.00779628	0.00383335	0	0	0.00067555	0.000504145	0	0.00225868	0.00198594	0.00176652	0.000137168	0.00209734	0	0.00224678	0	0.000944899	0	0.00079251	0.00287219	0.00557272	0	0	0.00015925	0
4.6.1.13	0	0	0	0	0	0	0	0	0	0	0	0	0	0	0	0	0	0	0	0	0.000809615	0	0	0.00237822	0	0.00621435	0	0	0	0	0	0	0	0	0	0	0	0	0	0	0.00228442	0.000744414	0.000755065	0	0	0	0	0	0
4.6.1.16	0	0	0	0	0	0	0	0	0	0.000188747	0	0	0	0	0	0	0	0	0	0	0	0	0	0	0	0	0	0	0	0	0	0	0	0	0	0	0	0	0	0	0	0	0	0	0	0	0	0.00154373	0
4.7.1.1	0	0	0	0	0	0	0	0	0	0	0	0	0	0	0	0	0	0	0	0	0	0	0	0	0	0	0	0	0	0	0	0	0	0	0	0	0	0	0	0	0	0	0	0	0	0	0	0	0
4.99.1.1	0	0.000430898	0.00113127	0.000926167	0.000347386	0.000248708	0.00137909	0	0.00191849	0.00041043	0.000301397	0	0	0	0.000649982	0.00280043	0.00153748	0.000580663	0.00133581	0.00142631	0.00168993	0.00232039	0	0.0027156	0.00135439	0	0	0	0	0.00104433	0	9.89209e-05	0.00212111	0.00226939	0.00080578	0.00101852	0.000206435	0.00294462	0	0	0.00226557	0.00110282	0.00118913	0.00115638	0	0.00408543	0.00356613	0.00187661	0.00196583
4.99.1.2	0	0	0	0	0	0	0	0	0	0	0	0	0	0	0	0	0	0	0	0	0	0	0	0	0	0	0	0	0	0	0	0	0	0	0	0	0	0	0	0	0	0	0	0	0	0	0	0	0
4.99.1.3	0.00303959	0	0.00272991	0	0.00267748	0.00192514	0.00280795	0.000954936	0	0.00327457	0	0.000773351	0.00207887	0.00167474	0	5.57945e-05	0	0	0	0.000749291	0.00186499	0	0	0	0	0	0.000603715	0	0	0	0.000559234	0	2.84606e-05	0	0	3.1047e-05	0.0028724	0.00199768	0.00161884	0	0	0	0.000212496	0	0	0.00317303	0	0.000378007	0
4.99.1.4	0	0	0	0	0	0	0	0	0	0.000455004	0	0	0	0	0	0.000770747	0	0	0	0	0.0019012	0.0156264	0	0.00412926	0	0.0015528	0	0	0	0	0	0	0	0	0	1.46041e-05	0.000672188	0	0	0	0.00199337	0.00114165	4.90986e-05	3.54255e-05	0	0	0	0	0
4.99.1.8	0	0	0	0	0	0.000335287	0	0	0	0	0	0	0	0	0	0	0	0	0	0	0	0	0	0	0	0	0	0	0	0	0	0	0	0	0	0	0	0	0	0	0	0	0	0	0	0	0	0	0
5.1.1.1	0.00346076	0.000517943	0.00364846	0.00217047	0.00337867	0.00321167	0.00389521	0.000725901	0.00212379	0.00115014	0.00138606	0.00271068	0.00454846	0.00294	0.00163541	0.00260231	0.00395159	0.00121938	0.00260559	0.00349184	0.00331945	0	0	0.00558186	0.00313771	0.00303316	0.00685625	0	0	0.00339834	0.000693498	0.0022447	0.000987628	0.00118428	0.00424361	0.00309728	0.00180367	0.00108832	0.000920858	0	0.0029563	0.00294601	0.0031147	0.00321055	0.00437937	0.019843	0.00572292	0.00252914	0.00349792
5.1.1.11	0	0	0	0	0	0	0	0	0	0	0	0	0	0	0	0	0	0	0	0	0	0	0	0	0	0	0	0	0	0	0	0	0	0	0	0	0	0	0	0	0	0	0	0	0	0	0	7.9888e-05	0
5.1.1.13	0	9.47885e-05	0	0	0	0	0	0	0	0	0	0	0	0.000218144	0	0	0	0	0	0	0	0	0	0	0	0	0	0	0	0	0	0	4.56481e-05	0	0	4.62706e-05	0	0	0	0	0.000658105	0	0	0	0	0	0	9.82594e-05	0.000393211
5.1.1.20	0	0	0	0	0	0	0	0	0	0	0	0	0	0	0	0	0	0	0	0	0	0	0	0	0	0	0	0	0	0	0	0	0	0	0	0	0	0	0	0	0	0	0	0	0	0	0	0	0
5.1.1.3	0	0.000818301	0.000875426	0.00220795	0.000454923	0.000248274	0	0	0.0014731	0.00152906	0.00291348	0.00130843	0	0	0.00151356	0.00312847	0.00269468	0.00102772	0.00184558	0.00125954	0.00157025	0.00283736	0	0.00228891	0.00483203	0	0	0	0	0.00276664	0.00636108	0.00671553	0.000925794	0.00230696	0.00365568	0.00383376	0	0	0	0	0.00171448	0.00387624	0.00158554	0.00235994	0	0	0.00280653	0.0015835	0.00292091
5.1.1.7	0.00189512	9.62079e-05	0.00318205	0.000673704	0.00401657	0.00185888	0.00383499	0.0036157	0.00333637	0.00105885	0	0.00360293	0.00179463	0.00351245	0.00131861	0.00110199	0	0	0.000509296	0.00285595	0.000660225	0	0	0	0	0.00214888	0.00217746	0	0	0.00061435	0	0.000138389	0.00257096	0.0012258	0.000419281	6.40636e-05	0.00629405	0.00446178	0.00130983	0	0.00112164	0	0.00143156	0.000537663	0.00779393	0	0.00154118	0	0
5.1.1.8	0	0	0	0	0	0	0	0	0	0	0	0	0	0	0	0	0	0	0	0	0	0	0	0	0	0	0	0	0	0	0	0	0	0	0	0	0	0	0	0	0	0	0	0	0	0	0	0	0
5.1.2.3	0	0	0	0	0	0	0	0	0	0	0	0	0	0	0	0	0	0	0	0	0	0	0	0	0	0	0	0	0	0	0	0	0	0	0	0	0	0	0	0	0	0	0	0	0	0	0	4.12894e-05	0
5.1.3.1	0.00143537	0.000401878	0.00223465	0.00215061	0.00385076	0.00212409	0.00413754	0.00130446	0.00193375	0.00068025	0.00139124	0.00562201	0.00205931	0.00239365	0.00339163	0.000114069	0.000414023	0	0.00139879	0.00176421	0.00209939	0	0	2.28375e-05	0.00200094	0	0	0	0	0.00233298	0.000569369	0.00329167	0.00207185	0.00128038	0.00329594	0.00237786	0.00265355	0.00129628	0.000814387	0	0	0	0.00139131	0.00225469	0.00377819	0	0.00229356	0.00220334	0.00079275
5.1.3.11	0	0	0	0	0	0	0	0	0	0	0	0	0	0	0	0	0	0	0	0	0	0	0	0	0	0	0	0	0	0	0	0	0	0	0	0	0	0	0	0	0	0	0	0	0	0	0	0	0
5.1.3.12	0	0	0	0	0	0	0	0	0	0	0	0	0	0	0	0	0	0	0	0	0	0	0	0	0	0	0	0	0	0	0	0	0	0	0	0	0	0	0	0	0	0	0	0	0	0	0	0	0
5.1.3.13	0	9.26525e-05	0	0	0.000561135	0.000500976	0	0	0	0	0	0	0	0	0	0	0	0	0	0	0	0	0	0	0	0	0	0	0	0	0	0	0	0	0	3.7558e-05	0	0	0	0	0	0	0	0	0	0	0	0.000131662	0
5.1.3.14	0.00502803	0.000108828	0.00431196	0	0.0023504	0.00195145	0.00162725	0.00955906	0	0.00112472	0	0	0.00174438	0.00315899	0	6.16676e-05	0.000234431	0.00116507	0.00011255	0.00169058	0.000698375	0	0	0	0	0	0.000403656	0	0	0	0	0	9.3271e-05	0	0	5.1708e-05	0.00313988	0.0023987	0.00242849	0	0	0	0.000331092	0	0.0011562	0	0.00127158	0	0.0010848
5.1.3.15	0	0	0	0	0	0	0	0	0	0	0	0	0	0	0	0	0	0	0	0	0	0	0	0	0	0	0	0	0	0	0	0	0	0	0	0	0	0	0	0	0	0	0	0	0	0	0	0	0
5.1.3.2	0.000568948	0.00101586	0.00447355	0.00132949	0.00392536	0.00297251	0.00111995	0.000749774	0.00241476	0.00129384	0.000237433	0.000483054	0.00231512	0.00372664	0.00145164	0.00465222	0	0.00148536	0.000401743	0.00456924	0.000965661	0	0	0	0	0	0.00242744	0	0	0.00137334	0	0.000517786	0.00251323	0.00264985	0.000612479	0.00186802	0.00300028	0.00406937	0.00587721	0	0.00164415	0	0.00190682	0.000758226	0	0	0.000343067	9.82904e-05	0.00294487
5.1.3.20	0	0	0	0	0	0	0	0	0.000156881	0	1.39362e-05	0	0	0	0	0	0	0	0	0	0	0	0	0	0	0	0	0	0	0	0	0	0	0	0	1.70723e-05	0	0	0	0	0	0	0	0	0	0	0	0	0
5.1.3.22	0	1.84658e-05	0	0.000885854	0	0	0	0	0.00117672	0	0	0	0	0	0.000123272	0	0	0	0	0	0	0	0	0	0	0	0	0	0	0	0	0	0.000402637	0.000162786	0	0	0	0	0	0	0	0	0	0	0	0	0	0	0
5.1.3.24	0	0	0	0.00101887	0	0	0	0	0.00163682	0	0	0.0021821	0	0	0	0.000250977	0	0	0	0.000585509	0	0	0	0	7.03698e-05	0	0	0	0	8.70059e-05	0	0	0.00047851	2.9782e-05	0	0	0	0	0	0	0	0	0	0	0	0	0	0	0
5.1.3.26	0	0	0	0	0	0	0	0	0	0	0	0	0	0	0	0	0	0	0	0	0	0	0	0	0	0	0	0	0	0	0	0	0	0	0	0	0	0	0	0	0	0	0	0	0	0	0	0	0
5.1.3.29	0	0	0	0.000555046	0	0	0	0	0.00188977	0	0	0	0	0	0	0	0	0	0	0	0	0	0	0	0	0	0	0	0	5.08684e-05	0	0	0.000480216	0.000217069	0.000307243	7.36746e-06	0	0	0	0	0	0	0	0	0	0	0	0	0
5.1.3.3	0	0.000299613	0.000439877	0.00230358	0.000119191	0	0	0	0.00140773	0	0.00163023	0	0	0	0.00240932	0	0.000620048	0	0.00101745	0.000441987	5.18796e-05	0	0	6.81325e-05	0.00210919	0	0	0	0	0.00255364	0.000499018	0.0032544	0.00130977	0.000530856	0.004563	0.00243336	0	0	0	0	0.000433535	0.0016325	0.000531413	0.00194539	0	0	0	0.00206082	0.00209374
5.1.3.32	0	0	0	0	0	0	0	0	0	0	0	0	0	0	0	0	0	0	0	0	0	0	0	0	0	0	0	0	0	0	0	0	0	0	0	0	0	0	0	0	0	0	0	0	0	0.0344619	0	0	0
5.1.3.4	0	0.000113072	0	0.000284493	0	0	0	0	0.0002043	0	1.8884e-05	0.00305578	0	0	0	0	0	0.00164504	0	0.00055913	0.000216424	0	0	0	0	0	0	0	0	0.000546637	0	0	0	0.000535905	0	0.000401654	0	0	0	0	0.000667226	0	0	6.65361e-05	0	0	0	0	0
5.1.3.8	0	9.01932e-05	0	0	0	0	0	0	2.84731e-05	0	0	0	0	0	0	0	0	0	0	0	0	0	0	0	0	0	0	0	0	0	0	0	0	0	0.000378213	7.62761e-05	0	0	0	0	0	0	0	0	0	0	0	0	0
5.1.3.9	0.00271092	0.000641892	0.00622088	0.00297957	0.000941459	0.00263054	0.0051438	0.00379326	0.00296579	0.0016395	0.00204039	0.00637817	0.00271215	0.00477207	0.00284084	0.00360335	0.00133192	0.00150431	0.00314624	0.00102267	0.00173326	0	0	0.00339592	0.00395637	0.00405287	0.00266366	0	0	0.00365667	0.000995293	0.00396378	0.00130852	0.00227176	0.00362943	0.00468674	0.00695383	0.00398243	0.00240341	0	0.00309798	0.00217706	0.00405275	0.0032186	0	0	0	0.00200141	0.00291617
5.1.99.1	0.00442433	7.30062e-05	0.00317171	0	0.0026599	0.00265615	0.000368729	0.0145438	0	0	0	0	0.00327379	0.00378845	0	0	0	0	0	0.00113158	0.00122373	0	0	0	0	0.0065805	0.0021189	0	0	0	0	0.000265038	2.67016e-05	0	0	0	0.00189464	0.00109107	0	0	0	0	0.000138425	0	0	0.0108766	0	0	0
5.1.99.6	0	0	0	0	0	0	0	0	0	0	0	0	0	0	0	0	0	0	0	0	0	0	0	0	0	0	0	0	0	0	0	0	0	0	0	0	0	0	0	0	0	0	0	0	0	0	0	0	0
5.2.1.2	0	0	0	0	0	0	0	0	0	0	0	0	0	0	0	0	0	0	0	0	0	0	0	0	0	0	0	0	0	0	0	0	0	0	0	0	0	0	0	0	0	0	0	0	0	0	0	0	0
5.2.1.5	0	0	0	0	0	0	0	0	0	0	0	0	0	0	0	0	0	0	0	0	0	0	0	0	0	0	0	0	0	0	0	0	0	0	0	0	0	0	0	0	0	0	0	0	0	0	0	0	0
5.2.1.8	0.0144281	0.00340055	0.0144527	0.011178	0.00876343	0.00777316	0.005692	0.00329378	0.0120953	0.00627925	0.00478724	0.0145766	0.0105569	0.00743918	0.00931398	0.010348	0.00317885	0.00602861	0.00724721	0.00895423	0.00621213	0.0033086	0	0.00547391	0.00562863	0.0162902	0.00726187	0	0	0.0107988	0.00428607	0.00670184	0.0136355	0.0106654	0.0131493	0.008855	0.0057834	0.0081497	0.00951001	0	0.00294779	0.00575132	0.00926271	0.00968576	0.0119695	0.00769426	0.00462944	0.00750653	0.0112067
5.3.1.1	0.0087121	0.000550645	0.0041192	0.0025582	0.00413499	0.00203795	0.000194688	0.00274208	0.00195924	0.000945161	0.00283283	0.000683243	0.00118797	0.00310594	0.00195724	0.00175704	0.00222142	0.00151705	0.0011493	0.00159757	0.0024907	0.00858367	0	0.0022978	0.00475892	0.00356861	0.00289005	0	0	0.00311934	0.00454625	0.00742211	0.00138449	0.00168383	0.00396483	0.0036644	0.00455551	0.00577332	0.00350976	0	0.00305096	0.00111555	0.00263972	0.00287621	0.00331099	0	0.0039374	0.00390638	0.00296167
5.3.1.12	0.00166689	0	0.00117912	0.000295964	0.00291789	0.00277278	0.00180976	0.00679273	0.00139986	0.00253961	0	0.00106086	0.00321425	0.0052418	0	0.000200142	0	0	0	0.00176421	0.000849752	0	0	0	3.74167e-05	0.000600017	0.00267702	0	0	0.000155378	0	0	4.34817e-05	0	0.000276262	7.51802e-06	0.00284554	0.00149131	0.00431563	0	0.00107847	0	0.000207625	0	0.0017146	0.00847315	0	0	0
5.3.1.13	0	0	0	0.000372471	0	0	0	0	0.000977535	0	0	0	0	0	9.58968e-05	0.000227485	0	0	0	0.000821222	0.000114018	0	0	0	0.000227915	0	0	0	0	9.80024e-05	0	0	0.000462406	5.55837e-05	0	0	0	0	0	0	0	0	5.94351e-05	0	0	0	0	0	0
5.3.1.14	0	0	0	0	0	0	0	0	0	0	0	0	0	0	0	0	0	0	0	0	0	0	0	0	0	0	0	0	0	0	0	0	0	0	0	0	0	0	0	0	0	0	0	0	0	0	0	0	0
5.3.1.16	0.00689059	2.16138e-05	0.00287106	0.000477677	0.00281077	0.00359975	0.00488784	0.00681996	0.000585805	0.00392189	0.000331233	0.00138878	0.0017632	0.000419637	0.000947429	0.000424234	0.00122595	0.000217586	0.000838215	0.00276369	0.00300923	0	0	0.00463177	0.00124436	0.00117562	0.00647225	0	0	0.00107063	0.00341037	0.00451644	0.00257506	0.00202093	0.00055242	0.000665007	0.00540284	0.00305154	0.00443062	0	0.00435521	0.00190482	0.00236091	0.00140952	0	0.0110843	0.00423455	0.00148131	0
5.3.1.17	0	0	0	0	0	0	0	0	0	0	0	0	0	0	0	0	0	0	0	0	0	0	0	0	0	0	0	0	0	0	0	0	0	0	0	0	0	0	0	0	0	0	0	0	0	0	0	0	0
5.3.1.22	0	2.07565e-05	0	0.00124975	0	0	0	0	0.00120871	0	0	0	0	0	0	0	0	0	0	0.000194784	3.50492e-05	0	0	0	0	0	0	0	0	0	0.000332559	0	0	0	0	0	0	0	0	0	0.00099415	0	0	0	0	0.00898684	0	0	0
5.3.1.23	0	0	0	0	0	0	0	0	1.6049e-05	0	0	0	0	0	0	0	0	0	0	0	7.44197e-05	0	0	0	0	0	0	0	0	0	0	0	0	0	5.33172e-05	1.28196e-05	0	0	0	0	0	0	0	0	0	0	0	0	0
5.3.1.24	0	0.000339328	0	0.000516886	0.000266366	0.000221527	0	0	0.000411605	0.000887919	0	0	0.000598316	0	0.000662009	0.00161132	0	0.00043186	0.000604147	0.000259508	0.000497381	0	0	0.0013524	0	0	0	0	0	0.00088777	0.000476959	0	0.00163175	0.00226783	0.000131286	0.000758649	0	0.000747219	0	0	0.00674664	0.00313901	0.000971014	0.000430556	0	0	0	5.85783e-05	0.00094544
5.3.1.25	0	0.000117892	9.50609e-05	0.00417303	0	0.000416742	0	0	0.00178871	0	0	0	0	0	0.00211558	0.000548091	0.00137146	0.00176856	0.0018866	0.000162286	0	0	0	4.30587e-05	0.00286477	0	0	0	0	0.00382209	0	0.00411701	0.000930994	0.00221788	0.00418576	0.00333517	0	0	0	0	0.000963545	0.000244723	0.001164	0.00238853	0	0	0	0.00122878	0.00317944
5.3.1.26	0	0.000556828	0	0.000174219	0.000927502	0.000417523	0	0	0.000640676	0.00165613	6.27016e-05	0	0	0	0	0.00495266	0.000557441	0.00173133	0.000270677	0.000206682	0.00261405	0	0	0.0053284	0	0.00189297	0	0	0	0.000957699	0.00129745	0.000360312	2.94048e-05	0.00154688	0.000597297	0.00171823	0.000516937	0	0.00287662	0	0.00683136	0.00388194	0.000753872	0.00012209	0	0	0.00492396	0.00117401	0.0060492
5.3.1.28	0	5.79552e-05	0	0.000353549	0	0	0	0	3.19432e-05	0	0.000142014	0	0	0	0	0	0	0	0	0.000280381	0	0	0	0	0	0	0	0	0	8.89163e-05	0.000474097	0	0.000708922	9.5804e-05	0	0.000138975	0	0	0	0	0	0	0	0	0	0	0	0	0
5.3.1.31	0	0	0	0	0	0	0	0	0	0	0	0	0	0	0	0	0	0	0	0	0	0	0	0	0	0	0	0	0	0	0	0	0	0	0	0	0	0	0	0	0	0	0	0	0	0	0	0	0
5.3.1.4	0	0	0	0	0	0	0	0	0	0.000334029	0	0	0	0	0	0	0	0	0	0	0	0	0	0	0	0	0	0	0	0	0	0	0	0	0	0	0	0	0	0	0	0	0	0	0	0	0	0	0
5.3.1.5	0	6.91134e-05	0	0.000810883	0	0	0	0	0.00168735	0.000290642	0	0	0	0	0.000123028	0	0	0	0	0.00100241	0	0	0	0	0	0	0	0	0	5.99977e-05	0	0	0.000804081	0.00010155	4.22009e-05	8.63116e-06	0	0	0	0	0	0	0	0	0	0	0	0	0
5.3.1.6	0.0101497	0.00249522	0.00194073	0.00212409	0.00314127	0.00139316	0.00272351	0.00787561	0.00160301	0.00490853	0.00309119	0.0024803	0.00108161	0.00289146	0.00211881	0.00236079	0.00616164	0.00208951	0.00393733	0.00255484	0.00524418	0.00338813	0	0.00238204	0.00420616	0	0.00524359	0	0	0.00338303	0.00343005	0.00482279	0.00135271	0.00154834	0.00302611	0.00397931	0.00625307	0.00101705	0.00379558	0	0.0019052	0.00154187	0.00371447	0.00327085	0.00597238	0	0.00279275	0.00183817	0.00350433
5.3.1.8	0.00676415	0	0.000878792	0	0.00309863	0.00206139	0.00145969	0.00273388	0	0.00181883	0	0	0.00347637	0.00321571	0	0.000305206	0	0	0	0.00173259	0.00159857	0	0	0	0	0.00144729	0.00430972	0	0	0	0	9.0028e-05	1.76189e-05	0	0	2.03747e-05	0.00485275	0.00210028	0.00434545	0	0.000372325	0.000979057	0.000208992	0	0.00413845	0	0.00146869	0.00297871	0
5.3.1.9	0.00103719	0.00277596	0.00352968	0.00320563	0.00277462	0.00273249	0.00711239	0.0058695	0.00242467	0.000881664	0.00255095	0.0018017	0.00253961	0.0049682	0.00243682	0.003894	0.00455112	0.00325278	0.00260158	0.00387407	0.00235813	0.00483962	0	0.00216243	0.00207643	0	0.00446891	0	0	0.00356507	0.00108019	0.0020693	0.00289196	0.00269961	0.00446825	0.00347241	0.00161101	0.00336053	0.009051	0	0.00112508	0.00273888	0.00219346	0.002979	0.00993746	0	0.00136079	0.00339665	0.00258465
5.3.2.2	0	0	0	0	0	0	0	0	0	0	0	0	0	0	0	0	0	0	0	0	0	0	0	0	0	0	0	0	0	0	0	0	0	0	0	0	0	0	0	0	0	0	0	0	0	0	0	0	0
5.3.3.10	0	0	0	0	0	0	0	0	0	0	0	0	0	0	0	0	0	0	0	0	0	0	0	0	0	0	0	0	0	0	0	0	0	0	0	0	0	0	0	0	0	0	0	0	0	0	0	0	0
5.3.3.14	0	0.000182382	0.000345778	0.000603399	0	0	0	0	0.000749471	0	5.2898e-05	0	0	0	0	0.000245496	0	0.000724208	1.80328e-05	0.000247135	0	0	0	0	0	0	0	0	0	0.000562895	0	0	0.000560987	0.000970322	0	0.000566614	0	0	0	0	0	0	0	7.19959e-05	0	0	0	0	0
5.3.3.17	0	0	0	0	0	0	0	0	0	0	0	0	0	0	0	0	0	0	0	0	0	0	0	0	0	0	0	0	0	0	0	0	0	0	0	0	0	0	0	0	0	0	0	0	0	0	0	0	0
5.3.3.18	0	0	0	0	0	0	0	0	0	0	0	0	0	0	0	0	0	0	0	0	0	0	0	0	0	0	0	0	0	0	0	0	0	0	0	0	0	0	0	0	0	0	0	0	0	0	0	0	0
5.3.3.2	0	0.000556154	0.00554287	0.00217176	0.000622057	0.0037875	0.00267017	0	0.000414177	0.000310039	0.00173192	0.0037028	0.00156544	0.0043204	0.0015144	0.00203379	0.00146212	0.00164987	0.00156099	0.00432931	0.00347297	0.00209372	0	0.00356437	0.00316759	0.00315285	0.00314435	0	0	0.00269106	0.00065701	0.00120828	0.000409975	0.00139018	0.00471539	0.00299033	0.00473134	0.00671988	0.00772082	0	0.00399221	0.0018241	0.00130072	0.00158771	0	0	0.00207152	0.00231307	0.00513804
5.3.3.4	0	0	0	0	0	0	0	0	0	0	0	0	0	0	0	0	0	0	0	0	0	0	0	0	0	0	0	0	0	0	0	0	0	0	0	0	0	0	0	0	0	0	0	0	0	0.0194183	0	0	0
5.3.3.8	0	0	0	0	0	0	0	0	0	0	0	0	0	0	0	0	0	0	0	0	0	0	0	0	0	0	0	0	0	0	0	0	0	0	0	0	0	0	0	0	0	0	0	0	0	0	0	0	0
5.3.4.1	0	0	0	0.000509736	0.000450248	0	0	0	4.40109e-05	0	0	0	0.00120294	0	0.000664654	0.000185394	0	0	0.000368868	0	0	0	0	0	0	0	0	0	0	0.000330334	0	0	0.00120174	0.00123086	0	0	0	0	0	0	0	0	0.00175841	0.000446087	0	0	0	0.000680084	0
5.4.1.2	0.00659339	0.000180049	0.00189561	0	0.00132122	0.00194051	0.000694443	0.00188115	0	0.000809459	3.87207e-05	0.00159872	0.00456899	0.00238956	0	0.000517094	0	0	0	0.00336987	0.000572662	0	0	0	0	0	0	0	0	0	0	0	5.73909e-05	0	0	5.0738e-05	0.000878113	0.0013468	0.00488679	0	0	0	8.5525e-05	0	0.00186095	0	0	0	0
5.4.2.1	0	0	0	0	0	0	0	0	0	0	5.72029e-05	0	0	0.00333692	0	0.000233032	0	0	0	0	0	0	0	0	0	0	0.00407311	0	0	0	0	0	0	0	9.19156e-05	1.26074e-05	0	0	0	0	0	0	0	0	0	0	0	0	0.000268996
5.4.2.10	0.00327603	0.000340002	0.00202529	0.00277905	0.0037844	0.00248821	0.00358961	0.0106032	0.00177994	0.00302106	0.0026549	0.00482079	0.0013433	0.00380848	0.00163447	0.00293088	0.00378475	0.000633096	0.00213666	0.0030901	0.00227108	0	0	0.00260065	0.00480295	0.0050214	0.000304609	0	0	0.00369133	0.00486104	0.00427253	0.001051	0.00167073	0.00394311	0.00393285	0.00271239	0.00467834	0.0041538	0	0.00242994	0.00263246	0.00180611	0.00283062	0	0.00295976	0.00261039	0.00262059	0.00229705
5.4.2.11	0.00210448	0.000523073	0.0049168	0.000338503	0.00299235	0.00360635	0.00324272	0.00573633	0.00142609	0.00241904	0.000213337	0	0.00297982	0.00382048	0	0.00219941	0	0.00254225	0.000123521	0.00266232	0.00221176	0.0122223	0	0.00228566	4.11243e-05	0.00536314	0.00181232	0	0	0.000578725	0.00105301	0.000836081	0.00102284	0.000833275	0.000349804	0.00120171	0.00312509	0	0.000726844	0	0.00172644	0.00154823	0.000650805	5.3466e-05	0	0	0.00215942	0.000558319	0.00127025
5.4.2.12	0	0.000138128	0.000561789	0.00205375	0	0	0.000373361	0	0.000116867	0	0.0013305	0	0.000594575	0	0.0020204	0.000404135	0.000320807	0	0.00174469	9.58624e-05	0.0015607	0	0	0.00279022	0.00156799	0.00388357	0	0	0	0.00261657	0	0.00313789	0.0015067	0.00122416	0.00226485	0.00205339	0.00143909	0.00055219	0	0	0.00214295	0.00226555	0.00220869	0.00218642	0	0	0.00161793	0.00210604	0.00131613
5.4.2.2	0.000887219	0	0.00379899	0	0.000996519	0.0031098	0.00267414	0.0179849	0	0.000257548	0	0.00151605	0.0023567	0.00255042	0	0.000339792	0	0	0	0.00225685	0.00209289	0.00258683	0	0.0023487	0	0.00205596	0.00433684	0	0	0	0	0	3.75145e-05	0	0	6.20496e-05	0.00309652	0.00405605	0.00154312	0	0.00131925	0.00166274	0.00138736	5.8369e-06	0	0.0024201	0.00554352	0.00147003	0
5.4.2.6	0	0	0	0	0	0	0	0	0	0	0	0	0	0.000501194	0	0	0	0	0	0	0	0	0	0	0	0	0	0	0	0	0	0	0	0	0	0	0	0	0	0	0	0	0	0	0	0	0	0	0
5.4.2.7	0	0.000645265	0.000288309	0.00224526	0	0.000946028	0.000242599	0	0.000446321	0.00108276	0.00122021	0.000850918	0.000293973	0	0.00124099	0.00319223	0.000866769	0.000647717	0.0013253	0.000244483	0.00245407	0.0165828	0	0.00406952	0.00184086	0.00435682	0	0	0	0.00242796	0.000214512	0.00269539	0.000269959	0.00129704	0.00291958	0.00297369	0.00217539	0	0	0	0.00449161	0.00152229	0.00231285	0.00197412	0	0	0.00364091	0.00142849	0.00360655
5.4.2.8	0	0	0	6.47058e-05	0.00100266	0	0.000215864	0	0.000218831	0.000212499	8.8347e-05	0	0.00028927	0	7.24808e-05	8.40507e-05	0	0	0	0	0.00210942	0	0	0	0	0	0	0	0	0	0	0	0.000154228	4.98689e-05	0	7.88578e-06	0.000230071	0	0	0	0	0.00077614	0	0	0	0	0	0.000648042	0
5.4.2.9	0	0	0	0	0	0	0	0	0	0	0	0	0	0	0	0	0	0	0	0	0	0	0	0	0	0	0	0	0	0	0	0	0	0	0	0	0	0	0	0	0	0	0	0	0	0	0	0	0
5.4.3.2	0	0	0	0	0	0	0	0	0	0	0	0	0	0	0	0	0	0	0	0	0	0	0	0	0	0	0	0	0	0	0	0	0	0	0	0	0	0	0	0	0	0	0	0	0	0	0	0	0
5.4.3.8	0.00157275	0.000151844	0.00230655	0.000309072	0.00224419	0.00372332	0.00179864	0.0104566	0.000282795	0.00149771	0.00027915	0.00500333	0.00184701	0.00265145	0.00115179	0.000650153	0	0	0.000440504	0.00219872	0.00307928	0	0	0.00466698	0	0.00525369	0.000324654	0	0	0.000571856	0.000402791	8.2534e-05	0.00165763	0.00131992	0.000213526	9.45158e-05	0.00282309	0.000646963	0.00119674	0	0.00392411	0.00403413	0.00187802	0.00139938	0.00650714	0	0.00492298	0.00204854	0
5.4.4.2	0.00296789	0.000152659	0.00160241	0.00053888	0.00136826	0.00320758	0.000857367	0.00277566	0.000911325	0.00110897	0	0.00301305	0.00295908	0.00332253	3.33415e-05	0	0	0	0	0.00160872	0.00100856	0.00180939	0	0	0	0	0.00401651	0	0	0.000121677	0	0	0.000755524	0	8.77985e-05	0.00012943	0.0021929	0.00294462	0.00311227	0	0.00019052	0	0.000460324	0	0.0021075	0.0100606	0.00121156	0.000121301	0
5.4.99.1	0	0	0	0	0	0	0	0	0	0	0	0	0	0	0	0	0	0	0	0	0	0	0	0	0	0	0	0	0	0	0	0	0	0	0	0	0	0	0	0	0	0	0	0	0	0	0	0	0
5.4.99.12	0.00916446	0.000534582	0.00343958	0.00273023	0.00234698	0.00262758	0.00161944	0.00851758	0.00169	0.00510615	0.00198017	0.00203997	0.00156137	0.0052782	0.0017853	0.00156322	0.000769148	0.00239165	0.0026807	0.00241573	0.00265394	0.00846834	0	0.0025211	0.00355808	0.00537181	0.00212322	0	0	0.0036498	0.00415371	0.00553442	0.00100593	0.00162528	0.00395227	0.00447209	0.00273382	0.00158764	0.0044046	0	0.00268674	0.001517	0.00244837	0.00290589	0.00152096	0	0.00232931	0.00204984	0.00477752
5.4.99.15	0	0	0.000523396	0	0.000543131	0.000177934	0.000918381	0.000609891	0	0	0	0	0	0.000230278	0	0	0	0	0	5.54099e-05	0	0	0	0	0	0	0.00240896	0	0	0	0	0	0	0	0	0	0	0	0	0	0	0	0.000121703	0	0	0	0	0.00027783	0
5.4.99.16	0	0	0	0	8.47878e-05	0	0	0	0	0	0	0	0	0	0	0	0	0	0	0	0	0	0	0	0	0	0	0	0	0	0	0	0	0	0	0	0	0	0	0	0	0	0	0	0	0	0	0	0
5.4.99.18	0.0022216	0.0109705	0.00131113	0.00174776	0.00425893	0.00405844	0.00227339	0.00451618	0.0017464	0.00526798	0.00511047	0.000915945	0.00373924	0.00201225	0.00117958	0.00387932	0.00655387	0.00563845	0.00499123	0.00415859	0.000751356	0	0	0	0.00213473	0	0.00160087	0	0	0.0012802	0.00117117	0	0.00167568	0.00236826	0.00141795	0.00154889	0.00170436	0.00239126	0	0	0.000451371	0	0.00161799	0.00286302	0	0	0	0	0.00301018
5.4.99.19	0	0	0	0.00040621	0	0	0	0	0.00171982	0	0	0	0	0	0	0.000326806	0	0	0	0.000340482	0	0	0	0	8.14436e-05	0	0	0	0	0.00012235	0	0	0.000669677	2.58482e-05	0.00034368	1.17855e-05	0	0	0	0	0	0	0	0	0	0	0	0	0
5.4.99.2	0.00301578	0.000211598	0.00162734	0	0.00275752	0.00258738	0.00284448	0.00387906	9.00047e-05	0.00078452	0	0.00230751	0.00317673	0.00396835	0	7.20434e-05	0	0	0	0.00145949	0.000976889	0.00106973	0	0	0	0.000869316	0.00238695	0	0	0	0.0013449	2.75779e-05	2.89926e-05	0	7.47265e-05	5.90483e-05	0.00347079	0.000864706	0.00235088	0	0.000222138	0	0.000301201	0	0.00185195	0.00204364	0.000724508	0	0
5.4.99.20	0	7.21911e-05	0	0.000687142	0	0	0	0	0.00156492	0	0	0	0	0	0.00012845	0	0	0	0	0.00104442	0	0	0	0	8.35413e-05	0	0	0	0	0.000117999	0	0	0.00044773	2.63902e-05	0.000176266	1.26074e-05	0	0	0	0	0	0	0	0	0	0	0	0	0
5.4.99.22	0	7.21349e-05	0	0.000677939	0	0	0	0	0.00111164	0	0	0	0	0	0	0	0	0	0	0.000767851	0	0	0	0	2.50502e-05	0	0	0	0	0.000229814	0	0	0.000422102	7.94805e-05	0	1.5194e-05	0	0	0	0	0	0	0	0	0	0	0	0	0
5.4.99.23	0	0.000128474	0	0.000770655	0	0	0	0	0.00210149	0	5.24733e-05	0	0	0	0	7.45884e-05	0	0	0	0.000153856	0	0	0	0	0	0	0	0	0	0.000117843	0	0	0.000829503	0.000159302	0	1.68526e-05	0	0	0	0	0	0	0	0	0	0	0	0	0
5.4.99.24	0	1.61752e-05	0	0.000677336	0	0	0	0	0.00186771	0	0	0.000534611	0	0	0	0	0	0	0	0.000391064	0	0	0	0	0	0	0	0	0	0.000168557	0	0	0.000879705	0.00017626	0.000471569	0	0	0	0	0	0	0	0	0	0	0	0	0	0
5.4.99.25	0.00472262	0.000565288	0.00362129	0.00139042	0.00282794	0.00053962	0.00178792	0.00471574	0.00115806	0.00127317	0.0010543	0	0.00472175	0.00232734	0.00142834	0.00323106	0.0021842	0.00109621	0.00186982	0.00203813	0.00288099	0.00242975	0	0.00151616	0.00442622	0	0.000485802	0	0	0.00201622	0	0.00202718	0.00105816	0.000930272	0.00329306	0.0028451	0.00274997	0.00443123	0	0	0.00239468	0.00111555	0.00200708	0.0030159	0.00428368	0	0.00447758	0.00276246	0.0026718
5.4.99.26	0	4.52933e-05	0	0.000369011	0	0	0	0	0.00102134	0	0	0	0	0	0	0	0	0	0	0.00109623	0	0	0	0	7.86873e-05	0	0	0	0	6.95409e-05	0	0	0.000424675	0	8.30123e-05	0	0	0	0	0	0	0	0	0	0	0	0	0	0
5.4.99.27	0	0.000183281	0	0.000966094	0	0	0	0	0.00109169	0	3.72628e-05	0.00302931	0	0	8.15808e-05	7.08688e-05	0	0	0	0.00110147	0	0	0	0	0.000131227	0	0	0	0	7.9455e-05	0	0	0.000892583	3.36692e-05	0	5.36578e-06	0	0	0	0	0	0	5.38445e-05	0	0	0	0	0	0
5.4.99.28	0	0	0	0.00121246	0	0	0	0	0.00135277	0	0	0	0	0	6.70021e-05	0	0	0	0	0.00134296	0	0	0	0	0.000130666	0	0	0	0	0.00024667	0	0	0.00076359	0.000310147	0	1.76227e-05	0	0	0	0	0	0	0	0	0	0	0	0	0
5.4.99.29	0	0	0	0.00121246	0	0	0	0	0.00135277	0	0	0	0	0	6.70021e-05	0	0	0	0	0.00134296	0	0	0	0	0.000130666	0	0	0	0	0.00024667	0	0	0.00076359	0.000310147	0	1.76227e-05	0	0	0	0	0	0	0	0	0	0	0	0	0
5.4.99.5	0.0022071	0.00300097	0	0.000642493	0.00140692	0.00418409	0.00159893	0.00578818	0.000302531	0.00127697	0.00169966	0.00374599	0.00416021	0.00109806	0.00188054	0.000569561	0.0031116	0.00320474	0.00155145	0.00109657	0.000477414	0	0	0	0	0	0.00311408	0	0	0.000314987	0	0	0.00100008	0.000886273	0	0.000241808	0.00274266	0	0.00572437	0	0	0	0.00176101	0.000755272	0.0272185	0	0	0	0
5.4.99.61	0	0	0	0	0.000308446	0.000125135	0	0	0	0	0	0	0	0	0	0	0	0	0	0	0	0	0	0	0	0	0	0	0	0	0	0	0	0	0	0	0	0	0	0	0	0	0	0	0	0	0	0	0
5.4.99.62	0.000831939	0.000343515	0.000282217	0.000819913	0.00385704	0.00240771	0.000466006	0	0.00184397	0.00212665	0.000670156	0	0.00524363	0.00198559	0.00235772	0.000213977	0.00279857	0	0.000852982	0.00215371	0.00199017	0.0130375	0	0.00274724	0.00268015	0.0077451	0.00553602	0	0	0	0	0	0.00116544	0	0	0.000358246	0.00179619	0	0.00657614	0	0.00134317	0.00162532	0.00154574	0.00110678	0.00396395	0	0	0.000323913	0
5.4.99.7	0	0	0	0	0	0	0	0	0	0	0	0	0	0	0	0	0	0	0	0	0	0	0	0	0	0	0	0	0	0	0	0	0	0	0	0	0	0	0	0	0	0	0	0	0	0	0	0	0
5.4.99.9	0	0	0.000426732	0	0.00196087	0.000315661	0	0	0.000272555	0	0.000158751	0	0	0	0	0.000586527	0	0	0	0	0	0	0	0	0	0	0	0	0	0.000514269	0.000118763	0.0002498	0	0.000815914	5.12587e-05	0.000356756	0	0	0	0	0	0	0	0	0	0	0	0.000171498	0
5.5.1.1	0	0	0	0	0	0	0	0	0	0	0	0	0	0	0	0	0	0	0	0	0	0	0	0	0	0	0	0	0	0	0	0	0	0	0	0	0	0	0	0	0	0	0	0	0	0	0	0	0
5.5.1.4	0	0	0	0	0	0	0	0	0	0	0	0	0	0	0	0	0	0	0	0	0	0	0	0	0	0	0	0	0	0	0	0	0	0	0	0	0	0	0	0	0	0	0	0	0	0	0	0.000146972	0
5.99.1.2	0	0.00200187	0	0.00216469	0.000491421	0.000256263	0.000446418	0	0.00289854	8.01225e-05	0.00296468	0.0003674	0.00010861	7.09743e-05	0.00279825	0.000769573	0.000233504	0.00183692	0.00207195	0.00114137	0.00144966	0.00695521	0	0.00348178	0.0038467	0.00270716	0	0	0	0.00162467	0.000180529	0.00147212	0.00144518	0.000809673	0.002098	0.00153963	0.000426133	0	0	0	0.00509864	0.0014828	0.00132417	0.00171466	0	0	0.000663832	0.00199983	0.00154957
5.99.1.3	0	0.00690801	0.000912697	0.0109913	0.000293652	4.70669e-05	0.00124026	0	0.00738708	0.000582788	0.00898907	0.0048533	0.00159879	0.00160532	0.0133237	0.00391521	0.00356794	0.00678429	0.0071191	0.0033904	0.00315664	0.00433458	0	0.00713355	0.0107778	0.00493479	0	0	0	0.0107774	0.00476148	0.00978952	0.00741174	0.0069245	0.00989287	0.00832214	0.000512686	0	0.00393944	0	0.0076958	0.00656348	0.00716678	0.00805902	0	0	0.00306661	0.00399044	0.00256333
6.1.1.1	0.00363316	0.00871931	0.0027631	0.00326999	0.00233847	0.00643922	0.00418678	0.00538905	0.00217942	0.00427658	0.00568889	0.00276363	0.00528479	0.00344063	0.0057284	0.00372374	0.00528073	0.00703911	0.0054895	0.0028843	0.00323309	0.00341995	0	0.00207893	0.0042429	0	0.00131512	0	0	0.00433956	0.00224552	0.00503472	0.00250171	0.00318935	0.00611599	0.00478245	0.00115257	0.000334839	0.00368438	0	0.00191878	0.00290247	0.00381046	0.00429931	0.00753725	0.00827843	0.00110431	0.00402053	0.00447485
6.1.1.10	0.00381789	0.00195461	0.00276398	0.00248277	0.00336807	0.00147601	0.00184285	0.00945424	0.000512485	0.00170957	0.00246479	0.000544365	0.00451468	0.00189302	0.00268549	0.000731985	0.00217782	8.21081e-05	0.00190802	0.00130733	0.00224502	0	0	0.00301314	0.00443305	0.00130161	0.00574394	0	0	0.00272687	0.00575737	0.00465957	0.000535527	0.00139554	0.00315256	0.00317527	0.00118674	0.00667759	0.00166426	0	0.00118974	0.000968977	0.00173281	0.00263987	0	0.00217346	0.00214827	0.00157076	0.00159703
6.1.1.11	0.000680329	0.000605002	0.00271933	0.00242039	0.00326353	0.00140202	0.0020292	0.00378058	0.00174614	0.00308725	0.00205306	0.00780829	0.00342784	0.00620312	0.00170397	0.00242977	0.000193852	0.00171289	0.00105382	0.00212543	0.00281751	0	0	0.00313582	0.00278999	0.00402059	0.00334401	0	0	0.00319199	0.000100996	0.0031827	0.00113234	0.00134802	0.00399859	0.00357475	0.00317338	0.000990418	0.00120809	0	0.00255013	0.00277532	0.00200524	0.00175204	0.00287417	0	0.00137916	0.00269903	0.00394801
6.1.1.12	0	0.00367823	0.000286465	0.00205825	0.000338523	5.21904e-05	0.000158821	0	0.00257578	0.00112852	0.00159633	0.00331682	0.00116948	0	0.00152793	0.00576315	0.00144172	0.00445011	0.00224616	0.00134581	0.00269665	0	0	0.00220804	0.000423755	0.00283394	0.000310897	0	0	0.0018222	0.000471235	0.000270184	0.00204948	0.00181091	0.0016515	0.00150607	0.000306081	0	0	0	0.00342247	0.00262329	0.00173778	0.00107412	0	0	0.00196558	0.00124187	0.00230541
6.1.1.13	0	0.000803405	0.000562671	0.000477893	0.000616683	0.000119665	0.000195349	0	0.000708574	0.00106194	0.000203556	0	0	0.000549028	0	0.00482828	0.000159766	0.00574461	0.000180934	0.000897504	0.00181247	0.00585566	0	0.00289366	0	0	0	0	0	0.00121141	0.00267359	6.88449e-05	3.28557e-05	0.00161716	0.000283724	0.00252166	0.00100174	0	0	0	0.00366082	0.00266279	0.00127557	0.000269157	0	0	0.00408434	0.00133929	0.00471168
6.1.1.14	0.0046698	0.00582704	0.00339294	0.00584771	0.00396088	0.00503451	0.00717089	0.00416964	0.00313971	0.00461061	0.00460324	0.00514731	0.00270573	0.00198079	0.00603536	0.00404011	0.00296227	0.00388494	0.00481663	0.00300641	0.00419402	0.00433657	0	0.00198315	0.0046418	0	0.0063508	0	0	0.0054652	0.00157945	0.00380086	0.0036811	0.00584885	0.00637414	0.00643227	0.00392345	0.00921531	0.004062	0	0.0042638	0.00138225	0.00313381	0.00499311	0.00659946	0.00391482	0.00326307	0.00268387	0.00626487
6.1.1.15	0.004967	0.00278934	0.00348639	0.00236401	0.00307141	0.00278841	0.00249547	0.0027156	0.00264033	0.0019459	0.00322552	0.00254393	0.00221945	0.00359288	0.00252914	0.00346716	0.001251	0.00156034	0.00276872	0.00193622	0.00232452	0	0	0.00167546	0.00286889	0.000477966	0.00262475	0	0	0.00272085	0.00113063	0.002248	0.00231326	0.0020961	0.00347432	0.00274856	0.00308598	0.00530259	0.0020116	0	0.00597301	0.00159656	0.00343027	0.00366815	0.00134759	0.00735675	0.00119778	0.00182592	0.00513337
6.1.1.16	0.00220382	0.000659585	0.0021767	0.00267546	0.00358223	0.00223168	0.00397634	0.00162003	0.00170366	0.0053135	0.0013618	0.00339531	0.00374629	0.00244614	0.00259028	0.00337991	0.00128775	0.00138734	0.00169624	0.00311329	0.003409	0.00152903	0	0.00254878	0.00193233	0.00484187	0.00285861	0	0	0.00363225	0.00122757	0.00379896	0.00243017	0.0023573	0.00485079	0.00386606	0.00478031	0.00269829	0.00205702	0	0.00262168	0.00311034	0.00412485	0.00268345	0.00109991	0.0026445	0.00450809	0.00227917	0.00339337
6.1.1.17	0.00558713	0.00115569	0.00339646	0.00406198	0.00324727	0.00249385	0.00422556	0.000848252	0.00256106	0.0050109	0.00358893	0.00720169	0.00247301	0.00312823	0.00464697	0.00220202	0.00347832	0.00142263	0.00361185	0.00297432	0.00242523	0.00444195	0	0.00230882	0.00600304	0.00118114	0.00208549	0	0	0.00495196	0.0046513	0.0056876	0.00349625	0.00286241	0.00595769	0.00461921	0.00295742	0.00377878	0.00215214	0	0.00341862	0.00200661	0.00312907	0.00384593	0.012743	0.005684	0.000706141	0.00307335	0.00528847
6.1.1.18	0	8.92094e-05	0.000302415	0.000931695	0	0.000109678	0.00116998	0	0.00194943	0	0	0.000591277	0	0	2.38851e-05	0.00037366	0	0	9.1277e-05	0.000648193	9.04481e-05	0	0	0	3.10261e-05	0	0	0	0	3.56847e-05	0.000566627	0	0.000700745	0.000137929	0.000292421	2.18062e-05	0	0	0	0	0	0	0	0	0	0	0	0	0
6.1.1.19	0.00364411	0.000712959	0.00338003	0.00251306	0.00330093	0.00226086	0.00190532	0.00699864	0.00209002	0.00222348	0.00216405	0.0008407	0.00395774	0.00576232	0.00167909	0.00410289	0.00175997	0.00167176	0.00194398	0.00217717	0.00203283	0.00616386	0	0.00227649	0.00526971	0.00498754	0.00450742	0	0	0.00347228	0.00725645	0.0045684	0.00121074	0.00163663	0.00384291	0.0040891	0.00143994	0.00663568	0.00318846	0	0.0010282	0.00168736	0.00230744	0.0031381	0	0.00683564	0.0014477	0.00218054	0.00366312
6.1.1.2	0	0.000677025	0.000436911	0.00202187	0.000368461	0.000561764	0.00203436	0	0.00362367	0.00126874	0.000745199	0	0	0.000568923	0.00054613	0.00377327	0.00173609	0.00255493	0.000717131	0.00103198	0.000917385	0.00223489	0	0.00211152	0.00250382	0	0	0	0	0.00150895	0.00498601	0.00417086	0.00133861	0.00203372	0.000723849	0.00269481	0.000191131	0	0.00106329	0	0	0.00148511	0.000853734	0.00133695	0	0.00409656	0.00232505	0.00133654	0.0036482
6.1.1.20	0.00297965	0.0093691	0.00601881	0.00477541	0.00473598	0.00820597	0.00171831	0.00697551	0.00190314	0.00199435	0.00917506	0.00197913	0.00707642	0.00334976	0.00416145	0.00538733	0.0075607	0.00869669	0.00769277	0.00389535	0.00366919	0.00086294	0	0.00481744	0.00751947	0.00492455	0.00194557	0	0	0.00643153	0.00434044	0.00694015	0.00329074	0.00348141	0.00793269	0.00629574	0.00367536	0.00378152	0.00507986	0	0.00529018	0.00629389	0.00488998	0.00755137	0.00328059	0.0166236	0.00797221	0.00487444	0.00557486
6.1.1.21	0.00927694	0.00104402	0.00327992	0.00227355	0.00210916	0.00199548	0.00474133	0.00383355	0.00247841	0.0022561	0.00134121	0.00491461	0.00236184	0.00144545	0.00104642	0.00269869	0.00139441	0.00271706	0.00416471	0.00251404	0.00343467	0	0	0.00182879	0.00352398	0.00435603	0.00307635	0	0	0.00387122	0.00625161	0.00485212	0.00227175	0.00269689	0.00206409	0.00382988	0.0026896	0.0021555	0.00261825	0	0.00395958	0.00140761	0.00278013	0.00304659	0.0063135	0.00733078	0.00489117	0.00715537	0.00273094
6.1.1.22	0	0.000583361	0.000501194	0.00242837	0	0.000349007	0.000443771	0	0.0019241	0	0.0014098	0	0.000268318	0.000234794	0.00179981	0.00398901	0.000863523	0.00167717	0.00120656	0.000573407	0.00118237	0.00166623	0	0.00169411	0.00170563	0	0	0	0	0.00289002	0.000575093	0.002254	0.000567597	0.00111147	0.00393976	0.00302185	0	0	0.000793092	0	0.00180568	0.000554055	0.00138609	0.00179276	0	0	0	0.00220009	0.00287873
6.1.1.23	0	0.00134024	0	0.000316351	0.00186338	0.000151361	0.000383949	0	9.21735e-06	0.00136842	0.000864518	0	0	0.000161562	0.000946735	0	0.000771119	0.00114109	0.000609008	0.000237888	0.000165861	0	0	0	0	0	0	0	0	0	0	0	1.11772e-05	0.000322816	0	2.80284e-05	0	0.000225967	0	0	0	0	0	0.000185914	0	0	0	7.13827e-05	0
6.1.1.24	0	0	0	0	0	0	0	0	0	0	0	0	0.00214077	0	0	0	0	0	0	0	0	0	0	0	0	0	0	0	0	0	0	0	0	0	0	0	0	0	0	0	0	0	0	0	0	0	0	0	0
6.1.1.3	0.00277222	0.000183141	0.00275188	0.00197661	0.00255131	0.00330832	0.00207843	0.00660958	0.00142861	0.00172493	0.00345994	0.00272229	0.00271311	0.00221629	0.00147793	0.00176976	0.00217585	0.00186789	0.00124605	0.00180215	0.000602851	0.000990194	0	5.82524e-05	0.00229447	0.00320639	0.0019947	0	0	0.00215158	0.00150421	0.00158548	0.000917646	0.00031309	0.00326584	0.00217461	0.00232877	0.00408464	0.00240152	0	0.000221936	0.000542984	0.000839273	0.00166234	0.00285166	0.00381282	0.000497546	0.000508091	0.0007065
6.1.1.4	0.00505512	3.68333e-05	0.00311905	0	0.00273659	0.00237966	0.00260347	0.0021915	1.65603e-05	0.00189032	9.56251e-06	0.000390159	0.00277725	0.00519199	0	0	0	0	0	0.00179344	0.000612918	0	0	0	0.00241113	0.000661436	0.0041246	0	0	0	0.00254994	0	0.000183307	0	0.000653702	0.00062603	0.00399691	0.00230275	0.00337254	0	8.47207e-05	0	0.000301723	0	0.00283702	0.00148915	0.000413255	0	0
6.1.1.5	0.000127527	0.00771636	0.000472098	0.000860586	0.000133637	0.00237115	0.000287862	0	0.000311175	0.00014639	0.00478846	0.00189413	0.00140252	0.000369123	0.000400399	0.000224548	0.00527273	0.00582161	0.00308523	0.000158547	0.000239323	0	0	0.00148511	0.0024816	0	0.00036671	0	0	0.000612745	0	0	0.00115534	0.00148696	0.000985237	5.92384e-05	0.00117977	0	0.000662014	0	0.000432521	0.00091486	0.00132385	0.00218279	0	0.00396304	0.000152839	0	0
6.1.1.6	0	0.00495684	0.00266339	0.00449917	0.000797006	0.00299413	0	0	0.00433257	0.00130722	0.00487279	0.000329777	0.00101565	0.00059926	0.00481512	0.00437546	0.00486752	0.00730395	0.00437944	0.00160566	0.00132725	0.0505516	0	0.00289641	0.00455874	0	0	0	0	0.00514016	0.00050176	0.00320064	0.00288364	0.00347357	0.00612479	0.00538084	0.000468644	0.00137852	0.000340708	0	0.00261844	0.00242988	0.00303405	0.00374229	0	0	0.00139982	0.003474	0.00371796
6.1.1.7	0.00021209	6.12858e-05	0	0	0.000216471	0	0.000102572	0.000289092	0	0.000152882	0.000809186	0	0	0.000516151	0	0.000179717	0	0	0	5.26903e-05	0.000846089	0	0	0.00198033	0.00215368	0	0	0	0	0	0	0	3.34309e-05	0	0	2.23813e-05	0	0.000607018	0.000375252	0	0.0009601	0.000847855	0.000460399	1.06456e-05	0	0	0.000259104	0	0.000418145
6.1.1.9	0	5.52289e-06	0	0.000256885	0	0	0	0	0	0	0.0010828	0	0	0	0	2.56459e-05	0	0	0	0	5.00122e-05	0	0	0	0.00220205	0	0	0	0	0	0.000586659	0	7.28051e-06	0	0	7.47606e-06	0	0	0	0	0	0	0	0	0	0	0	0.000158199	0
6.2.1.1	0	0	0	0	4.3336e-05	0	0	0	0	0	0	0	0	0	0.00129302	0	0	0	0	0.00084998	3.85565e-05	0	0	0	0	0	0	0	0	0	0.000517381	0	0	0	0	7.3724e-06	0	0.00164835	0	0	0	5.13075e-05	0	0	0	0	0.00173469	0.00115035	0
6.2.1.14	0	0.000311826	0	0	0.000240197	0.000295862	0	0	2.45073e-05	0.000337195	0	0	0.000303701	0	0	0	0	0	0	0	0.00137275	0	0	0.00292092	0	0	0	0	0	0	0	0	0	0	0	2.054e-05	0.000483098	0	0	0	0.00034172	0.00405792	0.000125703	3.7859e-05	0	0	0.00183898	0.000632269	0
6.2.1.17	0	0	0	0	0	0	0	0	0	0	0	0	0	0	0	0	0	0	0	0	0	0	0	0	0	0	0	0	0	0	0	0	0	0	0	0	0	0	0	0	0	0	0	0	0	0	0	0	0
6.2.1.2	0	0	0	0	0	0	0	0	0	0	0	0	0	0	0	0	0	0	0	0	0	0	0	0	0	0	0	0	0	0	0	0	0	0	0	0	0	0	0	0	0	0	0	0	0	0	0	0	0
6.2.1.22	0	4.64035e-05	0	0.000743133	0	0	0	0	0.00129103	0	0	0	0	0	6.19924e-05	0	0	0	0	0	0	0	0	0	5.37347e-05	0	0	0	0	0	0	0	0.000527226	0.000101921	0.000225003	1.61665e-05	0	0	0	0	0	0	0	0	0	0	0	0	0
6.2.1.26	0	0.000468167	0.000378079	0.00150398	0.000334685	0.000144761	0	0	0.00191651	0	1.73227e-05	0	0	0	0	0.000405636	0	0	0	0.000415744	0.00182717	0	0	0.00262273	7.74921e-05	0.00114176	0	0	0	0.000109568	0	0	0.000520348	7.38122e-05	4.08628e-05	3.85231e-05	0.000513196	0	0	0	0.00102739	0.00192721	0.000234088	1.62356e-05	0	0	0.000951142	0.00056503	0
6.2.1.3	0	0.000608431	0	0.00190583	0.000363715	0.000376535	0	0	0.00304749	0.00208619	0.00137736	0.00110731	0.000891434	0	0.000995556	0.000693744	0.0015718	8.89504e-05	0.00121217	0.00133847	0.00191885	0	0	0	0.0024668	0	0	0	0	0.00132976	0.00472284	0.00317206	0.00263138	0.00181687	0.000250787	0.000873468	0.000211196	0.000486397	0	0	0.000685872	0	0.00138679	0.00141275	0	0	0	0.000497205	0
6.2.1.30	0	0	0	0	0	0	0	0	0	0	0	0	0	0	0	0	0	0	0	0.000326272	0	0	0	0	0	0	0	0	0	0	0	0	0	0	0	2.55381e-05	0	0	0	0	0	0	0	0	0	0	0.00156873	0	0
6.2.1.34	0	0	0	0	0	0	0	0	0	0	0	0	0	0	0	0	0	0	0	0	0	0	0	0	0	0	0	0	0	0	0	0	0	0	0	0	0	0	0	0	0	0	0	0	0	0	0	0	0
6.2.1.5	0.00532496	0.000146111	0.00231761	0.001886	0.00273896	0.00337657	0.0029902	0.0038134	0.00255009	0.00345089	0.00142354	0	0.00418618	0.00418099	0.00469512	0.00039154	0.000732163	0.000548323	0.00118901	0.00411141	0.00304618	0	0	0.00352089	0.00289131	0.00563559	0.004373	0	0	0.00113602	0.00920172	0.00360352	0.00179523	0.00192465	0	0.00167306	0.00489713	0.00265012	0.0035003	0	0.002162	0.00241046	0.00265803	0.00112106	0.00310722	0	0.00831692	0.00252747	0
6.3.1.1	0	0.000610694	0	0.000851484	0	0.000191915	0	0	0.00221497	0	0.000231383	0	0	0.000309719	0.000311669	0.00211269	0.000129853	0.00160874	6.92493e-05	0.000913617	0.000455448	0	0	0	0.00010925	0	0	0	0	0.000578976	0.00200227	0	0.000782604	0.00076239	0.000456593	0.00118683	0	0	0	0	0	0	0.000358375	8.50301e-05	0	0	0	0	0.00193834
6.3.1.11	0	0	0	0	0	0	0	0	0	0	0	0	0	0	0	0	0	0	0	0	0	0	0	0	0	0	0	0	0	0	0	0	0	0	0	0	0	0	0	0	0	0	0	0	0	0	0	0	0
6.3.1.13	0	0	0	0	0.000567485	0.000118709	9.05278e-05	0	1.33535e-05	0.00153903	0.000262366	0	0	0	0	0	0.00110329	0	0.000931322	0	4.91742e-05	0	0	0	0.00208575	0	0	0	0	4.48355e-05	0	0	0	0	0	1.81657e-05	0	0	0	0	0	0	0.000279609	0.00116912	0	0	0.000561174	0.000919006	0
6.3.1.2	0.00295229	0.00332558	0.00307874	0.00237004	0.00428154	0.0052088	0.0024821	0.00588181	0.00206208	0.00235704	0.00307598	0.003249	0.00251246	0.00507092	0.00347763	0.00255643	0.00173273	0.00463234	0.00214909	0.0024156	0.00312956	0.0144274	0	0.00180361	0.00307703	0.00323395	0.00193181	0	0	0.00189895	0.00499447	0.00242461	0.00218244	0.00327532	0.000217952	0.00245932	0.00390866	0.00614693	0.00467432	0	0.00125966	0.00226042	0.00215413	0.00183753	0	0	0.00600794	0.00192758	0.00348821
6.3.1.5	0	0.000433976	0	0.00190973	0.000461483	9.85626e-05	0.00127255	0	0.000434207	0.00042096	0.00185974	0.000612643	0.000564108	0	0.00154623	0.00179319	0.00122259	0.00157496	0.00148428	0.000533226	0.00167057	0	0	0.0018019	0.00150923	0	0	0	0	0.00270969	0.000490671	0.0024427	0.000227483	0.000918037	0.00321149	0.00308592	0.000934398	0	0	0	0.00272403	0.00193415	0.00138445	0.00194215	0	0	0.00350512	0.00234369	0.00315676
6.3.2.1	0	0.0119446	0.000744857	0.00192739	0.00103071	0.00398836	0.0013742	0	0.000499379	0.00286462	0.00613386	0.00125037	0.00129487	0	0.00486599	0	0.0121763	0.0078375	0.00456461	0.000932381	0.00264266	0.00528899	0	0.00321738	0	0	0.00107262	0	0	0.000589329	0.00158219	0	0.00154855	0.00216098	0.000685096	0.000132427	0	0.000420213	0	0	0	0.00371612	0.00192717	0.00309808	0.00610861	0	0.00303185	0.00117249	0
6.3.2.10	0	0.000692441	0.000876628	0.0027513	0.000344525	0.000247232	0.00166576	0	0.00128814	0.00229814	0.0019842	0	0	0.00166655	0.00208386	0.00255865	0.000904102	0.00157993	0.00149961	0.000587888	0.000340054	0	0	0.000160178	0.00287899	0	0	0	0	0.00317244	0.00111394	0.00210721	0.00116435	0.00166183	0.00362604	0.00323272	0.00112774	0	0	0	0.000159915	0.00250548	0.000447503	0.00218084	0	0.00574149	0.000690398	0.00215255	0.00264868
6.3.2.12	0	0	0	0	0	0	0	0	0	0	0	0	0	0	0	0	0	0	0	0	8.39841e-05	0	0	0	0	0	0	0	0	0	0	0	0	0	0	0	0	0	0	0	0	0	0	0	0	0	0	0	0
6.3.2.13	0	0.000177548	0	0.000723852	0	0	0	0	0.00268231	0	0	0	0	0	0	0.000598665	0	0	0	0.000974126	0	0	0	0	0.00014274	0	0	0	0	0.000110439	0	0	0.001428	6.79735e-05	0.000112965	0	0	0	0	0	0	0	0	0	0	0	0	0	0.000364813
6.3.2.14	0	0	0	0	0	0	0	0	0	0	0	0	0	0	0	0	0	0	0	0	0	0	0	0	0	0	0	0	0	0	0	0	0	0	0	0	0	0	0	0	0	0	0	0	0	0	0	0	0
6.3.2.17	0	0.000120225	0.000137462	0.000966539	0	0.000148929	0	0	0.00125032	0	8.96787e-05	0	0	0	1.55731e-05	0.000645454	0	0	0	0.000676748	0.00015413	0	0	0	8.38827e-05	0	0	0	0	0.000143998	0.000590713	0	0.000503951	0.000141383	0.000263293	0.00018761	0.000291627	0	0	0	0.000346584	0.00120453	4.26134e-05	3.86133e-06	0	0	0	0.0016071	0.000255135
6.3.2.19	0	0	0	0	0	0	0	0	0	0	0	0	0	0	0	0	0	0	0	0	0	0	0	0	0	0	0	0	0	0	0	0	0	0	0	0	0	0	0	0	0	0	0	0	0	0	0	0	0
6.3.2.2	0	0	0	0.000154622	0.00055625	0	0	0	0.000242734	0.000528159	0.000480548	0.00382263	0.000271097	0	0.00114153	0.000206081	0.00140682	0.000250286	0.00143088	0	2.24205e-05	0	0	0	0.00180171	0	0	0	0	0.000600956	0	0	0.0016206	0.00139151	6.5257e-05	7.28108e-05	0	0.000708057	0	0	0	0	0.00168958	0.00178923	0	0	0	0.000825942	0
6.3.2.3	0	4.96639e-05	0	0	0	0	0	0	0	0	0	0	0	0	0	0	0	0	0	0	0	0	0	0	0	0	0	0	0	0	0.000133668	0	0	0	0	0	0	0	0	0	0	0	0	0	0	0	0	0.000841839	0
6.3.2.38	0	0	0	0	0	0	0	0	0	0	0	0	0	0	0	0	0	0	0	0	0	0	0	0	0	0	0	0	0	0	0	0	0	0	0	0	0	0	0	0	0	0	0	0	0	0	0	0	0
6.3.2.4	0	0.000567438	0.000533495	0.00277358	0.000164481	0.000181668	0.000262584	0	0.0017585	0.00120722	0.00187211	0.00113146	0	0	0.00233423	0.00241972	0.000977608	0.000991779	0.00176151	0.00165937	0.000911771	0	0	0.00203378	0.00223447	0.00162209	0	0	0	0.00308156	0.000540156	0.00274031	0.00111497	0.00110782	0.00565446	0.00346392	0	0	0.00198604	0	0.00354834	0.00213021	0.000725173	0.00234233	0	0	0	0.00245472	0.00396835
6.3.2.45	0	2.22743e-05	0	0.000625638	0	0	0	0	0.00176512	0	0	0	0	0	0	0.000205232	0	0	0	0	0	0	0	0	0	0	0	0	0	8.53111e-05	0	0	0.000470108	9.81736e-05	0	0	0	0	0	0	0	0	0	0	0	0	0	0	0
6.3.2.5	0.00550585	4.78791e-05	0.0032465	0	0.00295083	0.00221874	0.00291383	0.00197552	8.34209e-05	0.00076916	0	0.0024594	0.000849209	0.00150231	0	0.000115113	0	0	0	0.000836655	0.00197918	0	0	0	0	0.0034749	0.00376261	0	0	0	0	0	7.16931e-05	0	0.000263035	8.98164e-05	0.00240342	0.00309971	0.002914	0	0	0	0.000109627	0	0.000982826	0	0.000286327	5.22071e-05	0
6.3.2.6	0	0.00134711	0.00394575	0.000768444	0.000286883	0.00131084	0.00196673	0	0.00232	0.000383036	0.00174635	0	0	0.000753343	0.00279686	0.00225482	0.000861668	0.00177634	0.00142976	0.00130828	0.0008871	0	0	0.000958166	0.00217451	0	0	0	0	0.0014565	0.0053665	0.00241512	0.000860892	0.00303448	0.000502088	0.00232629	0	0	0	0	0	0.000955923	0.00101693	0.000752726	0	0.00271497	0.000542151	0.00109273	0.0016139
6.3.2.7	0	0.00063606	0	0.000106656	0	0.000125396	0.000393346	0	0.00033356	0.000349942	0.000117218	0	0	0	0	0.00159494	0	0.00106712	0.000137522	0.00039188	0.00173312	0	0	0.00265718	0	0	0	0	0	0.000470382	0.000177071	0.000148481	0	0.00043722	7.64763e-05	0.000810589	0	0	0	0	0.00116623	0.00149031	0.000469791	9.28426e-05	0	0	0	0.00167592	0.00117436
6.3.2.8	0.00456472	0.0108319	0.0012737	0.00470895	0.00355788	0.00563275	0.0017956	0.000566993	0.00174445	0.00088974	0.00666478	0.00345895	0.0046776	0.00666523	0.00745102	0.00400559	0.00851059	0.00792523	0.00705737	0.00252601	0.00156186	0	0	0.00181897	0.0030521	0	0.00386519	0	0	0.0029355	0.00168164	0.00166202	0.00212913	0.0035498	0.0045032	0.00269415	0.00309856	0.00118975	0.0018668	0	0.00272505	0.00257025	0.00301599	0.00480175	0	0.00281882	0.00306891	0.00213096	0.00274698
6.3.2.9	0.00332037	0.000526544	0.00333418	0.00255406	0.0033793	0.0036179	0.00287796	0.00293382	0.0020065	0.00186032	0.00161857	0.00170648	0.00573548	0.00159191	0.00181444	0.00329873	0.00276854	0.000808476	0.00173172	0.0042136	0.00412857	0	0	0.00171712	0.00395342	0	0.00111821	0	0	0.00294315	9.51532e-05	0.00295074	0.00260945	0.00184558	0.0039936	0.00295917	0.00576453	0.00167028	0.00278529	0	0.00498372	0.00237518	0.00392791	0.00320998	0.0155136	0.00132781	0.00154315	0.00168745	0.0026202
6.3.2.n2	0	0	0	0	0.000783956	0.000130172	0	0	1.15875e-05	0.000185343	1.67028e-05	0	0	0	0	0	0.000949667	0	0.000673434	0.000204575	0	0	0	0	0.00214327	0	0	0	0	9.62516e-06	0	0	0	0	0	7.62415e-06	0	0	0	0	0	0	0.000650258	0.000935762	0	0	0	0.000923181	0
6.3.3.1	0.00111983	0.00170007	0.00241852	0.000414364	0.00213721	0.00134262	0.00328084	0.00266748	0.00127813	0.00262037	0.00176856	0.00191921	0.00197133	0.00187186	0	0.00258501	0.00180206	0.00231718	0.00215006	0.00130842	0.00228481	0	0	0.00243978	0.00289687	0.00169532	0	0	0	0.00157034	0.00767796	0.00315133	0.000974088	0.00136391	0.000110803	0.00224241	0.00366906	0.00363231	0.0030465	0	0.00326681	0.00274838	0.00168806	0.00128817	0.00465182	0.00766088	0.00542643	0.00228409	0.00244168
6.3.3.2	0	0.000344443	0.000886647	0.00255527	0.000761834	0.00176171	0	0	0.00156359	0.00198572	0.00195288	0	0	0	0.00258788	0.00133483	0.00461431	0.000289179	0.00288169	0.000732634	7.94473e-05	0	0	5.40826e-05	0.0059757	0	0	0	0	0.00439114	0.00172623	0.00359293	0.000819927	0.00118598	0.00533656	0.00336853	0	0	0	0	0.000460694	0.000706243	0.00169102	0.00348735	0	0.00736045	0.00145131	0.00186801	0.00539302
6.3.3.3	0.00222653	0.000152322	0.00527452	0.000943597	0.00331545	0.00230281	0.00303109	0.00540695	0.00158918	0.000261744	0	0	0.00227236	0.00765859	0	0	0.00257677	0	0.000829879	0.00197483	0.000955606	0	0	2.98453e-05	0.00200236	0	0.00643609	0	0	0.000180282	0	0	0.000718244	0.000107946	0.000430089	7.07128e-05	0.0047582	0.00129471	0.00234663	0	0	0.000722189	0.00129493	0.00136722	0.0037219	0	0.00114695	0.00300457	0
6.3.4.13	0	0.000372507	0.001617	0.00100484	0.00157056	0.000560114	0.00286605	0	0.00209678	0.000543836	0.000590993	0	0.00120059	0	3.45799e-05	0.0030794	0.00169284	0.00202915	0.000840219	0.00168174	0.00206042	0.00346369	0	0.0022461	0.00136381	0	0	0	0	0.000937271	0.00142837	0.000641087	0.000697481	0.0012595	0.000792091	0.00149304	0.000831861	0	0.000828583	0	0.00175076	0.00107944	0.00113155	0.000692112	0	0	0.00114268	0.00116421	0.00213667
6.3.4.14	0	0.00103809	0	0.000666497	0	0.000204507	0	0	0.00101733	0	5.52399e-05	0	0	0	3.00956e-05	0.000156616	0	0	0	0.000202807	0.000409805	0	0	0.00206059	0	0	0	0	0	7.25078e-05	0	0	0.000517918	2.4826e-05	7.99759e-05	2.81074e-05	0	0	0	0	0.00161354	0.000263147	0.000257072	1.43004e-05	0	0	0	0.000238303	0.000308317
6.3.4.15	0	9.49572e-05	0	0.000750412	0.000789539	0	0	0	0.0015687	0	0	0.00175479	0.000259338	0	0.000493481	0	0	0	0.000295117	0	0.00155393	0	0	0	0	0	0	0	0	0.000464405	0	0	0.0022276	0.00160542	0	7.72954e-05	0	0	0	0	0	0	0.000811046	0.000479941	0.00828816	0	0	5.94753e-05	0
6.3.4.18	0	0.0059417	0.00155408	0.00149082	0.000179694	0.000384264	0.00142158	0	0.0019946	0.00400803	0.000115634	0	0.000931415	0	0.000769445	0.00377125	0	0.00173608	0.00213492	0.00224957	0.00111689	0	0	0.00172245	0	0.00307253	0	0	0	0.00149795	0.00094247	0	0.00167175	0.00216682	0.00168222	0.00113652	0.000940179	0	0.000920858	0	0.00443608	0.000802909	0.00162545	0.00102551	0	0	0.00188064	0.001542	0.00265463
6.3.4.19	0.0029096	0.000993572	0.00388643	0.00303679	0.00217971	0.00267543	0.00104994	0.00446022	0.00168995	0.00324116	0.00188493	0.00222251	0.00163845	0.00420046	0.00215879	0.00175345	0.00143975	0.000790758	0.00166819	0.00114042	0.00303895	0	0	0.0015334	0.00218195	0.00184493	0.00470041	0	0	0.00288614	0.000608838	0.0033146	0.00121244	0.00151583	0.00420069	0.00345622	0.00162682	0	0.00470224	0	0.000988475	0.00296369	0.00187832	0.00245578	0.00359919	0	0.00148739	0.00218079	0.00386078
6.3.4.2	0.0013779	0.00321574	0.00244778	0.00356423	0.00352341	0.00381086	0.00219358	0.000689345	0.0023451	0.00362103	0.00322591	0.00515335	0.00189928	0.00345418	0.00505825	0.00335498	0.000999753	0.00214921	0.00330308	0.00302205	0.00216379	0.00499869	0	0.00250679	0.00238418	0.00151185	0.00123141	0	0	0.00395405	0.000603353	0.00308843	0.00268964	0.00320168	0.00458127	0.00334944	0.0024813	0.000778941	0.00238448	0	0.00374169	0.00251407	0.00260874	0.00353301	0	0.00466774	0.0032388	0.0030929	0.00468276
6.3.4.20	0	0.000601391	0.000415992	0.000731576	0	0.000151795	0.00253041	0	0.00144231	0	0.000599281	0	0	0	0.000722801	0.00381569	0	0	0.000722511	0.000970114	0.00111461	0	0	0.00274492	8.37852e-05	0.0206565	0	0	0	0.000462383	0.000430455	0.000180356	0.00243542	0.000797825	0.0015602	0.000789916	0	0	0	0	0.00463187	0.000579255	0.00293568	0.000419592	0	0	0	0.00194338	0.00137519
6.3.4.21	0	0.00367765	0.00106026	0.00238326	0.00016832	0.00063853	0.000296465	0	0.000481518	0.000404492	0.00346345	0.00134419	0.000617451	0.000720325	0.00194019	0.00201558	0.00501511	0.00238459	0.00280867	0.000199815	0.000280753	0	0	8.01338e-05	0.00206285	0	0	0	0	0.00297041	0.000432244	0.00368605	0.000311725	0.00119775	0.00368872	0.00313213	0	0	0.000701764	0	0.00236468	0	0.000974021	0.00238996	0	0	0	0.00209701	0.00352421
6.3.4.3	0.00231903	0.000462307	0.00396875	0.00208951	0.00247259	0.00174738	0.00417672	0.00674461	0.000305489	0.00516125	0.00268305	0.00409017	0.00377922	0.00351033	0.00234648	0.00199157	0.00228379	0.000319717	0.00273054	0.00225991	0.00295716	0	0	0.00201256	0.0053451	0.00719469	0.00167201	0	0	0.00435571	0.00506041	0.00811216	0.000705965	0.0013304	0.00407177	0.00429669	0.00312679	0.00342828	0.00378801	0	0.00231908	0.00194663	0.00124401	0.00353375	0.000682237	0.00668728	0.000816014	0.00261898	0.00435139
6.3.4.4	0.00158041	0.00484307	0.0038179	0.00392815	0.0028278	0.00566826	0.00319005	0.00589897	0.00255837	0.00383408	0.00444897	0.00464847	0.00320228	0.00690299	0.00516182	0.00479043	0.00299392	0.00603804	0.00457889	0.00299811	0.00513775	0.0396674	0	0.00457073	0.00523063	0.00461352	0	0	0	0.00438701	0.00756528	0.00772402	0.00202166	0.00422207	0.00472475	0.00495445	0.00610819	0.00392447	0.00554502	0	0.00321189	0.00558674	0.00548351	0.00499284	0	0.00622551	0.00221124	0.00381656	0.00607255
6.3.4.5	0	0.0037421	0.000577499	0.00174038	0.000815778	0.000377664	0.000719855	0	0.00207023	0.0023397	0.00305378	0.00185651	0.00170355	0.000253137	0.0047924	0.00203249	0.00199684	0.00444414	0.00291114	0.000610596	0.00145069	0.00359492	0	0.00247876	0.00156218	0.00213549	0	0	0	0.00141557	0.0082893	0.00230715	0.00230029	0.00324022	0.00154394	0.00191755	0.000615053	0	0.000855555	0	0.000919361	0.00328575	0.00170061	0.00201637	0	0	0.00413255	0.00128204	0.000480516
6.3.4.6	0	0	0	0	0	0	0	0	0	0	0	0	0	0	0	0	0	0	0	0	0	0	0	0	0	0	0	0	0	0	0	0	0	0	0	0	0	0	0	0	0	0	0	0	0	0	0	0	0
6.3.5.1	0	0.00293261	0	0.000632342	4.57785e-05	0.000116712	0	0	0.000441658	0	0	0.00116676	0.000686081	0	0.00136672	0.00165184	0	0	0.000602564	0	0	0	0	0	0	0	0	0	0	0.000755536	0	0	0.00269462	0.00250455	6.46394e-05	8.71755e-06	0	0	0	0	0	0	0.0014987	0.00149642	0	0.00710454	0	0	0
6.3.5.11	0	0	0	0	0	0	0	0	0	0	9.11481e-06	0	0	0	0	0	0	0	0	0	0.000131171	0	0	0	0	0	0	0	0	0	0	0	0	0	0	3.92759e-05	0	0	0	0	0	0	0	0	0	0	0	0	0
6.3.5.2	0.00150324	0.00442849	0.0027445	0.00394746	0.00530248	0.00356693	0.0020063	0.00435279	0.00215846	0.00247588	0.00490031	0.000640047	0.00276485	0.00212796	0.00465326	0.00496532	0.00690355	0.0043155	0.00354183	0.00349742	0.00425751	0.00273596	0	0.00309875	0.00472453	0.00818606	0.0105057	0	0	0.00361161	0.00490635	0.00648596	0.00131921	0.00187521	0.00325616	0.00451206	0.0021021	0.00450681	0.00425885	0	0.00349908	0.0053207	0.0028678	0.00366906	0.00384574	0.0163603	0.00384786	0.00288286	0.00606299
6.3.5.3	0	0.000381585	0.00604759	0.000387086	0.00502391	0.00372089	0.00499941	0.00648723	0.000205973	0.00939318	0.0022516	0.000807722	0.00165566	0.00558651	0.00153123	0	0.00136902	0	0.00166681	0.00362897	0.00218044	0	0	0.00219004	0.0029327	0.0110129	0.00272379	0	0	0.00068261	0.00326097	0.00272747	0.000443478	0.00083868	0	0.00118253	0.00541033	0.0147682	0.00409512	0	0.000708775	0.000577767	0.00171696	0.00225539	0	0	0.00844647	0.00475635	0
6.3.5.4	0	0	0	0	0	0	0	0	0	0	0	0	0	0	0	0	0	0	0	0	0	0	0	0	0	0	0	0	0	0	0	0	0	0	0	0	0	0	0	0	0	0	0	0	0	0	0	1.72271e-05	0
6.3.5.5	0.00469088	0.000778728	0.00490718	0.000116591	0.00577395	0.00397168	0.00146816	0.0015085	0.000901705	0.00447079	0.00433049	0	0.00150087	0.00385335	0	0.00264812	0.00364945	0.00362248	0.000787703	0.0016353	0.00208122	0.0118366	0	0.00260551	0.00444722	0	0.00516656	0	0	0.00107698	0.00499137	0.00359832	0.000388254	0.00100574	0.00114838	0.0020812	0.00136138	0.00495209	0.000956821	0	0.00171124	0.0011552	0.000706563	0.000993992	0.00113819	0.00374792	0.00164548	0.00209685	0.0018429
6.3.5.6	0	0	0	0	0	0	0	0	0	0	0	0	0	0	0	0	0	0	0	0	0	0	0	0	0	0	0	0	0	0	0	0	0	0	0	0	0	0	0	0	0	0	0	0	0	0	0	0	0
6.3.5.7	0.00368927	0.0128616	0.00192214	0.00279257	0.00228383	0.00500003	0.00475072	0.00526446	0.000790121	0.00535427	0.00842317	0.00267909	0.00447727	0.00239577	0.00245697	0.00338676	0.0094402	0.0112716	0.00830959	0.00212617	0.00220901	0	0	0.00231082	0.0033999	0.000560646	0.000838755	0	0	0.00378178	0.00585002	0.00583363	0.00160574	0.00409465	0.00446197	0.00450316	0.00304177	0.0033245	0.0033413	0	0.00310649	0.00206841	0.00252724	0.00634754	0.00238558	0.00263708	0.00696039	0.00297185	0.00494249
6.3.5.9	0	0	0	0	0.000489955	0	0	0	0	0	0	0	0	0	0	0	0	0	0	0	0	0	0	0	0	0	0	0	0	0	0	0	0	0	0	0	0	0	0	0	0	0	0	0	0	0	0	0	0
6.4.1.1	0	0	0	0	0	0	0	0	1.23621e-05	0.00243384	0.00115587	0	0.000256024	0	0	0	0	0	0	7.73698e-05	5.77929e-05	0	0	0	0.00247163	0	0	0	0	0.000607243	0.00390307	0.00344964	0.000143933	0.00046488	0	0.0010376	0	0	0	0	0	0	0	0	0	0	0.000746483	0	0.00104299
6.4.1.2	0	0.00547968	0.000559224	0.00602185	0.000166226	6.65189e-05	0.00115264	0	0.00498995	0.000123351	0.00461612	0	0.000738782	0	0.00408382	0.00749767	0.00569209	0.00738411	0.00728899	0.00270917	0.0035619	0	0	0.00471385	0.00245231	0	0	0	0	0.00688833	0.00180958	0.00177883	0.00608563	0.00802041	0.00703978	0.00645408	0.00160982	0.000622291	0	0	0.00700364	0.00212963	0.00404243	0.00621523	0	0	0.0033185	0.00251278	0.00664143
6.4.1.3	0	0	0	0	0.000853112	0.000308714	0.000273701	0	0	0.00159738	0.000128962	0	0	0	0	0	0	0	0	0	0.000239132	0	0	0	0.000246819	0	0	0	0	0	0	0	0	0	0	1.32417e-05	0.000956164	0	0	0	0.000141471	0	0	0	0	0.00195092	0.000883578	0.000356666	0
6.4.1.4	0	0	0	0	0	0	0	0	0	0	0	0	0	0	0	0	0	0	0	0	0	0	0	0	0	0	0	0	0	0	0	0	0	0	0	0	0	0	0	0	0	0	0	0	0	0	0	0	0
6.5.1.1	0	5.87281e-05	0	4.06152e-05	0	0	0	0	0.00015338	0	0	0	0	0	0	0	0	0	0	0.000187578	7.4336e-06	0	0	0	0	0	0	0	0	9.74806e-05	0	0	0.000477571	0.00013144	0	8.1474e-06	0	0	0	0	0	0	0	0	0	0	0	0	0
6.5.1.2	0.000773375	0.00038323	0	0.00375604	0.000403632	0.000264513	0.00061093	0.000351387	0.0043942	0.00240953	0.00101652	0	0.000589871	0.000588254	0.00144463	0.00247493	0.000301445	0.00162596	0.00113792	0.000985887	0.00279541	0.00626526	0	0.00244134	0.00210439	0	0.000370247	0	0	0.00272632	0.00336745	0.0026913	0.00240458	0.00111339	0.0028726	0.0028815	0.00103915	0.0019311	0	0	0.000324492	0.000432024	0.00192439	0.00156572	0.00229551	0	0.000668423	0.000479946	0.00277026
6.5.1.3	0	0	0	0	0	0.000122183	0	0	0	0	0	0	0	0	0	0	0	0	0	0	0	0	0	0	0	0	0	0	0	0	0	0	0	0	0	0	0	0	0	0	0	0	0	0	0	0	0	0	0
6.5.1.4	0	0	0	0	0	0	0	0	0	0	0	0	0	0	0	0	0	0	0	0	0	0	0	0	0	0	0	0	0	0	0	0	0	0	0	0	0	0	0	0	0	0	0	0	0	0	0	0	0
6.6.1.1	0	0	0	0	0.00327658	0	0.00122993	0	0	0	0	0	0	0	0	0	0	0	0	0	0	0	0	0	0	0	0	0	0	0	0.00127944	0	0	0	0	3.54724e-05	0	0	0	0	0	0	0	0	0	0	0	0	0
6.6.1.2	0	0	0.000174091	0	0.000575022	9.50022e-05	0.000654606	0	0	0	0	0	0.000179698	0	0	0	0	0	0	0	0	0	0	0	0	0	0	0	0	0	0	0	0	0	0	0	0	0	0	0	0.000446101	0	0	0	0	0.00408543	0	0	0
[truncated: 232 more columns]

## Sheet: ecs_relab_stratified
# Gene Family	Pair492C-0	Pair492C-12	Pair492C-1	Pair492C-6	Pair492M-0	Pair492M-12	Pair492M-1	Pair498C-0	Pair498C-11	Pair498C-1	Pair498C-4	Pair498M-11	Pair498M-1	Pair507C-0	Pair507C-10	Pair507C-11	Pair507C-1	Pair507C-2	Pair507C-3	Pair507M-0	Pair507M-1	Pair507M-3	Pair511C-0	Pair511C-1	Pair511C-2	Pair511M-0	Pair511M-1	Pair511M-2	Pair512C-0	Pair512C-11	Pair512C-1	Pair512C-3	Pair512C-5	Pair512C-6	Pair512C-7	Pair512C-9	Pair512M-0	Pair512M-1	Pair512M-3	Pair515C-0	Pair515C-11	Pair515C-1	Pair515C-4	Pair515C-7	Pair515M-0	Pair515M-11	Pair515M-1	Pair518C-1	Pair518C-5
1.1.1.1	0	0.000402314	0	0.000996157	0.000228055	0.000188181	0.00173048	0	0.00178942	0	0.000166741	0	0	0	0.000270541	6.89764e-05	0	0	0	0.000699932	0.0034455	0.00436242	0	0.00207767	0	0	0	0	0	7.48321e-05	0.000504145	0	0.000529742	0.000134398	0.000297722	6.29529e-05	0.00130034	0.00780194	0	0	0.0019956	0.00737027	0.000838726	1.97152e-05	0	0	0.00428965	0.00446377	0.000542888
1.1.1.100	0	0.0099801	0.00122986	0.00179802	0.000438385	0.00440102	0	0	0.00290816	0.0021033	0.00546155	0.00147703	0.00179302	0	0.00211352	0.00208822	0.00726841	0.00899616	0.00512021	0.00127728	0.00151474	0	0	0.00257613	0.00233245	0.00124019	0	0	0	0.00311698	0.00445026	0.00294085	0.00260465	0.00905901	0.000688801	0.00369299	0	0.000616808	0	0	0.00382864	0.0013007	0.00241937	0.00296777	0	0	0.00205479	0.0023526	0.00370229
1.1.1.100|g__Anaerococcus.s__Anaerococcus_obesiensis	0	0	0	0	0	0	0	0	0	0	0	0	0	0	0	0	0	0	0	0	0	0	0	0	0	0	0	0	0	0	0	0	0	0	0	0	0	0	0	0	0	0	0	0	0	0	0	0	0
1.1.1.100|g__Anaerococcus.s__Anaerococcus_vaginalis	0	0	0	0	0	0	0	0	0	0	0	0	0	0	0	0	0	0	0	0	0	0	0	0	0	0	0	0	0	0	0	0	0	0	0	0	0	0	0	0	0	0	0	0	0	0	0	0	0
1.1.1.100|g__Bacteroides.s__Bacteroides_caccae	0	0	0	0	0	0	0	0	0	0	0	0	0	0	0	0	0	0	0	0	0	0	0	0	0	0	0	0	0	0	0	0	0	0	0	0	0	0	0	0	0	0	0	0	0	0	0	0	0
1.1.1.100|g__Bacteroides.s__Bacteroides_fragilis	0	0	0	0	0	0	0	0	0	0	0	0	0	0	0	0	0	0	0	0	0	0	0	0	0	0	0	0	0	0	0	0	0	0	0	0	0	0	0	0	0	0	0	0	0	0	0	0	0
1.1.1.100|g__Bacteroides.s__Bacteroides_ovatus	0	0	0	0	0	0	0	0	0	0	0	0	0	0	0	0	0	0	0	0	0	0	0	0	0	0	0	0	0	0	0	0	0	0	0	0	0	0	0	0	0	0	0	0	0	0	0	0	0
1.1.1.100|g__Bacteroides.s__Bacteroides_uniformis	0	0	0	0	0	0	0	0	0	0	0	0	0	0	0	0	0	0	0	0	0	0	0	0	0	0	0	0	0	0	0	0	0	0	0	0	0	0	0	0	0	0	0	0	0	0	0	0	0
1.1.1.100|g__Bifidobacterium.s__Bifidobacterium_breve	0	0	0.000455427	0	0	0	0	0	0	0	0	0	0	0	0	0	0	0	0	0	0	0	0	0	0	0	0	0	0	0	0	0	0	0	0	0	0	0	0	0	0	0	0	0	0	0	0	0	0
1.1.1.100|g__Bifidobacterium.s__Bifidobacterium_longum	0	0	0	0	0	0	0	0	0	0	0	0	0	0	0	0	0	0	0	0	0	0	0	0	0	0	0	0	0	0	0	0	0	0	0	0	0	0	0	0	0	0	0	0	0	0	0	0	0
1.1.1.100|g__Cardiobacterium.s__Cardiobacterium_hominis	0	0	0	0	0	0	0	0	0	0	0	0	0	0	0	0	0	0	0	0	0	0	0	0	0	0	0	0	0	0	0	0	0	0	0	0	0	0	0	0	0	0	0	0	0	0	0	0	0
1.1.1.100|g__Corynebacterium.s__Corynebacterium_propinquum	0	0	0	0	0	0	0	0	0	0.00026024	0.000612483	0	0.0002634	0	0	0	0	0	0	0	0	0	0	0	0	0	0	0	0	0.000367696	0.00331856	0.00294085	0.000212208	0.000419549	0	0.000821624	0	0	0	0	0	0	0	0	0	0	0	0	0
1.1.1.100|g__Corynebacterium.s__Corynebacterium_pseudodiphtheriticum	0	0	0	0	0	0	0	0	3.78454e-05	0	0.000649665	0	0	0	0	0	0.000756394	0	0.000911768	0	0	0	0	0	0	0	0	0	0	0.000151928	0	0	0	0	0	0	0	0	0	0	0	0	0.000448869	0.00109339	0	0	0	0.000989615	0
1.1.1.100|g__Enhydrobacter.s__Enhydrobacter_aerosaccus	0	0	0	0	0	0	0	0	0	0	0	0	0	0	0	0	0	0	0	0	0	0	0	0	0	0	0	0	0	0	0	0	0	0	0	0	0	0	0	0	0	0	0	0	0	0	0	0	0
1.1.1.100|g__Escherichia.s__Escherichia_coli	0	0	0	0	0	0	0	0	0	0	0	0	0	0	0	0	0	0	0	0	0	0	0	0	0	0	0	0	0	0	0	0	0	0	0	0	0	0	0	0	0	0	0	0	0	0	0	0	0
1.1.1.100|g__Faecalibacterium.s__Faecalibacterium_prausnitzii	0	0	0	0	0	0	0	0	0	0	0	0	0	0	0	0	0	0	0	0	0	0	0	0	0	0	0	0	0	0	0	0	0	0	0	0	0	0	0	0	0	0	0	0	0	0	0	0	0
1.1.1.100|g__Haemophilus.s__Haemophilus_aegyptius	0	0	0	0	0	0	0	0	0	0	0	0	0	0	0	0	0	0	0	0	0	0	0	0	0	0	0	0	0	0	0	0	0	0	0	0	0	0	0	0	0	0	0	0	0	0	0	0	0
1.1.1.100|g__Haemophilus.s__Haemophilus_haemolyticus	0	0	0	0	0	0	0	0	0	0	0	0	0	0	0	0	0	0	0	0	0	0	0	0	0	0	0	0	0	0	0	0	0	0	0	0	0	0	0	0	0	0	0	0	0	0	0	0	0
1.1.1.100|g__Haemophilus.s__Haemophilus_influenzae	0	4.4689e-05	0	0.000844363	0	0	0	0	0.00176639	0	0	0	0	0	0	0	0	0	0	0.000209878	0	0	0	0	0	0	0	0	0	0.00013712	0	0	0.000897554	0.000147733	0	1.5695e-05	0	0	0	0	0	0	0	0	0	0	0	0	0
1.1.1.100|g__Haemophilus.s__Haemophilus_parainfluenzae	0	0	0	0	0	0	0	0	0	0	0	0	0	0	0	0	0	0	0	0	0	0	0	0	0	0	0	0	0	0	0	0	0	0	0	0	0	0	0	0	0	0	0	0	0	0	0	0	0
1.1.1.100|g__Lactococcus.s__Lactococcus_lactis	0	0	0	0	0	0	0	0	0	0	0	0	0	0	0	0	0	0	0	0	0	0	0	0	0	0	0	0	0	0	0	0	0	0	0	0	0	0	0	0	0	0	0	0	0	0	0	0	0
1.1.1.100|g__Leuconostoc.s__Leuconostoc_carnosum	0	0	0	0	0	0	0	0	0	0	0	0	0	0	0	0	0	0	0	0	0	0	0	0	0	0	0	0	0	0	0	0	0	0	0	0	0	0	0	0	0	0	0	0	0	0	0	0	0
1.1.1.100|g__Micrococcus.s__Micrococcus_luteus	0	0	0	0	0	0	0	0	0	0	0	0	0	0	0	0	0	0	0	0	0	0	0	0	0	0	0	0	0	0	0	0	0	0	0	3.81578e-06	0	0	0	0	0	0	0	0	0	0	0.000506073	0	0
1.1.1.100|g__Moraxella.s__Moraxella_catarrhalis	0	2.11078e-05	0	0.000114122	0	0	0	0	0.000147725	0	0	0.00147703	0.00152952	0	0.000536786	0.000414968	0	0	0.000526574	0	0	0	0	0	0	0	0	0	0	0.000478455	0	0	0.00147202	0.00166907	0	0	0	0	0	0	0	0	0.00157791	0.000513382	0	0	0	0	0
1.1.1.100|g__Neisseria.s__Neisseria_cinerea	0	0	0	0	0	0	0	0	0	0	0	0	0	0	0	0	0	0	0	0	0	0	0	0	0	0	0	0	0	0	0	0	0	0	0	0	0	0	0	0	0	0	0	0	0	0	0	0	0
1.1.1.100|g__Neisseria.s__Neisseria_flavescens	0	0	0	0	0	0	0	0	0	0	0	0	0	0	0	0	0	0	0	0	0	0	0	0	0	0	0	0	0	0	0	0	0	0	0	0	0	0	0	0	0	0	0	0	0	0	0	0	0
1.1.1.100|g__Neisseria.s__Neisseria_gonorrhoeae	0	0	0	0	0	0	0	0	0	0	0	0	0	0	0	0	0	0	0	0	0	0	0	0	0	0	0	0	0	0	0	0	0	0	0	0	0	0	0	0	0	0	0	0	0	0	0	0	0
1.1.1.100|g__Neisseria.s__Neisseria_lactamica	0	0	0	0	0	0	0	0	0	0	0	0	0	0	0	0	0	0	0	0	0	0	0	0	0	0	0	0	0	0	0	0	0	0	0	0	0	0	0	0	0	0	0	0	0	0	0	0	0
1.1.1.100|g__Neisseria.s__Neisseria_meningitidis	0	0	0	0	0	0	0	0	0	0	0	0	0	0	0	0	0	0	0	0	0	0	0	0	0	0	0	0	0	0	0	0	0	0	0	0	0	0	0	0	0	0	0	0	0	0	0	0	0
1.1.1.100|g__Neisseria.s__Neisseria_polysaccharea	0	0	0	0	0	0	0	0	0	0	0	0	0	0	0	0	0	0	0	0	0	0	0	0	0	0	0	0	0	0	0	0	0	0	0	0	0	0	0	0	0	0	0	0	0	0	0	0	0
1.1.1.100|g__Neisseria.s__Neisseria_sicca	0	0	0	0	0	0	0	0	0	0	0	0	0	0	0	0	0	0	0	0	0	0	0	0	0	0	0	0	0	0	0	0	0	0	0	0	0	0	0	0	0	0	0	0	0	0	0	0	0
1.1.1.100|g__Neisseria.s__Neisseria_subflava	0	0	0	0	0	0	0	0	0	0	0	0	0	0	0	0	0	0	0	0	0	0	0	0	0	0	0	0	0	0	0	0	0	0	0	0	0	0	0	0	0	0	0	0	0	0	0	0	0
1.1.1.100|g__Peptoniphilus.s__Peptoniphilus_harei	0	0	0	0	0	0	0	0	0	0	0	0	0	0	0	0	0	0	0	0	0	0	0	0	0	0	0	0	0	0	0	0	0	0	0	0	0	0	0	0	0	0	0	0	0	0	0	0	0
1.1.1.100|g__Prevotella.s__Prevotella_bivia	0	0	0	0	0	0	0	0	0	0	0	0	0	0	0	0	0	0	0	0	0	0	0	0	0	0	0	0	0	0	0	0	0	0	0	0	0	0	0	0	0	0	0	0	0	0	0	0	0
1.1.1.100|g__Prevotella.s__Prevotella_buccalis	0	0	0	0	0	0	0	0	0	0	0	0	0	0	0	0	0	0	0	0	0	0	0	0	0	0	0	0	0	0	0	0	0	0	0	0	0	0	0	0	0	0	0	0	0	0	0	0	0
1.1.1.100|g__Prevotella.s__Prevotella_melaninogenica	0	2.17262e-05	0	0	0	0	0	0	4.78838e-05	0	0	0	0	0	0	0	0	0	0	0	0	0	0	0	0	0	0	0	0	0	0	0	0	0	0	1.52582e-05	0	0	0	0	0	0	0	0	0	0	0	0	0
1.1.1.100|g__Pseudomonas.s__Pseudomonas_stutzeri	0	0	0	0	0	0	0	0	0	0	0	0	0	0	0	0	0	0	0	0	5.57579e-05	0	0	0	0	0	0	0	0	0	0	0	0	0	0	0	0	0	0	0	0	0	0	0	0	0	0	0	0
1.1.1.100|g__Pseudomonas.s__Pseudomonas_thermotolerans	0	0	0	0	0	0	0	0	0	0	0	0	0	0	0	0	0	0	0	0	1.86738e-05	0	0	0	0	0	0	0	0	0	0	0	0	0	0	0	0	0	0	0	0	0	0	0	0	0	0	0	0
1.1.1.100|g__Rothia.s__Rothia_dentocariosa	0	0	0	0	0	0	0	0	0	0	0	0	0	0	0	0	0	0	0	0	0	0	0	0	0	0	0	0	0	0	0	0	0	0	0	0	0	0	0	0	0	0	0	0	0	0	0	0	0
1.1.1.100|g__Staphylococcus.s__Staphylococcus_aureus	0	0	0	0	0	0	0	0	0	0	0	0	0	0	0	0	0	0	0	0.000748475	0.00079081	0	0	0.00256269	0	0.00124019	0	0	0	0	0	0	0	0	0	7.77471e-06	0	0	0	0	0.00382864	0.00104069	3.91348e-05	7.77205e-05	0	0	0.000515585	0	0
1.1.1.100|g__Staphylococcus.s__Staphylococcus_caprae_capitis	0	0	0	0	0.000438385	0	0	0	0	0	0	0	0	0	0	0	0	0	0	0	0	0	0	0	0	0	0	0	0	0	0	0	0	0	0	0	0	0	0	0	0	0	0	0	0	0	0	0	0
1.1.1.100|g__Staphylococcus.s__Staphylococcus_epidermidis	0	0	0	0	0	0	0	0	0	0	0	0	0	0	0	0	0	0	0	0	0.000282764	0	0	1.34438e-05	0	0	0	0	0	0	0	0	0	0	0	0	0	0.000616808	0	0	0	0.000260008	7.82695e-05	0	0	0	0.00103314	0.00121613	0
1.1.1.100|g__Staphylococcus.s__Staphylococcus_lugdunensis	0	0	0	0	0	0	0	0	0	0	0	0	0	0	0	0	0	0	0	0	0	0	0	0	0	0	0	0	0	0	0	0	0	0	0	0	0	0	0	0	0	0	0	0	0	0	0	0	0
1.1.1.100|g__Staphylococcus.s__Staphylococcus_pettenkoferi	0	0	0	0	0	0	0	0	0	0	0	0	0	0	0	0	0	0	0	0	0	0	0	0	0	0	0	0	0	0	0	0	0	0	0	0	0	0	0	0	0	0	0	0	0	0	0	0	0
1.1.1.100|g__Streptococcus.s__Streptococcus_gordonii	0	0	0	0	0	0	0	0	0	0	0	0	0	0	0	0	0	0	0	0	0	0	0	0	0	0	0	0	0	0	0	0	0	0	0	0	0	0	0	0	0	0	0	0	0	0	0	0	0
1.1.1.100|g__Streptococcus.s__Streptococcus_infantis	0	0	0	0	0	0	0	0	0	0	0	0	0	0	0	0	0	0	0	0	0	0	0	0	0	0	0	0	0	0	0	0	0	0	0	2.791e-05	0	0	0	0	0	0	0	0	0	0	0	0	0
1.1.1.100|g__Streptococcus.s__Streptococcus_mitis_oralis_pneumoniae	0	0.000402749	0.000774434	0.000136303	0	0.000274846	0	0	0.000908304	0.00184313	1.81607e-05	0	0	0	0	0.00157047	0	0.00308568	0.000335276	0.00031893	0.000326767	0	0	0	0	0	0	0	0	0.00198178	0.0011317	0	2.2872e-05	0.00604306	0.000244302	0.00251615	0	0	0	0	0	0	0.000275211	8.16537e-05	0	0	0	0.000146817	0.00370229
1.1.1.100|g__Streptococcus.s__Streptococcus_parasanguinis	0	2.34547e-05	0	0	0	0	0	0	0	0	0	0	0	0	0	0	0	0	0	0	0	0	0	0	0	0	0	0	0	0	0	0	0	0	0	0	0	0	0	0	0	0	0	0	0	0	0	0	0
1.1.1.100|g__Streptococcus.s__Streptococcus_peroris	0	0	0	0	0	0	0	0	0	0	0	0	0	0	0	0.000102779	0	0	0	0	0	0	0	0	0	0	0	0	0	0	0	0	0	0	0	2.7209e-05	0	0	0	0	0	0	0	0	0	0	0	0	0
1.1.1.100|g__Streptococcus.s__Streptococcus_pseudopneumoniae	0	0	0	0	0	0	0	0	0	0	0	0	0	0	0	0	0	0	0	0	0	0	0	0	0	0	0	0	0	0	0	0	0	0	0	0.000206923	0	0	0	0	0	0	0	0	0	0	0	0	0
1.1.1.100|g__Streptococcus.s__Streptococcus_sanguinis	0	0	0	0	0	0	0	0	0	0	0	0	0	0	0	0	0	0	0	0	3.9969e-05	0	0	0	0	0	0	0	0	0	0	0	0	0	0	0	0	0	0	0	0	0	0	0	0	0	0	0	0
1.1.1.100|unclassified	0	0.00946638	0	0.000703236	0	0.00412626	0	0	0	0	0.00418123	0	0	0	0.00157673	0	0.00651202	0.00591056	0.00334659	0	0	0	0	0	0.00233245	0	0	0	0	0	0	0	0	0.000779596	0.000444499	5.06393e-05	0	0	0	0	0	0	0	0.00120163	0	0	0	0	0
1.1.1.103	0.00320597	5.99086e-05	0.00195292	0	0.00191579	0.00183891	0.00209405	0.00153983	0	0.00185224	0	0.00198052	0.00295074	0.00477023	0	0	0	0	0	0.00143794	0.00115826	0	0	0	0	0	0.00209492	0	0	0	0	0	0.000151961	0	0	4.19316e-05	0.0010786	0.00331902	0.00302568	0	0	0	5.29748e-05	0	0.00479705	0	0.00139851	0	0
1.1.1.103|g__Bacteroides.s__Bacteroides_ovatus	0	0	0	0	0	0	0	0	0	0	0	0	0	0	0	0	0	0	0	0	0	0	0	0	0	0	0	0	0	0	0	0	0	0	0	0	0	0	0	0	0	0	0	0	0	0	0	0	0
1.1.1.103|g__Bacteroides.s__Bacteroides_uniformis	0	0	0	0	0	0	0	0	0	0	0	0	0	0	0	0	0	0	0	0	0	0	0	0	0	0	0	0	0	0	0	0	0	0	0	0	0	0	0	0	0	0	0	0	0	0	0	0	0
1.1.1.103|g__Escherichia.s__Escherichia_coli	0	0	0	0	0	0	0	0	0	0	0	0	0	0	0	0	0	0	0	0	0	0	0	0	0	0	0	0	0	0	0	0	0	0	0	0	0	0	0	0	0	0	0	0	0	0	0	0	0
1.1.1.103|g__Janibacter.s__Janibacter_hoylei	0	0	0	0	0	0	0	0	0	0	0	0	0.00124463	0	0	0	0	0	0	0	0	0	0	0	0	0	0	0	0	0	0	0	0	0	0	0	0	0	0	0	0	0	0	0	0	0	0	0	0
1.1.1.103|g__Propionibacterium.s__Propionibacterium_acnes	0.00320597	5.99086e-05	0.00195292	0	0.00191579	0.00183891	0.00209405	0.00153983	0	0.00185224	0	0.00198052	0.00170611	0.00477023	0	0	0	0	0	0.00143794	0.00115826	0	0	0	0	0	0.00209492	0	0	0	0	0	0.000151961	0	0	4.19316e-05	0.0010786	0.00331902	0.00302568	0	0	0	5.29748e-05	0	0.00479705	0	0.00139851	0	0
1.1.1.103|g__Salmonella.s__Salmonella_enterica	0	0	0	0	0	0	0	0	0	0	0	0	0	0	0	0	0	0	0	0	0	0	0	0	0	0	0	0	0	0	0	0	0	0	0	0	0	0	0	0	0	0	0	0	0	0	0	0	0
1.1.1.103|unclassified	0	0	0	0	0	0	0	0	0	0	0	0	0	0	0	0	0	0	0	0	0	0	0	0	0	0	0	0	0	0	0	0	0	0	0	0	0	0	0	0	0	0	0	0	0	0	0	0	0
1.1.1.108	0	0	0.00055177	0	0.000560088	0	0	0	0	0	0	0	0	0	0	0	0	0	0	0	0.000649488	0	0	1.4784e-05	0	0	0	0	0	0	0	0	0	0	0	0	0.000392634	0	0	0	0	0.00143041	0	0	0	0	0	0.000818396	0
1.1.1.108|g__Staphylococcus.s__Staphylococcus_epidermidis	0	0	0.00055177	0	0.000560088	0	0	0	0	0	0	0	0	0	0	0	0	0	0	0	0.000649488	0	0	1.4784e-05	0	0	0	0	0	0	0	0	0	0	0	0	0.000392634	0	0	0	0	0.00143041	0	0	0	0	0	0.000818396	0
1.1.1.125	0	0	0	0	0	0	0	0	0	0	0	0	0	0	0	0	0	0	0	0	0	0	0	0	0	0	0	0	0	0	0	0	0	0	0	0	0	0	0	0	0	0	0	0	0	0	0	0	0
1.1.1.125|unclassified	0	0	0	0	0	0	0	0	0	0	0	0	0	0	0	0	0	0	0	0	0	0	0	0	0	0	0	0	0	0	0	0	0	0	0	0	0	0	0	0	0	0	0	0	0	0	0	0	0
1.1.1.127	0	0	0	0	0	0	0	0	0	0	0	0	0	0	0	0	0	0	0	0	0	0	0	0	0	0	0	0	0	0	0	0	0	0	0	0	0	0	0	0	0	0	0	0	0	0	0	0	0
1.1.1.127|g__Escherichia.s__Escherichia_coli	0	0	0	0	0	0	0	0	0	0	0	0	0	0	0	0	0	0	0	0	0	0	0	0	0	0	0	0	0	0	0	0	0	0	0	0	0	0	0	0	0	0	0	0	0	0	0	0	0
1.1.1.130	0	1.56271e-05	0	0.000701829	0	0	0	0	0.00214936	0	0	0	0	0	0	0	0	0	0	0	0	0	0	0	0	0	0	0	0	0	0	0	0.000829522	0.000256949	0	0	0	0	0	0	0	0	0	0	0	0	0	0	0
1.1.1.130|g__Escherichia.s__Escherichia_coli	0	0	0	0	0	0	0	0	0	0	0	0	0	0	0	0	0	0	0	0	0	0	0	0	0	0	0	0	0	0	0	0	0	0	0	0	0	0	0	0	0	0	0	0	0	0	0	0	0
1.1.1.130|g__Haemophilus.s__Haemophilus_influenzae	0	1.56271e-05	0	0.000701829	0	0	0	0	0.00214936	0	0	0	0	0	0	0	0	0	0	0	0	0	0	0	0	0	0	0	0	0	0	0	0.000829522	0.000256949	0	0	0	0	0	0	0	0	0	0	0	0	0	0	0
1.1.1.133	0	0	0.000828056	0	0	0	0	0	8.23985e-05	0.000105299	9.15958e-05	0	0	0	0	0.000168754	0	0	0	0	0.000126994	0	0	0	0	0	0	0	0	0.000435491	0	0.000331985	0	2.0598e-05	0.000269005	8.48505e-05	0	0	0	0	0	0	0	0	0	0	0	0.000234313	0.00117745
1.1.1.133|g__Acinetobacter.s__Acinetobacter_junii	0	0	0	0	0	0	0	0	0	0	0	0	0	0	0	0	0	0	0	0	0	0	0	0	0	0	0	0	0	0	0	0	0	0	0	0	0	0	0	0	0	0	0	0	0	0	0	0	0
1.1.1.133|g__Anaerococcus.s__Anaerococcus_obesiensis	0	0	0	0	0	0	0	0	0	0	0	0	0	0	0	0	0	0	0	0	0	0	0	0	0	0	0	0	0	0	0	0	0	0	0	0	0	0	0	0	0	0	0	0	0	0	0	0	0
1.1.1.133|g__Anaerococcus.s__Anaerococcus_vaginalis	0	0	0	0	0	0	0	0	0	0	0	0	0	0	0	0	0	0	0	0	0	0	0	0	0	0	0	0	0	0	0	0	0	0	0	0	0	0	0	0	0	0	0	0	0	0	0	0	0
1.1.1.133|g__Bacteroides.s__Bacteroides_caccae	0	0	0	0	0	0	0	0	0	0	0	0	0	0	0	0	0	0	0	0	0	0	0	0	0	0	0	0	0	0	0	0	0	0	0	0	0	0	0	0	0	0	0	0	0	0	0	0	0
1.1.1.133|g__Bacteroides.s__Bacteroides_ovatus	0	0	0	0	0	0	0	0	0	0	0	0	0	0	0	0	0	0	0	0	0	0	0	0	0	0	0	0	0	0	0	0	0	0	0	0	0	0	0	0	0	0	0	0	0	0	0	0	0
1.1.1.133|g__Bifidobacterium.s__Bifidobacterium_longum	0	0	0	0	0	0	0	0	0	0	0	0	0	0	0	0	0	0	0	0	0	0	0	0	0	0	0	0	0	0	0	0	0	0	0	0	0	0	0	0	0	0	0	0	0	0	0	0	0
1.1.1.133|g__Capnocytophaga.s__Capnocytophaga_gingivalis	0	0	0	0	0	0	0	0	0	0	0	0	0	0	0	0	0	0	0	0	0	0	0	0	0	0	0	0	0	0	0	0	0	0	0	0	0	0	0	0	0	0	0	0	0	0	0	0	0
1.1.1.133|g__Corynebacterium.s__Corynebacterium_amycolatum	0	0	0	0	0	0	0	0	0	0	0	0	0	0	0	0	0	0	0	0	0	0	0	0	0	0	0	0	0	0	0	0	0	0	0	0	0	0	0	0	0	0	0	0	0	0	0	0	0
1.1.1.133|g__Corynebacterium.s__Corynebacterium_genitalium	0	0	0	0	0	0	0	0	0	0	0	0	0	0	0	0	0	0	0	0	0	0	0	0	0	0	0	0	0	0	0	0	0	0	0	0	0	0	0	0	0	0	0	0	0	0	0	0	0
1.1.1.133|g__Corynebacterium.s__Corynebacterium_kroppenstedtii	0	0	0.000188919	0	0	0	0	0	0	0	0	0	0	0	0	0	0	0	0	0	0	0	0	0	0	0	0	0	0	0	0	0	0	0	0	0	0	0	0	0	0	0	0	0	0	0	0	0	0
1.1.1.133|g__Corynebacterium.s__Corynebacterium_resistens	0	0	0	0	0	0	0	0	0	0	0	0	0	0	0	0	0	0	0	0	0	0	0	0	0	0	0	0	0	0	0	0	0	0	0	0	0	0	0	0	0	0	0	0	0	0	0	0.000234313	0
1.1.1.133|g__Escherichia.s__Escherichia_coli	0	0	0	0	0	0	0	0	0	0	0	0	0	0	0	0	0	0	0	0	0	0	0	0	0	0	0	0	0	0	0	0	0	0	0	0	0	0	0	0	0	0	0	0	0	0	0	0	0
1.1.1.133|g__Faecalibacterium.s__Faecalibacterium_prausnitzii	0	0	0	0	0	0	0	0	0	0	0	0	0	0	0	0	0	0	0	0	0	0	0	0	0	0	0	0	0	0	0	0	0	0	0	0	0	0	0	0	0	0	0	0	0	0	0	0	0
1.1.1.133|g__Lactococcus.s__Lactococcus_lactis	0	0	0	0	0	0	0	0	0	0	0	0	0	0	0	0	0	0	0	0	0	0	0	0	0	0	0	0	0	0	0	0	0	0	0	0	0	0	0	0	0	0	0	0	0	0	0	0	0
1.1.1.133|g__Neisseria.s__Neisseria_flavescens	0	0	0	0	0	0	0	0	0	0	0	0	0	0	0	0	0	0	0	0	0	0	0	0	0	0	0	0	0	0	0	0	0	0	0	0	0	0	0	0	0	0	0	0	0	0	0	0	0
1.1.1.133|g__Neisseria.s__Neisseria_sicca	0	0	0	0	0	0	0	0	0	0	0	0	0	0	0	0	0	0	0	0	0	0	0	0	0	0	0	0	0	0	0	0	0	0	0	0	0	0	0	0	0	0	0	0	0	0	0	0	0
1.1.1.133|g__Neisseria.s__Neisseria_subflava	0	0	0	0	0	0	0	0	0	0	0	0	0	0	0	0	0	0	0	0	0	0	0	0	0	0	0	0	0	0	0	0	0	0	0	0	0	0	0	0	0	0	0	0	0	0	0	0	0
1.1.1.133|g__Prevotella.s__Prevotella_buccalis	0	0	0	0	0	0	0	0	0	0	0	0	0	0	0	0	0	0	0	0	0	0	0	0	0	0	0	0	0	0	0	0	0	0	0	0	0	0	0	0	0	0	0	0	0	0	0	0	0
1.1.1.133|g__Rothia.s__Rothia_dentocariosa	0	0	0	0	0	0	0	0	0	0	0	0	0	0	0	0	0	0	0	0	0	0	0	0	0	0	0	0	0	0	0	0	0	0	0	0	0	0	0	0	0	0	0	0	0	0	0	0	0
1.1.1.133|g__Streptococcus.s__Streptococcus_mitis_oralis_pneumoniae	0	0	0.000639056	0	0	0	0	0	8.23985e-05	0.000105299	9.15958e-05	0	0	0	0	0.000168754	0	0	0	0	0.000126994	0	0	0	0	0	0	0	0	0.000435491	0	0.000331985	0	2.0598e-05	0.000269005	6.85063e-05	0	0	0	0	0	0	0	0	0	0	0	0	0.00107967
1.1.1.133|g__Streptococcus.s__Streptococcus_peroris	0	0	0	0	0	0	0	0	0	0	0	0	0	0	0	0	0	0	0	0	0	0	0	0	0	0	0	0	0	0	0	0	0	0	0	1.63466e-05	0	0	0	0	0	0	0	0	0	0	0	0	9.78509e-05
1.1.1.133|g__Streptococcus.s__Streptococcus_pyogenes	0	0	0	0	0	0	0	0	0	0	0	0	0	0	0	0	0	0	0	0	0	0	0	0	0	0	0	0	0	0	0	0	0	0	0	0	0	0	0	0	0	0	0	0	0	0	0	0	0
1.1.1.133|g__Streptococcus.s__Streptococcus_tigurinus	0	0	0	0	0	0	0	0	0	0	0	0	0	0	0	0	0	0	0	0	0	0	0	0	0	0	0	0	0	0	0	0	0	0	0	0	0	0	0	0	0	0	0	0	0	0	0	0	0
1.1.1.133|unclassified	0	0	0	0	0	0	0	0	0	0	0	0	0	0	0	0	0	0	0	0	0	0	0	0	0	0	0	0	0	0	0	0	0	0	0	0	0	0	0	0	0	0	0	0	0	0	0	0	0
1.1.1.14	0	0	0	0	0	0	0	0	0	0	0	0	0	0	0	0	0	0	0	0	0	0	0	0	0	0	0	0	0	0	0	0	0	0	0	0	0	0	0	0	0	0	0	0	0	0	0	0	0
1.1.1.140	0	0	0	0	0	0	0	0	0	0	0	0	0	0	0	0.000186047	0	0	0	0	3.41275e-05	0	0	0	0	0	0	0	0	0	0	0	0	0	0	0	0	0	0	0	0	0	0	0	0	0	0	0	0
1.1.1.140|g__Escherichia.s__Escherichia_coli	0	0	0	0	0	0	0	0	0	0	0	0	0	0	0	0	0	0	0	0	0	0	0	0	0	0	0	0	0	0	0	0	0	0	0	0	0	0	0	0	0	0	0	0	0	0	0	0	0
1.1.1.140|g__Salmonella.s__Salmonella_enterica	0	0	0	0	0	0	0	0	0	0	0	0	0	0	0	0	0	0	0	0	0	0	0	0	0	0	0	0	0	0	0	0	0	0	0	0	0	0	0	0	0	0	0	0	0	0	0	0	0
1.1.1.140|g__Streptococcus.s__Streptococcus_pseudopneumoniae	0	0	0	0	0	0	0	0	0	0	0	0	0	0	0	0	0	0	0	0	0	0	0	0	0	0	0	0	0	0	0	0	0	0	0	0	0	0	0	0	0	0	0	0	0	0	0	0	0
1.1.1.140|g__Streptococcus.s__Streptococcus_sanguinis	0	0	0	0	0	0	0	0	0	0	0	0	0	0	0	0.000186047	0	0	0	0	3.41275e-05	0	0	0	0	0	0	0	0	0	0	0	0	0	0	0	0	0	0	0	0	0	0	0	0	0	0	0	0
1.1.1.140|unclassified	0	0	0	0	0	0	0	0	0	0	0	0	0	0	0	0	0	0	0	0	0	0	0	0	0	0	0	0	0	0	0	0	0	0	0	0	0	0	0	0	0	0	0	0	0	0	0	0	0
1.1.1.14|g__Bacteroides.s__Bacteroides_ovatus	0	0	0	0	0	0	0	0	0	0	0	0	0	0	0	0	0	0	0	0	0	0	0	0	0	0	0	0	0	0	0	0	0	0	0	0	0	0	0	0	0	0	0	0	0	0	0	0	0
1.1.1.14|g__Escherichia.s__Escherichia_coli	0	0	0	0	0	0	0	0	0	0	0	0	0	0	0	0	0	0	0	0	0	0	0	0	0	0	0	0	0	0	0	0	0	0	0	0	0	0	0	0	0	0	0	0	0	0	0	0	0
1.1.1.14|g__Staphylococcus.s__Staphylococcus_pettenkoferi	0	0	0	0	0	0	0	0	0	0	0	0	0	0	0	0	0	0	0	0	0	0	0	0	0	0	0	0	0	0	0	0	0	0	0	0	0	0	0	0	0	0	0	0	0	0	0	0	0
1.1.1.14|unclassified	0	0	0	0	0	0	0	0	0	0	0	0	0	0	0	0	0	0	0	0	0	0	0	0	0	0	0	0	0	0	0	0	0	0	0	0	0	0	0	0	0	0	0	0	0	0	0	0	0
1.1.1.154	0	0	0	0	0	0	0	0	0	0	0	0	0	0	0	0	0	0	0	0	0	0	0	0	0	0	0	0	0	0	0	0	0	0	0	0	0	0	0	0	0	0	0	0	0	0	0	0	0
1.1.1.154|g__Enterococcus.s__Enterococcus_faecalis	0	0	0	0	0	0	0	0	0	0	0	0	0	0	0	0	0	0	0	0	0	0	0	0	0	0	0	0	0	0	0	0	0	0	0	0	0	0	0	0	0	0	0	0	0	0	0	0	0
1.1.1.157	0	0	0	0	0	0	0	0	0	0	0	0	0	0	0	0	0	0	0	0	0	0	0	0	0	0	0	0	0	0	0	0	0	0	0	0	0	0	0	0	0	0	0	0	0	0	0	0.000163209	0
1.1.1.157|g__Anaerococcus.s__Anaerococcus_obesiensis	0	0	0	0	0	0	0	0	0	0	0	0	0	0	0	0	0	0	0	0	0	0	0	0	0	0	0	0	0	0	0	0	0	0	0	0	0	0	0	0	0	0	0	0	0	0	0	0	0
1.1.1.157|g__Anaerococcus.s__Anaerococcus_vaginalis	0	0	0	0	0	0	0	0	0	0	0	0	0	0	0	0	0	0	0	0	0	0	0	0	0	0	0	0	0	0	0	0	0	0	0	0	0	0	0	0	0	0	0	0	0	0	0	0	0
1.1.1.157|g__Corynebacterium.s__Corynebacterium_amycolatum	0	0	0	0	0	0	0	0	0	0	0	0	0	0	0	0	0	0	0	0	0	0	0	0	0	0	0	0	0	0	0	0	0	0	0	0	0	0	0	0	0	0	0	0	0	0	0	0	0
1.1.1.157|g__Corynebacterium.s__Corynebacterium_resistens	0	0	0	0	0	0	0	0	0	0	0	0	0	0	0	0	0	0	0	0	0	0	0	0	0	0	0	0	0	0	0	0	0	0	0	0	0	0	0	0	0	0	0	0	0	0	0	0.000163209	0
1.1.1.157|g__Enhydrobacter.s__Enhydrobacter_aerosaccus	0	0	0	0	0	0	0	0	0	0	0	0	0	0	0	0	0	0	0	0	0	0	0	0	0	0	0	0	0	0	0	0	0	0	0	0	0	0	0	0	0	0	0	0	0	0	0	0	0
1.1.1.157|g__Faecalibacterium.s__Faecalibacterium_prausnitzii	0	0	0	0	0	0	0	0	0	0	0	0	0	0	0	0	0	0	0	0	0	0	0	0	0	0	0	0	0	0	0	0	0	0	0	0	0	0	0	0	0	0	0	0	0	0	0	0	0
1.1.1.157|g__Finegoldia.s__Finegoldia_magna	0	0	0	0	0	0	0	0	0	0	0	0	0	0	0	0	0	0	0	0	0	0	0	0	0	0	0	0	0	0	0	0	0	0	0	0	0	0	0	0	0	0	0	0	0	0	0	0	0
1.1.1.157|g__Peptoniphilus.s__Peptoniphilus_lacrimalis	0	0	0	0	0	0	0	0	0	0	0	0	0	0	0	0	0	0	0	0	0	0	0	0	0	0	0	0	0	0	0	0	0	0	0	0	0	0	0	0	0	0	0	0	0	0	0	0	0
1.1.1.158	0	0	0	0.000677207	0	0	0	0	0	0	0	0	0	0	0	0	0	0	0	0.00191222	0	0	0	0	0	0	0	0	0	0.000323939	0	0	0	0	0	0	0	0	0	0	0	0	0	0	0	0	0	0	0
1.1.1.158|g__Haemophilus.s__Haemophilus_influenzae	0	0	0	0.000677207	0	0	0	0	0	0	0	0	0	0	0	0	0	0	0	0.00191222	0	0	0	0	0	0	0	0	0	0.000323939	0	0	0	0	0	0	0	0	0	0	0	0	0	0	0	0	0	0	0
1.1.1.158|unclassified	0	0	0	0	0	0	0	0	0	0	0	0	0	0	0	0	0	0	0	0	0	0	0	0	0	0	0	0	0	0	0	0	0	0	0	0	0	0	0	0	0	0	0	0	0	0	0	0	0
1.1.1.159	0	0	0	0	0	0	0	0	0	0	0	0	0	0	0	0	0	0	0	0	0	0	0	0	0	0	0	0	0	0	0	0	0	0	0	0	0	0	0	0	0	0	0	0	0	0	0	0	0
1.1.1.159|g__Escherichia.s__Escherichia_coli	0	0	0	0	0	0	0	0	0	0	0	0	0	0	0	0	0	0	0	0	0	0	0	0	0	0	0	0	0	0	0	0	0	0	0	0	0	0	0	0	0	0	0	0	0	0	0	0	0
1.1.1.169	0	5.11675e-05	0.00245611	0.000785629	0.000372648	0.000209891	0.00130392	0	3.77369e-05	9.71446e-05	0.00063535	0.000565731	0.000524662	0.00102228	0.00109551	0.000314472	0.000141215	0	0.000891633	0	0.000172373	0	0	7.78804e-05	0.00255346	0	0	0	0	0.00219228	0	0.00133703	0.000337841	0.000714488	0.00325457	0.00264068	0	0	0.00113617	0	0	0.00188309	0.000511883	0.0017848	0	0	0.000393576	0.00252877	0.000183423
1.1.1.169|g__Abiotrophia.s__Abiotrophia_defectiva	0	0	0	0	0	0	0	0	0	0	0	0	0	0	0	0	0	0	0	0	0	0	0	0	0	0	0	0	0	0	0	0	0	0	0	0	0	0	0	0	0	0	0	0	0	0	0	0	0
1.1.1.169|g__Acinetobacter.s__Acinetobacter_junii	0	0	0	0	0	0	0	0	0	0	0	0	0	0	0	0	0	0	0	0	0	0	0	0	0	0	0	0	0	0	0	0	0	0	0	0	0	0	0	0	0	0	0	0	0	0	0	0	0
1.1.1.169|g__Anaerostipes.s__Anaerostipes_caccae	0	0	0	0	0	0	0	0	0	0	0	0	0	0	0	0	0	0	0	0	0	0	0	0	0	0	0	0	0	0	0	0	0	0	0	0	0	0	0	0	0	0	0	0	0	0	0	0	0
1.1.1.169|g__Bacteroides.s__Bacteroides_caccae	0	0	0	0	0	0	0	0	0	0	0	0	0	0	0	0	0	0	0	0	0	0	0	0	0	0	0	0	0	0	0	0	0	0	0	0	0	0	0	0	0	0	0	0	0	0	0	0	0
1.1.1.169|g__Bacteroides.s__Bacteroides_dorei	0	0	0	0	0	0	0	0	0	0	0	0	0	0	0	0	0	0	0	0	0	0	0	0	0	0	0	0	0	0	0	0	0	0	0	0	0	0	0	0	0	0	0	0	0	0	0	0	0
1.1.1.169|g__Bacteroides.s__Bacteroides_eggerthii	0	0	0	0	0	0	0	0	0	0	0	0	0	0	0	0	0	0	0	0	0	0	0	0	0	0	0	0	0	0	0	0	0	0	0	0	0	0	0	0	0	0	0	0	0	0	0	0	0
1.1.1.169|g__Bacteroides.s__Bacteroides_fragilis	0	0	0	0	0	0	0	0	0	0	0	0	0	0	0	0	0	0	0	0	0	0	0	0	0	0	0	0	0	0	0	0	0	0	0	0	0	0	0	0	0	0	0	0	0	0	0	0	0
1.1.1.169|g__Bacteroides.s__Bacteroides_ovatus	0	0	0	0	0	0	0	0	0	0	0	0	0	0	0	0	0	0	0	0	0	0	0	0	0	0	0	0	0	0	0	0	0	0	0	0	0	0	0	0	0	0	0	0	0	0	0	0	0
1.1.1.169|g__Bacteroides.s__Bacteroides_uniformis	0	0	0	0	0	0	0	0	0	0	0	0	0	0	0	0	0	0	0	0	0	0	0	0	0	0	0	0	0	0	0	0	0	0	0	0	0	0	0	0	0	0	0	0	0	0	0	0	0
1.1.1.169|g__Bacteroides.s__Bacteroides_vulgatus	0	0	0	0	0	0	0	0	0	0	0	0	0	0	0	0	0	0	0	0	0	0	0	0	0	0	0	0	0	0	0	0	0	0	0	0	0	0	0	0	0	0	0	0	0	0	0	0	0
1.1.1.169|g__Bifidobacterium.s__Bifidobacterium_catenulatum	0	0	0	0	0	0	0	0	0	0	0	0	0	0	0	0	0	0	0	0	0	0	0	0	0	0	0	0	0	0	0	0	0	0	0	0	0	0	0	0	0	0	0	0	0	0	0	0	0
1.1.1.169|g__Bifidobacterium.s__Bifidobacterium_pseudocatenulatum	0	0	0	0	0	0	0	0	0	0	0	0	0	0	0	0	0	0	0	0	0	0	0	0	0	0	0	0	0	0	0	0	0	0	0	0	0	0	0	0	0	0	0	0	0	0	0	0	0
1.1.1.169|g__Collinsella.s__Collinsella_aerofaciens	0	0	0	0	0	0	0	0	0	0	0	0	0	0	0	0	0	0	0	0	0	0	0	0	0	0	0	0	0	0	0	0	0	0	0	0	0	0	0	0	0	0	0	0	0	0	0	0	0
1.1.1.169|g__Corynebacterium.s__Corynebacterium_amycolatum	0	0	0	0	0	0	0	0	0	0	0	0	0	0	0	0	0	0	0	0	0	0	0	0	0	0	0	0	0	0	0	0	0	0	0	0	0	0	0	0	0	0	0	0	0	0	0	0	0
1.1.1.169|g__Corynebacterium.s__Corynebacterium_glucuronolyticum	0	0	0	0	0.000372648	0	0	0	0	0	0	0	0	0	0	0	0	0	0	0	0	0	0	0	0	0	0	0	0	0	0	0	0	0	0	0	0	0	0	0	0	0	0	0	0	0	0	0	0
1.1.1.169|g__Dolosigranulum.s__Dolosigranulum_pigrum	0	3.42335e-05	0	0.000785629	0	0	0	0	3.77369e-05	0	0.000488997	0.000565731	0	0	0.00109551	0	0.000141215	0	0.000571347	0	0	0	0	7.27589e-05	0.00255346	0	0	0	0	0.00219228	0	0.00133703	0.000337841	0.000714488	0.00325457	0.00263488	0	0	0	0	0	0.000402529	0.000452224	0.0017848	0	0	0	0.000414347	0.000183423
1.1.1.169|g__Enhydrobacter.s__Enhydrobacter_aerosaccus	0	0	0	0	0	0	0	0	0	0	0	0	0	0	0	0	0	0	0	0	0	0	0	0	0	0	0	0	0	0	0	0	0	0	0	0	0	0	0	0	0	0	0	0	0	0	0	0	0
1.1.1.169|g__Enterococcus.s__Enterococcus_faecalis	0	0	0	0	0	0	0	0	0	0	0	0	0	0	0	0	0	0	0	0	0	0	0	0	0	0	0	0	0	0	0	0	0	0	0	0	0	0	0	0	0	0	0	0	0	0	0	0	0
1.1.1.169|g__Escherichia.s__Escherichia_coli	0	0	0	0	0	0	0	0	0	0	0	0	0	0	0	0	0	0	0	0	0	0	0	0	0	0	0	0	0	0	0	0	0	0	0	0	0	0	0	0	0	0	0	0	0	0	0	0	0
1.1.1.169|g__Faecalibacterium.s__Faecalibacterium_prausnitzii	0	0	0	0	0	0	0	0	0	0	0	0	0	0	0	0	0	0	0	0	0	0	0	0	0	0	0	0	0	0	0	0	0	0	0	0	0	0	0	0	0	0	0	0	0	0	0	0	0
1.1.1.169|g__Finegoldia.s__Finegoldia_magna	0	0	0	0	0	0	0	0	0	0	0	0	0	0	0	0	0	0	0	0	0	0	0	0	0	0	0	0	0	0	0	0	0	0	0	0	0	0	0	0	0	0	0	0	0	0	0	0	0
1.1.1.169|g__Gemella.s__Gemella_haemolysans	0	0	0	0	0	0	0	0	0	0	0	0	0	0	0	0	0	0	0	0	0	0	0	0	0	0	0	0	0	0	0	0	0	0	0	5.79278e-06	0	0	0	0	0	0	0	0	0	0	0	0	0
1.1.1.169|g__Granulicatella.s__Granulicatella_elegans	0	1.69341e-05	0	0	0	0	0	0	0	0	0	0	0	0	0	0.000314472	0	0	0	0	0	0	0	0	0	0	0	0	0	0	0	0	0	0	0	0	0	0	0	0	0	0	0	0	0	0	0	0	0
1.1.1.169|g__Lactococcus.s__Lactococcus_lactis	0	0	0	0	0	0	0	0	0	0	0	0	0	0	0	0	0	0	0	0	0	0	0	0	0	0	0	0	0	0	0	0	0	0	0	0	0	0	0	0	0	0	0	0	0	0	0	0	0
1.1.1.169|g__Leuconostoc.s__Leuconostoc_carnosum	0	0	0	0	0	0	0	0	0	0	0	0	0	0	0	0	0	0	0	0	0	0	0	0	0	0	0	0	0	0	0	0	0	0	0	0	0	0	0	0	0	0	0	0	0	0	0	0	0
1.1.1.169|g__Malassezia.s__Malassezia_globosa	0	0	0	0	0	0	0	0	0	0	0	0	0	0	0	0	0	0	0	0	0	0	0	0	0	0	0	0	0	0	0	0	0	0	0	0	0	0	0	0	0	0	0	0	0	0	0	0.00114914	0
[truncated: 30,229 more rows]
[truncated: 232 more columns]

## Sheet: pathabundance_relab_unstratifie
# Pathway	Pair492C-0	Pair492C-12	Pair492C-1	Pair492C-6	Pair492M-0	Pair492M-12	Pair492M-1	Pair498C-0	Pair498C-11	Pair498C-1	Pair498C-4	Pair498M-11	Pair498M-1	Pair507C-0	Pair507C-10	Pair507C-11	Pair507C-1	Pair507C-2	Pair507C-3	Pair507M-0	Pair507M-1	Pair507M-3	Pair511C-0	Pair511C-1	Pair511C-2	Pair511M-0	Pair511M-1	Pair511M-2	Pair512C-0	Pair512C-11	Pair512C-1	Pair512C-3	Pair512C-5	Pair512C-6	Pair512C-7	Pair512C-9	Pair512M-0	Pair512M-1	Pair512M-3	Pair515C-0	Pair515C-11	Pair515C-1	Pair515C-4	Pair515C-7	Pair515M-0	Pair515M-11	Pair515M-1	Pair518C-1	Pair518C-5
[truncated: 336 more rows]
[truncated: 232 more columns]

[truncated: 1 more sheets: pathabundance_relab_stratified]
